# Supplementary material for: Metascape provides a biologist-oriented resource for the analysis of systems-level datasets
Source: Nat Commun. 2019 Apr 3;10:1523. doi: 10.1038/s41467-019-09234-6 (PMC6447622; doi:10.1038/s41467-019-09234-6)
Supplement: Supplementary file 4 — Supplementary Data 2 [file 41467_2019_9234_MOESM4_ESM.xlsx]

## Sheet: Supplementary Data 2
Supplementary Data 2: List of knowledgebases used by Metascape.
Data Source (Level 1)	Database (Level 2)	Description	URL	Reference	Used in CAME Analysis
					ID Conversion	Gene Annotation	Membership Search	Function Enrichment	Interactome Analysis
NCBI	Entrez Gene	NCBI is the primary public data source for many contents, including Entrez Gene, RefSeq, PubMed, etc.	https://www.ncbi.nlm.nih.gov/gene	26	X	X
NCBI	RefSeq		https://www.ncbi.nlm.nih.gov/refseq/		X
NCBI	OMIM	Online Mendelian Inheritance in Man, contains genetic disorders and traits.	https://www.ncbi.nlm.nih.gov/omim			X
NCBI	dbGap (NCBI)	The database of Genotypes and Phenotypes-dbGap(NCBI).	http://www.ncbi.nlm.nih.gov/gap			X
NCBI	Pathogenic LoF (ClinVar)	Pathogenic clinical indication due to loss-of-function genetic variations provided by NCBI ClinVar database.	https://www.ncbi.nlm.nih.gov/clinvar/			X
NCBI	PubMed	NCBI's collection of biomedical literature, providing associations between genes and publications, especially those publications linked through Gene Reference into Function (GeneRIF).	https://www.ncbi.nlm.nih.gov/pubmed/			X
Ensembl		Ensembl is another important public data source for many contents, including Ensembl IDs, protein families, transmembrane prediction, disease implications, etc.	http://www.ensembl.org/	27	X	X
Ensembl	Transmembrane (TMHMM)	Predicted transmembrane proteins from Ensembl.				X
Ensembl	Ensembl Protein Family	Protein family from Ensembl.				X
Ensembl	Variations (Ensembl)	The Ensembl Variation database stores areas of the genome that differ between individual genomes ("variants") and, where available, associated disease and phenotype information (http://uswest.ensembl.org/info/genome/variation/index.html).				X
UCSC		UCSC Genome Bioinformatics database provides UCSC ID and genome location information.	http://genome.ucsc.edu/	28	X	X
GO		Gene Ontology, the primary data source for enrichment analysis. GO contains three ontology branches: BP (Biological Process), MF (Molecular Functions), CC (Cellular Component).	http://geneontology.org	29		X	X	X
GO	GOSlim (Phenotype)	GOSlim phenotype annotation from Ensembl.			X
KEGG		Kyoto Encyclopedia of Genes and Genomes. Similar and complementary to GO, also contains some compound data.	http://www.genome.jp/kegg	30		X	X	X
MSigDB		Used for enrichment analysis, it incorporates GO, KEGG and Canonical Pathways, BioCarta, Reactome, as well as some computationally derived gene lists (we use its immunologic signatures and oncogenic signatures sets).	http://www.broadinstitute.org/gsea/msigdb	31		X		X
MSigDB	Canonical Pathways (MSigDB)	Gene sets from the pathway databases. Usually, these gene sets are canonical representations of a biological process compiled by domain experts (see http://www.broadinstitute.org/gsea/msigdb/collection_details.jsp#CP).				X		X
MSigDB	BioCarta Gene Sets (MSigDB)	Gene sets derived from the BioCarta pathway database (http://www.biocarta.com/genes/index.asp).				X		X
MSigDB	Hallmark Gene Sets (MSigDB)	Hallmark gene sets summarize and represent specific well-defined biological states or processes and display coherent expression. These gene sets were generated by a computational methodology based on identifying gene set overlaps and retaining genes that display coordinate expression.				X		X
MSigDB	Immunologic Signatures (MSigDB)	Gene sets that represent cell states and perturbations within the immune system. The signatures were generated by manual curation of published studies in human and mouse immunology. For each study, pairwise comparisons of relevant classes were made and genes were ranked by mutual information. Gene sets correspond to top or bottom genes (FDR < 0.25 or maximum of 200 genes) for each comparison. Thi…						X
MSigDB	Oncogenic Signatures (MSigDB)	Gene sets represent signatures of cellular pathways which are often dis-regulated in cancer. The majority of signatures were generated directly from microarray data from NCBI GEO or from internal unpublished profiling experiments which involved perturbation of known cancer genes. In addition, a small number of oncogenic signatures were curated from scientific publications.						X
MSigDB	Chemical And Genetic Perturbations (MSigDB)	Gene sets represent expression signatures of genetic and chemical perturbations. A number of these gene sets come in pairs: an xxx_UP (xxx_DN) gene set representing genes induced (repressed) by the perturbation. The gene set page for each gene set lists the PubMed citation on which it is based.						X
Reactome		Reactome is a curated and peer reviewed pathway database used for enrichment analysis.	http://www.reactome.org	6			X	X
L1000		Connectivity-Map signature lists based on L1000 platform, consisting of gene signatures derived from compound/shRNA/cDNA treated cell lines.	https://clue.io/	32				X
TRRUST		A manually curated database of human and mouse transcriptional regulatory networks.	http://www.grnpedia.org/trrust/	33				X
DisGeNET		DisGeNET contains one of the largest publicly available collections of genes and variants associated to human diseases	http://www.disgenet.org/web/DisGeNET/menu	34		X		X
CORUM		The CORUM database provides a resource of manually annotated protein complexes from mammalian organisms.	http://mips.helmholtz-muenchen.de/corum	35			X	X
BioGrid		Contains protein-protein interaction data (only physical interactions are used in Metascape).	http://thebiogrid.org	36					X
InWeb_IM		A high coverage, high quality, convenient and transparent platform for investigating and visualizing protein-protein interactions.	https://www.intomics.com/inbio/map/	37					X
OmniPath		OmniPath is a network of signaling pathways intending to combine all high quality, manually curated efforts from more than 50 resources.	http://omnipathdb.org/info	38					X
ProteinAtlas		Contains RNA and protein expression summaries, protein function and, location prediction data.	http://www.proteinatlas.org	39		X
ProteinAtlas	Subcellular Location	Subcellular Location (Protein Atlas)				X
ProteinAtlas	Membrane	Predicted Membrane Proteins (Protein Altas)				X
ProteinAtlas	Secreted	Predicted Secreted Proteins (Protein Altas)				X
ProteinAtlas	Plasma	Plasma Proteins (Protein Altas)				X
ProteinAtlas	Protein Expression Normal	Protein Expression Normal (Protein Atlas)				X
ProteinAtlas	Protein Expression Cancer	Protein Expression Cancer (Protein Atlas)				X
ProteinAtlas	RNA Tissue Category	RNA Tissue Category (Protein Atlas)				X
GWAS		Genome-wide association studies collected in NHGRI-EBI Catalog.	http://www.ebi.ac.uk/gwas/	40		X
InterPro		InterPro Protein Family	https://www.ebi.ac.uk/interpro/	41		X
UniProt		Contains UniProt ID, in-silico-based annotations for secreted proteins and transmembrane proteins.	http://www.uniprot.org	42	X	X
UniProt	Transmembrane	The number of predicted membrane passes the protein has.				X
UniProt	Secreted	Whether the protein is secreted.				X
UniProt	Kinase Class	Detailed kinase classes.				X
DrugBank		Contains drug target annotation.	http://www.drugbank.com	43		X
JAX		Contains mouse phenome annotation.	http://phenome.jax.org	44		X
HPO		Human Phenotype Ontology	https://hpo.jax.org	45		X
SGD		Saccharomyces Genome Database contains yeast-specific identifier and gene summary data.	http://www.yeastgenome.org	46		X
PlasmoDB		Contains P. falciparum related data, especially used in ID conversion.	http://plasmodb.org	47		X
Developmental Disorder Genotype (DDG2P)		A curated list of genes reported to be associated with developmental disorders, compiled by clinicians as part of the Deciphering Developmental Disorders (DDD) study (https://decipher.sanger.ac.uk/about#downloads/data).	https://decipher.sanger.ac.uk/info/ddg2p			X
Orphanet		Rare disease associations (http://www.orpha.net).	https://www.orpha.net/	48		X
Tissue Specificity (TiGER)		Specific tissues the gene is expressed in, according to TiGER.	http://bioinfo.wilmer.jhu.edu/tiger/	49		X
BioConductor		Provides updated Affymetrix microarray probeset ID to Gene ID mapping.	https://www.bioconductor.org/	50	X
PaGenBase		Contains tissue/cell-specific gene lists for human, mouse, rat, fly, etc.	http://bioinf.xmu.edu.cn/PaGenBase	51				X
