# Supplementary material for: Metascape provides a biologist-oriented resource for the analysis of systems-level datasets
Source: Nat Commun. 2019 Apr 3;10:1523. doi: 10.1038/s41467-019-09234-6 (PMC6447622; doi:10.1038/s41467-019-09234-6)
Supplement: Supplementary file 5 — Supplementary Data 3 [file 41467_2019_9234_MOESM5_ESM.xlsx]

## Sheet: Supplementary Data 3
Supplementary Data 3: Gene annotation spreadsheet for the influenza host factor lists.
Gene	Brass	Karlas	Konig	Gene ID	Type	Tax ID	Homologene Gene ID	Homologene Gene Tax ID	Gene Symbol	Description	Biological Process (GO)	Kinase Class (UniProt)	Protein Function (Protein Atlas)	Subcellular Location (Protein Atlas)	Drug (DrugBank)	Canonical Pathways_x000D_	Hallmark Gene Sets_x000D_	Membership: infection	Membership Terms: infection	GO:0046777 protein autophosphorylation	GO:0043408 regulation of MAPK cascade	GO:0018107 peptidyl-threonine phosphoryla	R-HSA-8953854 Metabolism of RNA	GO:0016032 viral process	R-HSA-9006934 Signaling by Receptor Tyrosine	R-HSA-1280215 Cytokine Signaling in Immune s	GO:0019080 viral gene expression	hsa04010 MAPK signaling pathway	R-HSA-5663202 Diseases of signal transductio	GO:1903311 regulation of mRNA metabolic p	GO:0006913 nucleocytoplasmic transport	R-HSA-74752 Signaling by Insulin receptor	R-HSA-8953897 Cellular responses to external	hsa04151 PI3K-Akt signaling pathway	GO:0060284 regulation of cell development	GO:0031329 regulation of cellular catabol	hsa05215 Prostate cancer	M81 PID CDC42 PATHWAY	GO:0009266 response to temperature stimul	TotalEvidenceCount
1314	1	1	1	1314	Gene_ID	H. sapiens	1314	H. sapiens	COPA	coatomer protein complex subunit alpha	GO:0030157 pancreatic juice secretion;GO:0032941 secretion by tissue;GO:0006891 intra-Golgi vesicle-mediated transport			Cytosol;Golgi apparatus;Nucleoplasm(Approved)		(M243)PID ARF 3PATHWAY; (M195)PID CMYB PATHWAY	(M5930)HALLMARK EPITHELIAL MESENCHYMAL TRANSITION	0		0	0	0	0	0	0	0	0	0	0	0	0	0	0	0	0	0	0	0	0	3
22820	1	1	1	22820	Gene_ID	H. sapiens	22820	H. sapiens	COPG1	coatomer protein complex subunit gamma 1	GO:0051683 establishment of Golgi localization;GO:0051645 Golgi localization;GO:0072384 organelle transport along microtubule			Golgi apparatus(Supported)Cytosol;Nucleoplasm(Approved)	S-(Dimethylarsenic)Cysteine (Structural molecule activity)			0		0	0	0	0	0	0	0	0	0	0	0	0	0	0	0	0	0	0	0	0	3
537	1	1	1	537	Gene_ID	H. sapiens	537	H. sapiens	ATP6AP1	ATPase H+ transporting accessory protein 1	GO:2001206 positive regulation of osteoclast development;GO:2001204 regulation of osteoclast development;GO:0045672 positive regulation of osteoclast differentiation			Cytosol;Microtubules;Plasma membrane(Approved)			(M5909)HALLMARK MYOGENESIS; (M5936)HALLMARK OXIDATIVE PHOSPHORYLATION	0		0	1	0	0	0	1	0	0	0	0	0	0	1	0	0	1	0	0	0	0	3
9276	1	1	1	9276	Gene_ID	H. sapiens	9276	H. sapiens	COPB2	coatomer protein complex subunit beta 2	GO:1901998 toxin transport;GO:0006891 intra-Golgi vesicle-mediated transport;GO:0006890 retrograde vesicle-mediated transport, Golgi to ER			Cytosol(Approved)			(M5910)HALLMARK PROTEIN SECRETION; (M5937)HALLMARK GLYCOLYSIS	0		0	0	0	0	0	0	0	0	0	0	0	0	0	0	0	0	0	0	0	0	3
6204	0	1	1	6204	Gene_ID	H. sapiens	6204	H. sapiens	RPS10	ribosomal protein S10	GO:0006614 SRP-dependent cotranslational protein targeting to membrane;GO:0006613 cotranslational protein targeting to membrane;GO:0000184 nuclear-transcribed mRNA catabolic process, nonsense-mediated decay		Ribosomal proteins	Cytosol(Approved)			(M5926)HALLMARK MYC TARGETS V1	1	GO:0016032,R-HSA-168254,GO:0016032,R-HSA-168254,GO:0016032,R-HSA-168254,GO:0016032,R-HSA-168254,GO:0016032,R-HSA-168254	0	0	0	1	1	0	0	1	0	1	0	1	0	0	0	0	0	0	0	0	2
10594	1	1	0	10594	Gene_ID	H. sapiens	10594	H. sapiens	PRPF8	pre-mRNA processing factor 8	GO:0000244 spliceosomal tri-snRNP complex assembly;GO:0000387 spliceosomal snRNP assembly;GO:0071222 cellular response to lipopolysaccharide			Nucleoplasm(Enhanced)				0		0	0	0	1	0	0	0	0	0	0	0	0	0	0	0	0	0	0	0	0	2
1195	0	1	1	1195	Gene_ID	H. sapiens	1195	H. sapiens	CLK1	CDC like kinase 1	GO:0018107 peptidyl-threonine phosphorylation;GO:0043484 regulation of RNA splicing;GO:0018210 peptidyl-threonine modification	CMGC Ser/Thr protein kinase family	Enzymes/{ENZYME proteins/Transferases,Kinases/CMGC Ser/Thr protein kinases}	Nuclear membrane;Nucleoplasm(Supported)	Debromohymenialdisine (Protein serine/threonine/tyrosine kinase activity);ethyl 3-[(E)-2-amino-1-cyanoethenyl]-6,7-dichloro-1-methyl-1H-indole-2-carboxylate (Protein serine/threonine/tyrosine kinase activity)			0		1	0	1	1	0	0	0	0	0	0	1	0	0	0	0	0	0	0	0	0	2
372	1	0	1	372	Gene_ID	H. sapiens	372	H. sapiens	ARCN1	archain 1	GO:0021691 cerebellar Purkinje cell layer maturation;GO:0021699 cerebellar cortex maturation;GO:0021590 cerebellum maturation			Golgi apparatus;Vesicles(Enhanced)			(M5910)HALLMARK PROTEIN SECRETION	0		0	0	0	0	0	0	0	0	0	0	0	0	0	0	0	0	0	0	0	0	2
526	0	1	1	526	Gene_ID	H. sapiens	526	H. sapiens	ATP6V1B2	ATPase H+ transporting V1 subunit B2	GO:0090383 phagosome acidification;GO:0033572 transferrin transport;GO:0051452 intracellular pH reduction		Transporters/Primary Active Transporters	Vesicles(Supported)	Gallium nitrate (Proton-transporting atpase activity, rotational mechanism);4-(2-AMINOETHYL)BENZENESULFONYL FLUORIDE (Proton-transporting atpase activity, rotational mechanism)			0		0	0	0	0	0	1	0	0	0	0	0	0	1	0	0	0	1	1	0	1	2
527	0	1	1	527	Gene_ID	H. sapiens	527	H. sapiens	ATP6V0C	ATPase H+ transporting V0 subunit c	GO:0007042 lysosomal lumen acidification;GO:0090383 phagosome acidification;GO:0035751 regulation of lysosomal lumen pH						(M5936)HALLMARK OXIDATIVE PHOSPHORYLATION	1	GO:0016032,GO:0016032,GO:0016032,GO:0016032,GO:0016032,GO:0016032,GO:0016032,GO:0016032,GO:0016032,GO:0016032	0	0	0	0	1	1	0	0	0	0	0	0	1	0	0	0	1	0	0	0	2
6217	1	1	0	6217	Gene_ID	H. sapiens	6217	H. sapiens	RPS16	ribosomal protein S16	GO:0006614 SRP-dependent cotranslational protein targeting to membrane;GO:0006613 cotranslational protein targeting to membrane;GO:0000184 nuclear-transcribed mRNA catabolic process, nonsense-mediated decay		Ribosomal proteins	Cytosol;Endoplasmic reticulum(Enhanced)				1	GO:0016032,R-HSA-168254,GO:0016032,R-HSA-168254,GO:0016032,R-HSA-168254,GO:0016032,R-HSA-168254,GO:0016032,R-HSA-168254,GO:0016032,R-HSA-168254,GO:0016032,R-HSA-168254,GO:0016032,R-HSA-168254,GO:0016032,R-HSA-168254,GO:0016032,R-HSA-168254,GO:0016032,R-HSA-168254	0	0	0	1	1	0	0	1	0	1	0	1	0	0	0	0	0	0	0	0	2
5253	0	1	1	5253	Gene_ID	H. sapiens	5253	H. sapiens	PHF2	PHD finger protein 2	GO:0061188 negative regulation of chromatin silencing at rDNA;GO:0061187 regulation of chromatin silencing at rDNA;GO:0031936 negative regulation of chromatin silencing							0		0	0	0	0	0	0	0	0	0	0	0	0	0	0	0	0	0	0	0	1	2
29127	0	1	1	29127	Gene_ID	H. sapiens	29127	H. sapiens	RACGAP1	Rac GTPase activating protein 1	GO:0051256 mitotic spindle midzone assembly;GO:0000915 actomyosin contractile ring assembly;GO:0051255 spindle midzone assembly			Nucleoplasm(Enhanced)		(M83)PID CDC42 REG PATHWAY; (M241)PID RAC1 REG PATHWAY; (M14)PID AURORA B PATHWAY	(M5925)HALLMARK E2F TARGETS; (M5901)HALLMARK G2M CHECKPOINT; (M5893)HALLMARK MITOTIC SPINDLE	0		0	0	0	0	0	0	0	0	1	0	0	0	1	0	0	0	0	0	1	0	2
5798	0	1	1	5798	Gene_ID	H. sapiens	5798	H. sapiens	PTPRN	protein tyrosine phosphatase, receptor type N	GO:1904692 positive regulation of type B pancreatic cell proliferation;GO:1990502 dense core granule maturation;GO:0001553 luteinization			Endoplasmic reticulum(Approved)				0		0	0	0	0	0	1	0	0	0	0	0	0	0	0	0	0	0	0	0	1	2
23451	1	1	0	23451	Gene_ID	H. sapiens	23451	H. sapiens	SF3B1	splicing factor 3b subunit 1	GO:0000245 spliceosomal complex assembly;GO:0045815 positive regulation of gene expression, epigenetic;GO:0000398 mRNA splicing, via spliceosome			Nuclear speckles(Enhanced)				0		0	0	0	1	0	0	0	0	0	0	0	0	0	0	0	0	0	0	0	0	2
57418	1	0	1	57418	Gene_ID	H. sapiens	57418	H. sapiens	WDR18	WD repeat domain 18	GO:0006364 rRNA processing;GO:0016072 rRNA metabolic process;GO:0034470 ncRNA processing			Nucleoplasm(Approved)				0		0	0	0	1	0	0	0	0	0	0	0	0	0	0	0	0	0	0	0	0	2
9256	0	1	1	9256	Gene_ID	H. sapiens	9256	H. sapiens	TSPOAP1	TSPO associated protein 1	GO:0006700 C21-steroid hormone biosynthetic process;GO:0014047 glutamate secretion;GO:0008207 C21-steroid hormone metabolic process							0		0	0	0	0	0	0	0	0	0	0	0	0	0	0	0	0	0	0	0	0	2
533	1	0	1	533	Gene_ID	H. sapiens	533	H. sapiens	ATP6V0B	ATPase H+ transporting V0 subunit b	GO:0090383 phagosome acidification;GO:0007035 vacuolar acidification;GO:0033572 transferrin transport			Cytosol(Approved)			(M5936)HALLMARK OXIDATIVE PHOSPHORYLATION	0		0	0	0	0	0	1	0	0	0	0	0	0	1	0	0	0	1	0	0	0	2
10159	0	1	1	10159	Gene_ID	H. sapiens	10159	H. sapiens	ATP6AP2	ATPase H+ transporting accessory protein 2	GO:0002003 angiotensin maturation;GO:0002002 regulation of angiotensin levels in blood;GO:0001991 regulation of systemic arterial blood pressure by circulatory renin-angiotensin		Transporters/Accessory Factors Involved in Transport			(M77)PID WNT SIGNALING PATHWAY		0		0	1	0	0	0	0	0	0	0	0	0	0	0	0	0	0	0	0	0	0	2
10155	1	0	1	10155	Gene_ID	H. sapiens	10155	H. sapiens	TRIM28	tripartite motif containing 28	GO:0045869 negative regulation of single stranded viral RNA replication via double stranded DNA intermediate;GO:1902187 negative regulation of viral release from host cell;GO:0045091 regulation of single stranded viral RNA replication via double stranded DNA intermediate		Enzymes/ENZYME proteins/Transferases	Nucleoplasm(Enhanced)		(M84)PID ATM PATHWAY; (M261)PID P53 REGULATION PATHWAY; (M40)PID E2F PATHWAY	(M5926)HALLMARK MYC TARGETS V1	1	GO:0016032,GO:0006952,GO:0016032,GO:0006952,GO:0016032,GO:0006952,GO:0016032,GO:0006952,GO:0016032,GO:0006952,GO:0016032,GO:0006952,GO:0016032,GO:0006952,GO:0016032,GO:0006952,GO:0016032,GO:0006952,GO:0016032,GO:0006952,GO:0016032,GO:0006952,GO:0016032,GO:0006952,GO:0016032,GO:0006952,GO:0016032,GO:0006952,GO:0016032,GO:0006952,GO:0016032,GO:0006952,GO:0016032,GO:0006952,GO:0016032,GO:0006952,GO:…	1	1	0	0	1	0	0	0	0	0	0	1	0	0	0	1	0	0	0	1	2
3725	0	1	1	3725	Gene_ID	H. sapiens	3725	H. sapiens	JUN	Jun proto-oncogene, AP-1 transcription factor subunit	GO:0045657 positive regulation of monocyte differentiation;GO:0043922 negative regulation by host of viral transcription;GO:1990441 negative regulation of transcription from RNA polymerase II promoter in response to endoplasmic reticulum stress		Transcription factors/Basic domains	Nucleoplasm(Enhanced)	Vinblastine (Transcriptional activator activity, rna polymerase ii transcription factor binding);Irbesartan (Transcriptional activator activity, rna polymerase ii transcription factor binding);Arsenic trioxide (Transcriptional activator activity, rna polymerase ii transcription factor binding);LGD-1550 (Transcriptional activator activity, rna polymerase ii transcription factor binding)	(M190)PID TCR JNK PATHWAY; (M206)PID PDGFRA PATHWAY; (M15743)ST GA12 PATHWAY	(M5897)HALLMARK IL6 JAK STAT3 SIGNALING; (M5902)HALLMARK APOPTOSIS; (M5930)HALLMARK EPITHELIAL MESENCHYMAL TRANSITION	1	GO:0016032,GO:0016032,GO:0016032,GO:0016032,GO:0016032,GO:0016032,GO:0016032,GO:0016032,GO:0016032,GO:0016032,GO:0016032,GO:0016032,GO:0016032,GO:0016032,GO:0016032,GO:0016032,GO:0016032,GO:0016032,GO:0016032,GO:0016032,GO:0016032	1	1	0	0	1	1	1	1	1	1	0	0	1	1	1	1	0	1	1	0	2
975	0	1	1	975	Gene_ID	H. sapiens	975	H. sapiens	CD81	CD81 molecule	GO:0043128 positive regulation of 1-phosphatidylinositol 4-kinase activity;GO:0046813 receptor-mediated virion attachment to host cell;GO:0043126 regulation of 1-phosphatidylinositol 4-kinase activity		CD markers;Transporters/Accessory Factors Involved in Transport	Plasma membrane(Supported)		(M277)PID INTEGRIN A4B1 PATHWAY; (M8626)SIG BCR SIGNALING PATHWAY; (M18)PID INTEGRIN1 PATHWAY	(M5947)HALLMARK IL2 STAT5 SIGNALING; (M5939)HALLMARK P53 PATHWAY	1	GO:0016032,GO:0006952,GO:0016032,GO:0006952,GO:0016032,GO:0006952,GO:0016032,GO:0006952,GO:0016032,GO:0006952,GO:0016032,GO:0006952,GO:0016032,GO:0006952,GO:0016032,GO:0006952,GO:0016032,GO:0006952,GO:0016032,GO:0006952,GO:0016032,GO:0006952,GO:0016032,GO:0006952,GO:0016032,GO:0006952,GO:0016032,GO:0006952,GO:0016032,GO:0006952,GO:0016032,GO:0006952,GO:0016032,GO:0006952,GO:0016032,GO:0006952,GO:…	1	1	0	0	1	0	0	0	0	0	0	0	0	0	0	0	1	1	0	0	2
4809	1	0	1	4809	Gene_ID	H. sapiens	4809	H. sapiens	SNU13	small nuclear ribonucleoprotein 13	GO:0000492 box C/D snoRNP assembly;GO:0000491 small nucleolar ribonucleoprotein complex assembly;GO:0000470 maturation of LSU-rRNA		Ribosomal proteins		Alpha-Hydroxy-Beta-Phenyl-Propionic Acid (U4atac snrna binding);Anisomycin (U4atac snrna binding)			0		0	0	0	1	0	0	0	0	0	0	0	0	0	0	0	0	0	0	0	0	2
166614	0	1	1	166614	Gene_ID	H. sapiens	166614	H. sapiens	DCLK2	doublecortin like kinase 2	GO:0021860 pyramidal neuron development;GO:0021859 pyramidal neuron differentiation;GO:0021884 forebrain neuron development	CAMK Ser/Thr protein kinase family	Enzymes/{ENZYME proteins/Transferases,Kinases/CAMK Ser/Thr protein kinases}					0		0	0	1	0	0	0	0	0	0	0	0	1	0	0	0	0	0	0	0	0	2
23765	0	1	1	23765	Gene_ID	H. sapiens	23765	H. sapiens	IL17RA	interleukin 17 receptor A	GO:2000667 positive regulation of interleukin-13 secretion;GO:2000664 positive regulation of interleukin-5 secretion;GO:2000662 regulation of interleukin-5 secretion		CD markers	Cytosol;Nucleoplasm(Approved)			(M5897)HALLMARK IL6 JAK STAT3 SIGNALING	1	GO:0006952,GO:0006952,GO:0006952,GO:0006952,GO:0006952,GO:0006952,GO:0006952,GO:0006952,GO:0006952,GO:0006952,GO:0006952,GO:0006952,GO:0006952,GO:0006952,GO:0006952,GO:0006952,GO:0006952,GO:0006952,GO:0006952,GO:0006952,GO:0006952,GO:0006952,GO:0006952,GO:0006952,GO:0006952	0	0	0	0	0	0	1	0	0	0	0	1	0	0	0	1	0	0	0	0	2
10188	0	1	1	10188	Gene_ID	H. sapiens	10188	H. sapiens	TNK2	tyrosine kinase non receptor 2	GO:2000369 regulation of clathrin-dependent endocytosis;GO:0034260 negative regulation of GTPase activity;GO:0072583 clathrin-dependent endocytosis	Tyr protein kinase family	Enzymes/{ENZYME proteins/Transferases,Kinases/Tyr protein kinases}	Cytosol(Approved)	Adenosine triphosphate (Ww domain binding);Debromohymenialdisine (Ww domain binding)	(M81)PID CDC42 PATHWAY; (M3270)ST INTEGRIN SIGNALING PATHWAY		1	GO:0006952,GO:0006952,GO:0006952,GO:0006952,GO:0006952,GO:0006952,GO:0006952,GO:0006952,GO:0006952,GO:0006952,GO:0006952,GO:0006952,GO:0006952,GO:0006952,GO:0006952,GO:0006952,GO:0006952,GO:0006952,GO:0006952,GO:0006952,GO:0006952,GO:0006952,GO:0006952,GO:0006952,GO:0006952,GO:0006952	1	0	0	0	0	1	0	0	1	0	0	0	0	0	0	0	0	0	1	0	2
3837	0	1	1	3837	Gene_ID	H. sapiens	3837	H. sapiens	KPNB1	karyopherin subunit beta 1	GO:0007079 mitotic chromosome movement towards spindle pole;GO:0019054 modulation by virus of host process;GO:0031291 Ran protein signal transduction		Transporters/Transporter channels and pores	Cytosol;Nuclear membrane;Nucleoplasm(Supported)		(M228)PID SMAD2 3PATHWAY; (M91)PID TCPTP PATHWAY; (M113)PID NFAT 3PATHWAY	(M5926)HALLMARK MYC TARGETS V1; (M5901)HALLMARK G2M CHECKPOINT	1	GO:0016032,R-HSA-168254,GO:0016032,R-HSA-168254,GO:0016032,R-HSA-168254,GO:0016032,R-HSA-168254,GO:0016032,R-HSA-168254,GO:0016032,R-HSA-168254,GO:0016032,R-HSA-168254,GO:0016032,R-HSA-168254,GO:0016032,R-HSA-168254,GO:0016032,R-HSA-168254,GO:0016032,R-HSA-168254,GO:0016032,R-HSA-168254,GO:0016032,R-HSA-168254,GO:0016032,R-HSA-168254,GO:0016032,R-HSA-168254,GO:0016032,R-HSA-168254,GO:0016032,R-HS…	0	0	0	0	1	0	1	1	0	0	0	1	0	0	0	0	0	1	0	1	2
6625	0	1	1	6625	Gene_ID	H. sapiens	6625	H. sapiens	SNRNP70	small nuclear ribonucleoprotein U1 subunit 70	GO:1904715 negative regulation of chaperone-mediated autophagy;GO:0061084 negative regulation of protein refolding;GO:1904714 regulation of chaperone-mediated autophagy			Nucleoplasm(Enhanced)				0		0	0	0	1	0	0	0	0	0	0	1	0	0	0	0	0	1	0	0	0	2
1315	1	1	0	1315	Gene_ID	H. sapiens	1315	H. sapiens	COPB1	coatomer protein complex subunit beta 1	GO:0043312 neutrophil degranulation;GO:0002283 neutrophil activation involved in immune response;GO:0006891 intra-Golgi vesicle-mediated transport			Cytosol;Golgi apparatus;Vesicles(Enhanced)			(M5910)HALLMARK PROTEIN SECRETION	1	GO:0016032,GO:0016032,GO:0016032,GO:0016032,GO:0016032,GO:0016032,GO:0016032,GO:0016032,GO:0016032,GO:0016032,GO:0016032,GO:0016032,GO:0016032,GO:0016032,GO:0016032,GO:0016032,GO:0016032,GO:0016032,GO:0016032,GO:0016032,GO:0016032,GO:0016032,GO:0016032,GO:0016032,GO:0016032,GO:0016032,GO:0016032,GO:0016032,GO:0016032	0	0	0	0	1	0	0	0	0	0	0	0	0	0	0	0	0	0	0	0	2
4928	1	1	0	4928	Gene_ID	H. sapiens	4928	H. sapiens	NUP98	nucleoporin 98	GO:0006110 regulation of glycolytic process;GO:0006409 tRNA export from nucleus;GO:0048026 positive regulation of mRNA splicing, via spliceosome			Nucleoplasm(Supported)Vesicles(Uncertain)			(M5901)HALLMARK G2M CHECKPOINT	1	GO:0016032,R-HSA-168254,GO:0016032,R-HSA-168254,GO:0016032,R-HSA-168254,GO:0016032,R-HSA-168254,GO:0016032,R-HSA-168254,GO:0016032,R-HSA-168254,GO:0016032,R-HSA-168254,GO:0016032,R-HSA-168254,GO:0016032,R-HSA-168254,GO:0016032,R-HSA-168254,GO:0016032,R-HSA-168254,GO:0016032,R-HSA-168254,GO:0016032,R-HSA-168254,GO:0016032,R-HSA-168254,GO:0016032,R-HSA-168254,GO:0016032,R-HSA-168254,GO:0016032,R-HS…	0	0	0	1	1	0	1	1	0	0	1	1	0	1	0	0	0	0	0	1	2
54866	0	1	1	54866	Gene_ID	H. sapiens	54866	H. sapiens	PPP1R14D	protein phosphatase 1 regulatory inhibitor subunit 14D	GO:0032515 negative regulation of phosphoprotein phosphatase activity;GO:0035308 negative regulation of protein dephosphorylation;GO:0010923 negative regulation of phosphatase activity							0		0	0	0	0	0	0	0	0	0	0	0	0	0	0	0	0	0	0	0	0	2
10482	1	1	0	10482	Gene_ID	H. sapiens	10482	H. sapiens	NXF1	nuclear RNA export factor 1	GO:0016973 poly(A)+ mRNA export from nucleus;GO:0006406 mRNA export from nucleus;GO:0071427 mRNA-containing ribonucleoprotein complex export from nucleus		Transporters/Primary Active Transporters	Nucleoplasm(Supported)			(M5941)HALLMARK UV RESPONSE UP	1	GO:0016032,GO:0016032,GO:0016032,GO:0016032,GO:0016032,GO:0016032,GO:0016032,GO:0016032,GO:0016032,GO:0016032,GO:0016032,GO:0016032,GO:0016032,GO:0016032,GO:0016032,GO:0016032,GO:0016032,GO:0016032,GO:0016032,GO:0016032,GO:0016032,GO:0016032,GO:0016032,GO:0016032,GO:0016032,GO:0016032,GO:0016032,GO:0016032,GO:0016032,GO:0016032,GO:0016032,GO:0016032	0	0	0	1	1	0	0	0	0	0	0	1	0	0	0	0	0	0	0	1	2
10280	0	1	1	10280	Gene_ID	H. sapiens	10280	H. sapiens	SIGMAR1	sigma non-opioid intracellular receptor 1	GO:0038003 opioid receptor signaling pathway;GO:0070207 protein homotrimerization;GO:0070206 protein trimerization		Transporters/Accessory Factors Involved in Transport		Amitriptyline (Opioid receptor activity);Remoxipride (Opioid receptor activity);Dextromethorphan (Opioid receptor activity);Pentazocine (Opioid receptor activity);Dimethyltryptamine (Opioid receptor activity);Prasterone (Opioid receptor activity);Phencyclidine (Opioid receptor activity);Captodiame (Opioid receptor activity)		(M5941)HALLMARK UV RESPONSE UP	0		0	0	0	0	0	0	0	0	1	0	0	0	0	0	0	0	0	0	0	0	2
523	0	1	1	523	Gene_ID	H. sapiens	523	H. sapiens	ATP6V1A	ATPase H+ transporting V1 subunit A	GO:0090383 phagosome acidification;GO:0033572 transferrin transport;GO:0051452 intracellular pH reduction		Enzymes/ENZYME proteins/Hydrolases;Transporters/Primary Active Transporters	Cytosol;Nucleus;Vesicles(Supported)	Alendronic acid (Proton-transporting atpase activity, rotational mechanism);Etidronic acid (Proton-transporting atpase activity, rotational mechanism);Tiludronate (Proton-transporting atpase activity, rotational mechanism);Bafilomycin A1 (Proton-transporting atpase activity, rotational mechanism);Bafilomycin B1 (Proton-transporting atpase activity, rotational mechanism)			0		0	0	0	0	0	1	0	0	0	0	0	0	1	0	0	0	1	1	0	1	2
10291	0	1	1	10291	Gene_ID	H. sapiens	10291	H. sapiens	SF3A1	splicing factor 3a subunit 1	GO:0000389 mRNA 3'-splice site recognition;GO:0006376 mRNA splice site selection;GO:0000381 regulation of alternative mRNA splicing, via spliceosome			Nuclear speckles(Enhanced)			(M5926)HALLMARK MYC TARGETS V1	0		0	0	0	1	0	0	0	0	0	0	1	0	0	0	0	0	0	0	0	0	2
1263	0	1	1	1263	Gene_ID	H. sapiens	1263	H. sapiens	PLK3	polo like kinase 3	GO:2000777 positive regulation of proteasomal ubiquitin-dependent protein catabolic process involved in cellular response to hypoxia;GO:0006977 DNA damage response, signal transduction by p53 class mediator resulting in cell cycle arrest;GO:1904716 positive regulation of chaperone-mediated autophagy	Other	Enzymes/{ENZYME proteins/Transferases,Kinases}			(M19)PID P73PATHWAY; (M145)PID P53 DOWNSTREAM PATHWAY	(M5939)HALLMARK P53 PATHWAY	0		0	0	0	0	0	1	0	0	0	0	0	1	1	0	0	0	1	1	0	1	2
9114	0	1	1	9114	Gene_ID	H. sapiens	9114	H. sapiens	ATP6V0D1	ATPase H+ transporting V0 subunit d1	GO:0090383 phagosome acidification;GO:0007035 vacuolar acidification;GO:0033572 transferrin transport		Transporters/Primary Active Transporters				(M5922)HALLMARK UNFOLDED PROTEIN RESPONSE	0		0	0	0	0	0	1	0	0	0	0	0	0	1	0	0	0	1	0	0	0	2
55851	0	1	1	55851	Gene_ID	H. sapiens	55851	H. sapiens	PSENEN	presenilin enhancer gamma-secretase subunit	GO:0031293 membrane protein intracellular domain proteolysis;GO:0034205 amyloid-beta formation;GO:0042987 amyloid precursor protein catabolic process				E2012	(M251)PID SYNDECAN 3 PATHWAY; (M70)PID PS1 PATHWAY; (M17)PID NOTCH PATHWAY	(M5903)HALLMARK NOTCH SIGNALING	0		0	0	0	0	0	1	0	0	1	1	0	0	0	0	0	0	0	0	0	0	2
57551	0	0	1	57551	Gene_ID	H. sapiens	57551	H. sapiens	TAOK1	TAO kinase 1	GO:0007257 activation of JUN kinase activity;GO:0007095 mitotic G2 DNA damage checkpoint;GO:0043507 positive regulation of JUN kinase activity	STE Ser/Thr protein kinase family	Enzymes/{ENZYME proteins/Transferases,Kinases/STE Ser/Thr protein kinases}	Vesicles(Approved)		(M20)PID P38 MKK3 6PATHWAY		0		1	1	0	0	0	0	0	0	1	0	0	0	0	1	0	0	0	0	0	0	1
1586	0	1	0	1586	Gene_ID	H. sapiens	1586	H. sapiens	CYP17A1	cytochrome P450 family 17 subfamily A member 1	GO:0006702 androgen biosynthetic process;GO:0042448 progesterone metabolic process;GO:0006704 glucocorticoid biosynthetic process		Enzymes/ENZYME proteins/Oxidoreductases		NADH (Steroid 17-alpha-monooxygenase activity);Progesterone (Steroid 17-alpha-monooxygenase activity);Abiraterone (Steroid 17-alpha-monooxygenase activity)		(M5934)HALLMARK XENOBIOTIC METABOLISM	0		0	0	0	0	0	0	0	0	0	0	0	0	0	0	0	0	0	0	0	0	1
6357	0	0	1	6357	Gene_ID	H. sapiens	6357	H. sapiens	CCL13	C-C motif chemokine ligand 13	GO:0048245 eosinophil chemotaxis;GO:0072677 eosinophil migration;GO:0030593 neutrophil chemotaxis					(M19043)ST ADRENERGIC; (M5883)NABA SECRETED FACTORS; (M5885)NABA MATRISOME ASSOCIATED	(M5950)HALLMARK ALLOGRAFT REJECTION	1	GO:0006952,GO:0006952,GO:0006952,GO:0006952,GO:0006952,GO:0006952,GO:0006952,GO:0006952,GO:0006952,GO:0006952,GO:0006952,GO:0006952,GO:0006952,GO:0006952,GO:0006952,GO:0006952,GO:0006952,GO:0006952,GO:0006952,GO:0006952,GO:0006952,GO:0006952,GO:0006952,GO:0006952,GO:0006952,GO:0006952,GO:0006952,GO:0006952,GO:0006952,GO:0006952,GO:0006952,GO:0006952,GO:0006952,GO:0006952,GO:0006952,GO:0006952,GO:…	0	1	0	0	0	0	0	0	1	0	0	0	0	0	0	1	0	0	0	0	1
84108	1	0	0	84108	Gene_ID	H. sapiens	84108	H. sapiens	PCGF6	polycomb group ring finger 6	GO:0036353 histone H2A-K119 monoubiquitination;GO:0035518 histone H2A monoubiquitination;GO:0070317 negative regulation of G0 to G1 transition							0		0	0	0	0	0	0	0	0	0	0	0	0	0	0	0	0	0	0	0	0	1
9048	0	1	0	9048	Gene_ID	H. sapiens	9048	H. sapiens	ARTN	artemin	GO:0061146 Peyer's patch morphogenesis;GO:0097021 lymphocyte migration into lymphoid organs;GO:0050930 induction of positive chemotaxis					(M5883)NABA SECRETED FACTORS; (M5885)NABA MATRISOME ASSOCIATED; (M5889)NABA MATRISOME	(M5937)HALLMARK GLYCOLYSIS	0		0	0	0	0	0	0	0	0	0	1	0	0	0	0	1	0	0	0	0	0	1
10768	0	1	0	10768	Gene_ID	H. sapiens	10768	H. sapiens	AHCYL1	adenosylhomocysteinase like 1	GO:0033353 S-adenosylmethionine cycle;GO:0046439 L-cysteine metabolic process;GO:0038166 angiotensin-activated signaling pathway			Cytosol(Approved)				0		0	0	0	1	0	0	0	0	0	0	1	1	0	0	0	0	0	0	0	1	1
51526	0	0	1	51526	Gene_ID	H. sapiens	51526	H. sapiens	OSER1	oxidative stress responsive serine rich 1				Nuclear speckles;Nucleoli(Approved)				0		0	0	0	0	0	0	0	0	0	0	0	0	0	0	0	0	0	0	0	0	1
5652	1	0	0	5652	Gene_ID	H. sapiens	5652	H. sapiens	PRSS8	protease, serine 8	GO:0070268 cornification;GO:0010765 positive regulation of sodium ion transport;GO:0031424 keratinization		Enzymes/Peptidases/Serine-type peptidases	Cytosol(Uncertain)	1-[4-(hydroxymethyl)phenyl]guanidine (Serine-type peptidase activity)			0		0	0	0	0	0	0	0	0	0	0	0	0	0	0	0	0	0	0	0	0	1
5437	0	1	0	5437	Gene_ID	H. sapiens	5437	H. sapiens	POLR2H	RNA polymerase II subunit H	GO:0050434 positive regulation of viral transcription;GO:0046782 regulation of viral transcription;GO:0006370 7-methylguanosine mRNA capping		RNA polymerase related proteins	Nucleus(Supported)			(M5898)HALLMARK DNA REPAIR; (M5941)HALLMARK UV RESPONSE UP	1	GO:0016032,R-HSA-168254,GO:0016032,R-HSA-168254,GO:0016032,R-HSA-168254,GO:0016032,R-HSA-168254,GO:0016032,R-HSA-168254,GO:0016032,R-HSA-168254,GO:0016032,R-HSA-168254,GO:0016032,R-HSA-168254,GO:0016032,R-HSA-168254,GO:0016032,R-HSA-168254,GO:0016032,R-HSA-168254,GO:0016032,R-HSA-168254,GO:0016032,R-HSA-168254,GO:0016032,R-HSA-168254,GO:0016032,R-HSA-168254,GO:0016032,R-HSA-168254,GO:0016032,R-HS…	0	0	0	1	1	0	0	1	0	1	0	0	1	0	0	0	0	0	0	1	1
55600	0	1	0	55600	Gene_ID	H. sapiens	55600	H. sapiens	ITLN1	intelectin 1	GO:0046326 positive regulation of glucose import;GO:0010828 positive regulation of glucose transport;GO:0046324 regulation of glucose import					(M5880)NABA ECM AFFILIATED; (M5885)NABA MATRISOME ASSOCIATED; (M5889)NABA MATRISOME		0		0	0	0	0	0	0	0	0	0	0	0	0	0	0	0	0	0	0	0	0	1
64400	0	1	0	64400	Gene_ID	H. sapiens	64400	H. sapiens	AKTIP	AKT interacting protein	GO:0045022 early endosome to late endosome transport;GO:0008333 endosome to lysosome transport;GO:0007040 lysosome organization							0		0	0	0	0	0	0	0	0	0	0	0	0	0	0	0	0	0	0	0	1	1
284366	0	0	1	284366	Gene_ID	H. sapiens	284366	H. sapiens	KLK9	kallikrein related peptidase 9	GO:0006508 proteolysis;GO:0019538 protein metabolic process;GO:1901564 organonitrogen compound metabolic process		Enzymes/Peptidases/Serine-type peptidases					0		0	0	0	0	0	0	0	0	0	0	0	0	0	0	0	0	0	0	0	0	1
7483	0	1	0	7483	Gene_ID	H. sapiens	7483	H. sapiens	WNT9A	Wnt family member 9A	GO:0061072 iris morphogenesis;GO:0032331 negative regulation of chondrocyte differentiation;GO:0061303 cornea development in camera-type eye					(M5493)WNT SIGNALING; (M5883)NABA SECRETED FACTORS; (M5885)NABA MATRISOME ASSOCIATED		0		0	0	0	0	0	0	0	0	0	0	0	0	0	0	0	0	0	0	0	0	1
115548	0	1	0	115548	Gene_ID	H. sapiens	115548	H. sapiens	FCHO2	FCH domain only 2	GO:0048268 clathrin coat assembly;GO:0048488 synaptic vesicle endocytosis;GO:0072583 clathrin-dependent endocytosis			Centrosome;Cytosol;Vesicles(Approved)				0		0	0	0	0	0	0	0	0	0	0	0	0	0	0	0	0	0	0	0	0	1
27329	1	0	0	27329	Gene_ID	H. sapiens	27329	H. sapiens	ANGPTL3	angiopoietin like 3	GO:0051005 negative regulation of lipoprotein lipase activity;GO:0010519 negative regulation of phospholipase activity;GO:0055091 phospholipid homeostasis					(M160)PID AVB3 INTEGRIN PATHWAY; (M5883)NABA SECRETED FACTORS; (M5885)NABA MATRISOME ASSOCIATED	(M5934)HALLMARK XENOBIOTIC METABOLISM	0		0	0	0	0	0	1	0	0	0	0	0	0	0	0	1	0	1	0	0	1	1
54991	0	0	1	54991	Gene_ID	H. sapiens	54991	H. sapiens	C1orf159	chromosome 1 open reading frame 159				Cytosol;Nucleoli fibrillar center(Approved)				0		0	0	0	0	0	0	0	0	0	0	0	0	0	0	0	0	0	0	0	0	1
9135	0	0	1	9135	Gene_ID	H. sapiens	9135	H. sapiens	RABEP1	rabaptin, RAB GTPase binding effector protein 1	GO:0043547 positive regulation of GTPase activity;GO:0010469 regulation of receptor activity;GO:0061025 membrane fusion			Vesicles(Enhanced)			(M5907)HALLMARK ESTROGEN RESPONSE LATE	0		0	0	0	0	0	0	0	0	1	0	0	0	0	0	0	0	0	0	0	0	1
23524	0	1	0	23524	Gene_ID	H. sapiens	23524	H. sapiens	SRRM2	serine/arginine repetitive matrix 2	GO:0000398 mRNA splicing, via spliceosome;GO:0000377 RNA splicing, via transesterification reactions with bulged adenosine as nucleophile;GO:0000375 RNA splicing, via transesterification reactions			Nuclear speckles(Enhanced)				0		0	0	0	1	0	0	0	0	0	0	0	0	0	0	0	0	0	0	0	0	1
7294	0	0	1	7294	Gene_ID	H. sapiens	7294	H. sapiens	TXK	TXK tyrosine kinase	GO:0060335 positive regulation of interferon-gamma-mediated signaling pathway;GO:0007202 activation of phospholipase C activity;GO:0060332 positive regulation of response to interferon-gamma	Tyr protein kinase family	Enzymes/{ENZYME proteins/Transferases,Kinases/Tyr protein kinases}	Vesicles(Approved)				1	GO:0006952,GO:0006952,GO:0006952,GO:0006952,GO:0006952,GO:0006952,GO:0006952,GO:0006952,GO:0006952,GO:0006952,GO:0006952,GO:0006952,GO:0006952,GO:0006952,GO:0006952,GO:0006952,GO:0006952,GO:0006952,GO:0006952,GO:0006952,GO:0006952,GO:0006952,GO:0006952,GO:0006952,GO:0006952,GO:0006952,GO:0006952,GO:0006952,GO:0006952,GO:0006952,GO:0006952,GO:0006952,GO:0006952,GO:0006952,GO:0006952,GO:0006952,GO:…	1	0	0	0	0	1	0	0	1	0	0	0	1	0	0	1	0	0	0	0	1
2580	0	0	1	2580	Gene_ID	H. sapiens	2580	H. sapiens	GAK	cyclin G associated kinase	GO:0016191 synaptic vesicle uncoating;GO:0072318 clathrin coat disassembly;GO:1905224 clathrin-coated pit assembly	Other	Enzymes/{ENZYME proteins/Transferases,Kinases}	Golgi apparatus;Vesicles(Enhanced)				0		0	0	0	0	0	0	0	0	0	0	0	1	0	0	0	1	0	1	0	1	1
387082	0	0	1	387082	Gene_ID	H. sapiens	387082	H. sapiens	SUMO4	small ubiquitin-like modifier 4	GO:0016925 protein sumoylation;GO:0018205 peptidyl-lysine modification;GO:0032446 protein modification by small protein conjugation			Nuclear bodies;Nucleoplasm(Approved)				0		0	0	0	0	0	0	0	0	0	0	0	0	0	0	0	0	0	0	0	1	1
57484	0	1	0	57484	Gene_ID	H. sapiens	57484	H. sapiens	RNF150	ring finger protein 150								0		0	0	0	0	0	0	0	0	0	0	0	0	0	0	0	0	0	0	0	0	1
6224	0	0	1	6224	Gene_ID	H. sapiens	6224	H. sapiens	RPS20	ribosomal protein S20	GO:0006614 SRP-dependent cotranslational protein targeting to membrane;GO:0006613 cotranslational protein targeting to membrane;GO:0000184 nuclear-transcribed mRNA catabolic process, nonsense-mediated decay		Ribosomal proteins	Cytosol;Endoplasmic reticulum(Supported)				1	GO:0016032,R-HSA-168254,GO:0016032,R-HSA-168254,GO:0016032,R-HSA-168254,GO:0016032,R-HSA-168254,GO:0016032,R-HSA-168254,GO:0016032,R-HSA-168254,GO:0016032,R-HSA-168254,GO:0016032,R-HSA-168254,GO:0016032,R-HSA-168254,GO:0016032,R-HSA-168254,GO:0016032,R-HSA-168254,GO:0016032,R-HSA-168254,GO:0016032,R-HSA-168254,GO:0016032,R-HSA-168254,GO:0016032,R-HSA-168254,GO:0016032,R-HSA-168254,GO:0016032,R-HS…	0	0	0	1	1	0	0	1	0	1	0	1	0	0	0	0	0	0	0	0	1
9180	0	0	1	9180	Gene_ID	H. sapiens	9180	H. sapiens	OSMR	oncostatin M receptor	GO:0038165 oncostatin-M-mediated signaling pathway;GO:0002675 positive regulation of acute inflammatory response;GO:0002673 regulation of acute inflammatory response			Nucleoli(Approved)			(M5897)HALLMARK IL6 JAK STAT3 SIGNALING; (M5932)HALLMARK INFLAMMATORY RESPONSE	1	GO:0006952,GO:0006952,GO:0006952,GO:0006952,GO:0006952,GO:0006952,GO:0006952,GO:0006952,GO:0006952,GO:0006952,GO:0006952,GO:0006952,GO:0006952,GO:0006952,GO:0006952,GO:0006952,GO:0006952,GO:0006952,GO:0006952,GO:0006952,GO:0006952,GO:0006952,GO:0006952,GO:0006952,GO:0006952,GO:0006952,GO:0006952,GO:0006952,GO:0006952,GO:0006952,GO:0006952,GO:0006952,GO:0006952,GO:0006952,GO:0006952,GO:0006952,GO:…	0	0	0	0	0	0	1	0	0	0	0	0	0	0	1	0	0	0	0	0	1
1845	0	0	1	1845	Gene_ID	H. sapiens	1845	H. sapiens	DUSP3	dual specificity phosphatase 3	GO:0050860 negative regulation of T cell receptor signaling pathway;GO:0000188 inactivation of MAPK activity;GO:0050858 negative regulation of antigen receptor-mediated signaling pathway		Enzymes/ENZYME proteins/Hydrolases	Nucleoplasm(Supported)Cytosol(Approved)			(M5923)HALLMARK PI3K AKT MTOR SIGNALING	0		0	1	0	0	0	1	1	0	1	0	0	0	0	0	0	0	0	0	0	0	1
361	0	0	1	361	Gene_ID	H. sapiens	361	H. sapiens	AQP4	aquaporin 4	GO:0003091 renal water homeostasis;GO:0006833 water transport;GO:0050891 multicellular organismal water homeostasis		Transporters/Transporter channels and pores	Cell Junctions;Plasma membrane(Supported)				1	GO:0006952,GO:0006952,GO:0006952,GO:0006952,GO:0006952,GO:0006952,GO:0006952,GO:0006952,GO:0006952,GO:0006952,GO:0006952,GO:0006952,GO:0006952,GO:0006952,GO:0006952,GO:0006952,GO:0006952,GO:0006952,GO:0006952,GO:0006952,GO:0006952,GO:0006952,GO:0006952,GO:0006952,GO:0006952,GO:0006952,GO:0006952,GO:0006952,GO:0006952,GO:0006952,GO:0006952,GO:0006952,GO:0006952,GO:0006952,GO:0006952,GO:0006952,GO:…	0	0	0	0	0	1	0	0	0	0	0	0	0	0	0	0	0	0	0	0	1
10001	0	1	0	10001	Gene_ID	H. sapiens	10001	H. sapiens	MED6	mediator complex subunit 6	GO:0051123 RNA polymerase II transcriptional preinitiation complex assembly;GO:0070897 DNA-templated transcriptional preinitiation complex assembly;GO:0006367 transcription initiation from RNA polymerase II promoter			Nucleoplasm(Enhanced)				0		0	0	0	0	0	0	0	0	0	0	0	0	0	0	0	0	0	0	0	0	1
9343	1	0	0	9343	Gene_ID	H. sapiens	9343	H. sapiens	EFTUD2	elongation factor Tu GTP binding domain containing 2	GO:0042220 response to cocaine;GO:0043279 response to alkaloid;GO:0072347 response to anesthetic			Nucleoplasm(Supported)Cytosol(Approved)				0		0	0	0	1	0	0	0	0	0	0	0	0	0	0	0	0	0	0	0	0	1
5757	0	0	1	5757	Gene_ID	H. sapiens	5757	H. sapiens	PTMA	prothymosin, alpha	GO:0043486 histone exchange;GO:0043044 ATP-dependent chromatin remodeling;GO:0034728 nucleosome organization			Cytosol;Nucleus(Enhanced)		(M66)PID MYC ACTIV PATHWAY		0		0	0	0	0	0	0	0	0	0	0	0	0	0	0	0	0	0	0	0	0	1
9818	1	0	0	9818	Gene_ID	H. sapiens	9818	H. sapiens	NUP58	nucleoporin 58	GO:0006110 regulation of glycolytic process;GO:0006409 tRNA export from nucleus;GO:0071431 tRNA-containing ribonucleoprotein complex export from nucleus		Transporters/Transporter channels and pores	Cytosol;Mitochondria;Plasma membrane(Approved)			(M5941)HALLMARK UV RESPONSE UP	1	GO:0016032,R-HSA-168254,GO:0016032,R-HSA-168254,GO:0016032,R-HSA-168254,GO:0016032,R-HSA-168254,GO:0016032,R-HSA-168254,GO:0016032,R-HSA-168254,GO:0016032,R-HSA-168254,GO:0016032,R-HSA-168254,GO:0016032,R-HSA-168254,GO:0016032,R-HSA-168254,GO:0016032,R-HSA-168254,GO:0016032,R-HSA-168254,GO:0016032,R-HSA-168254,GO:0016032,R-HSA-168254,GO:0016032,R-HSA-168254,GO:0016032,R-HSA-168254,GO:0016032,R-HS…	0	0	0	1	1	0	1	1	0	0	0	1	0	1	0	0	0	0	0	1	1
1511	0	0	1	1511	Gene_ID	H. sapiens	1511	H. sapiens	CTSG	cathepsin G	GO:0070946 neutrophil mediated killing of gram-positive bacterium;GO:0002003 angiotensin maturation;GO:0002002 regulation of angiotensin levels in blood		Enzymes/{ENZYME proteins/Hydrolases,Peptidases/Serine-type peptidases}		Bis-Napthyl Beta-Ketophosphonic Acid (Serine-type endopeptidase activity);2-[3-({Methyl[1-(2-Naphthoyl)Piperidin-4-Yl]Amino}Carbonyl)-2-Naphthyl]-1-(1-Naphthyl)-2-Oxoethylphosphonic Acid (Serine-type endopeptidase activity)	(M174)PID UPA UPAR PATHWAY; (M3468)NABA ECM REGULATORS; (M5885)NABA MATRISOME ASSOCIATED		1	GO:0006952,GO:0006952,GO:0006952,GO:0006952,GO:0006952,GO:0006952,GO:0006952,GO:0006952,GO:0006952,GO:0006952,GO:0006952,GO:0006952,GO:0006952,GO:0006952,GO:0006952,GO:0006952,GO:0006952,GO:0006952,GO:0006952,GO:0006952,GO:0006952,GO:0006952,GO:0006952,GO:0006952,GO:0006952,GO:0006952,GO:0006952,GO:0006952,GO:0006952,GO:0006952,GO:0006952,GO:0006952,GO:0006952,GO:0006952,GO:0006952,GO:0006952,GO:…	0	0	0	0	0	1	0	0	0	0	0	0	0	0	0	1	0	0	0	0	1
26121	1	0	0	26121	Gene_ID	H. sapiens	26121	H. sapiens	PRPF31	pre-mRNA processing factor 31	GO:0000244 spliceosomal tri-snRNP complex assembly;GO:0048254 snoRNA localization;GO:0000387 spliceosomal snRNP assembly			Nucleus(Supported)			(M5926)HALLMARK MYC TARGETS V1	0		0	0	0	1	0	0	0	0	0	0	0	0	0	0	0	0	0	0	0	1	1
340260	0	0	1	340260	Gene_ID	H. sapiens	340260	H. sapiens	UNCX	UNC homeobox	GO:0021889 olfactory bulb interneuron differentiation;GO:0021772 olfactory bulb development;GO:0021988 olfactory lobe development		Transcription factors/Helix-turn-helix domains	Nucleoplasm(Approved)				0		0	0	0	0	0	0	0	0	0	0	0	0	0	0	0	0	0	0	0	0	1
116447	0	0	1	116447	Gene_ID	H. sapiens	116447	H. sapiens	TOP1MT	DNA topoisomerase I mitochondrial	GO:0006265 DNA topological change;GO:0006338 chromatin remodeling;GO:0071103 DNA conformation change		Enzymes/ENZYME proteins/Isomerase	Mitochondria(Supported)	Irinotecan (Dna topoisomerase type ii (atp-hydrolyzing) activity);Topotecan (Dna topoisomerase type ii (atp-hydrolyzing) activity)			0		0	0	0	0	0	0	0	0	0	0	0	0	0	0	0	0	0	0	0	0	1
8666	0	1	0	8666	Gene_ID	H. sapiens	8666	H. sapiens	EIF3G	eukaryotic translation initiation factor 3 subunit G	GO:0075525 viral translational termination-reinitiation;GO:0019081 viral translation;GO:0019080 viral gene expression			Cytosol(Enhanced)				1	GO:0016032,GO:0016032,GO:0016032,GO:0016032,GO:0016032,GO:0016032,GO:0016032,GO:0016032,GO:0016032,GO:0016032,GO:0016032,GO:0016032,GO:0016032,GO:0016032,GO:0016032,GO:0016032,GO:0016032,GO:0016032,GO:0016032,GO:0016032,GO:0016032,GO:0016032,GO:0016032,GO:0016032,GO:0016032,GO:0016032,GO:0016032,GO:0016032,GO:0016032,GO:0016032,GO:0016032,GO:0016032,GO:0016032,GO:0016032,GO:0016032,GO:0016032,GO:…	0	0	0	0	1	0	0	1	0	0	0	0	0	0	0	0	0	0	0	0	1
6191	1	0	0	6191	Gene_ID	H. sapiens	6191	H. sapiens	RPS4X	ribosomal protein S4, X-linked	GO:0006614 SRP-dependent cotranslational protein targeting to membrane;GO:0006613 cotranslational protein targeting to membrane;GO:0000184 nuclear-transcribed mRNA catabolic process, nonsense-mediated decay		Ribosomal proteins			(M16801)SIG REGULATION OF THE ACTIN CYTOSKELETON BY RHO GTPASES; (M5193)SIG CHEMOTAXIS		1	GO:0016032,R-HSA-168254,GO:0016032,R-HSA-168254,GO:0016032,R-HSA-168254,GO:0016032,R-HSA-168254,GO:0016032,R-HSA-168254,GO:0016032,R-HSA-168254,GO:0016032,R-HSA-168254,GO:0016032,R-HSA-168254,GO:0016032,R-HSA-168254,GO:0016032,R-HSA-168254,GO:0016032,R-HSA-168254,GO:0016032,R-HSA-168254,GO:0016032,R-HSA-168254,GO:0016032,R-HSA-168254,GO:0016032,R-HSA-168254,GO:0016032,R-HSA-168254,GO:0016032,R-HS…	0	0	0	1	1	0	0	1	0	1	0	1	0	0	0	0	0	0	0	0	1
8663	0	1	0	8663	Gene_ID	H. sapiens	8663	H. sapiens	EIF3C	eukaryotic translation initiation factor 3 subunit C	GO:1902416 positive regulation of mRNA binding;GO:1905216 positive regulation of RNA binding;GO:1902415 regulation of mRNA binding			Cytosol(Supported)				0		0	0	0	0	0	0	0	1	0	0	0	0	0	0	0	0	0	0	0	0	1
6196	0	0	1	6196	Gene_ID	H. sapiens	6196	H. sapiens	RPS6KA2	ribosomal protein S6 kinase A2	GO:0043065 positive regulation of apoptotic process;GO:0043068 positive regulation of programmed cell death;GO:0008285 negative regulation of cell proliferation	AGC Ser/Thr protein kinase family	Enzymes/{ENZYME proteins/Transferases,Kinases/AGC Ser/Thr protein kinases}	Nucleoplasm(Supported)		(M4910)ST ERK1 ERK2 MAPK PATHWAY; (M1315)SIG PIP3 SIGNALING IN B LYMPHOCYTES; (M14532)ST PHOSPHOINOSITIDE 3 KINASE PATHWAY	(M5907)HALLMARK ESTROGEN RESPONSE LATE; (M5906)HALLMARK ESTROGEN RESPONSE EARLY	0		0	0	0	0	0	1	1	0	1	1	0	0	0	1	0	0	0	1	0	0	1
8661	0	1	0	8661	Gene_ID	H. sapiens	8661	H. sapiens	EIF3A	eukaryotic translation initiation factor 3 subunit A	GO:0075525 viral translational termination-reinitiation;GO:0075522 IRES-dependent viral translational initiation;GO:0001732 formation of cytoplasmic translation initiation complex			Cytosol(Supported)Nucleus(Approved)		(M143)PID IL2 PI3K PATHWAY	(M5950)HALLMARK ALLOGRAFT REJECTION	1	GO:0016032,GO:0016032,GO:0016032,GO:0016032,GO:0016032,GO:0016032,GO:0016032,GO:0016032,GO:0016032,GO:0016032,GO:0016032,GO:0016032,GO:0016032,GO:0016032,GO:0016032,GO:0016032,GO:0016032,GO:0016032,GO:0016032,GO:0016032,GO:0016032,GO:0016032,GO:0016032,GO:0016032,GO:0016032,GO:0016032,GO:0016032,GO:0016032,GO:0016032,GO:0016032,GO:0016032,GO:0016032,GO:0016032,GO:0016032,GO:0016032,GO:0016032,GO:…	0	0	0	1	1	0	0	1	0	0	0	0	0	0	0	0	0	0	0	0	1
58509	1	0	0	58509	Gene_ID	H. sapiens	58509	H. sapiens	CACTIN	cactin, spliceosome C complex subunit	GO:0031665 negative regulation of lipopolysaccharide-mediated signaling pathway;GO:0034122 negative regulation of toll-like receptor signaling pathway;GO:0060339 negative regulation of type I interferon-mediated signaling pathway			Nuclear speckles;Nucleoplasm(Supported)Cytosol(Uncertain)				1	GO:0006952,GO:0006952,GO:0006952,GO:0006952,GO:0006952,GO:0006952,GO:0006952,GO:0006952,GO:0006952,GO:0006952,GO:0006952,GO:0006952,GO:0006952,GO:0006952,GO:0006952,GO:0006952,GO:0006952,GO:0006952,GO:0006952,GO:0006952,GO:0006952,GO:0006952,GO:0006952,GO:0006952,GO:0006952,GO:0006952,GO:0006952,GO:0006952,GO:0006952,GO:0006952,GO:0006952,GO:0006952,GO:0006952,GO:0006952,GO:0006952,GO:0006952,GO:…	0	0	0	1	0	0	0	0	0	0	0	0	0	0	0	0	0	0	0	0	1
203068	0	0	1	203068	Gene_ID	H. sapiens	203068	H. sapiens	TUBB	tubulin beta class I	GO:0097711 ciliary basal body-plasma membrane docking;GO:0042267 natural killer cell mediated cytotoxicity;GO:0043312 neutrophil degranulation			Microtubules(Supported)	Vinorelbine (Ubiquitin protein ligase binding);Vincristine (Ubiquitin protein ligase binding);Vinblastine (Ubiquitin protein ligase binding);Podofilox (Ubiquitin protein ligase binding);Colchicine (Ubiquitin protein ligase binding);Epothilone D (Ubiquitin protein ligase binding);Epothilone B (Ubiquitin protein ligase binding);CYT997 (Ubiquitin protein ligase binding);CA4P (Ubiquitin protein ligas…		(M5925)HALLMARK E2F TARGETS	1	GO:0006952,GO:0006952,GO:0006952,GO:0006952,GO:0006952,GO:0006952,GO:0006952,GO:0006952,GO:0006952,GO:0006952,GO:0006952,GO:0006952,GO:0006952,GO:0006952,GO:0006952,GO:0006952,GO:0006952,GO:0006952,GO:0006952,GO:0006952,GO:0006952,GO:0006952,GO:0006952,GO:0006952,GO:0006952,GO:0006952,GO:0006952,GO:0006952,GO:0006952,GO:0006952,GO:0006952,GO:0006952,GO:0006952,GO:0006952,GO:0006952,GO:0006952,GO:…	0	0	0	0	0	0	0	0	0	0	0	0	0	1	0	0	0	0	0	0	1
6294	0	1	0	6294	Gene_ID	H. sapiens	6294	H. sapiens	SAFB	scaffold attachment factor B	GO:0030520 intracellular estrogen receptor signaling pathway;GO:0030518 intracellular steroid hormone receptor signaling pathway;GO:0050684 regulation of mRNA processing			Nucleoplasm(Enhanced)		(M200)PID ERA GENOMIC PATHWAY		0		0	0	0	1	0	0	0	0	0	0	1	0	0	0	0	0	0	0	0	0	1
962	0	1	0	962	Gene_ID	H. sapiens	962	H. sapiens	CD48	CD48 molecule	GO:0002819 regulation of adaptive immune response;GO:0050900 leukocyte migration;GO:0002250 adaptive immune response		CD markers	Plasma membrane(Supported)Cytosol;Nucleoli fibrillar center(Approved)			(M5932)HALLMARK INFLAMMATORY RESPONSE; (M5947)HALLMARK IL2 STAT5 SIGNALING	1	GO:0006952,GO:0006952,GO:0006952,GO:0006952,GO:0006952,GO:0006952,GO:0006952,GO:0006952,GO:0006952,GO:0006952,GO:0006952,GO:0006952,GO:0006952,GO:0006952,GO:0006952,GO:0006952,GO:0006952,GO:0006952,GO:0006952,GO:0006952,GO:0006952,GO:0006952,GO:0006952,GO:0006952,GO:0006952,GO:0006952,GO:0006952,GO:0006952,GO:0006952,GO:0006952,GO:0006952,GO:0006952,GO:0006952,GO:0006952,GO:0006952,GO:0006952,GO:…	0	0	0	0	0	0	0	0	0	0	0	0	0	0	0	0	0	0	0	0	1
22818	1	0	0	22818	Gene_ID	H. sapiens	22818	H. sapiens	COPZ1	coatomer protein complex subunit zeta 1	GO:1901998 toxin transport;GO:0006891 intra-Golgi vesicle-mediated transport;GO:0006890 retrograde vesicle-mediated transport, Golgi to ER							0		0	0	0	0	0	0	0	0	0	0	0	0	0	0	0	0	0	0	0	0	1
55959	0	1	0	55959	Gene_ID	H. sapiens	55959	H. sapiens	SULF2	sulfatase 2	GO:0014846 esophagus smooth muscle contraction;GO:0035413 positive regulation of catenin import into nucleus;GO:2000345 regulation of hepatocyte proliferation					(M3468)NABA ECM REGULATORS; (M5885)NABA MATRISOME ASSOCIATED; (M5889)NABA MATRISOME	(M5916)HALLMARK APICAL SURFACE	0		0	0	0	0	0	0	0	0	0	0	0	1	1	0	0	0	0	0	0	0	1
10297	0	0	1	10297	Gene_ID	H. sapiens	10297	H. sapiens	APC2	APC2, WNT signaling pathway regulator	GO:0035414 negative regulation of catenin import into nucleus;GO:0035412 regulation of catenin import into nucleus;GO:0042308 negative regulation of protein import into nucleus			Cytokinetic bridge;Cytosol;Midbody(Supported)				0		0	0	0	0	0	0	0	0	1	0	0	1	0	0	1	0	0	1	0	0	1
2197	0	1	0	2197	Gene_ID	H. sapiens	2197	H. sapiens	FAU	FAU, ubiquitin like and ribosomal protein S30 fusion	GO:0008150 biological_process		Ribosomal proteins	Cytosol;Endoplasmic reticulum;Nucleoli(Supported)				0		0	0	0	0	0	0	0	1	0	0	0	0	0	0	0	0	0	0	0	0	1
89891	0	0	1	89891	Gene_ID	H. sapiens	89891	H. sapiens	WDR34	WD repeat domain 34	GO:0035735 intraciliary transport involved in cilium assembly;GO:0042073 intraciliary transport;GO:0098840 protein transport along microtubule			Cytosol(Approved)				0		0	0	0	0	0	0	0	0	0	0	0	0	0	0	0	0	0	0	0	0	1
85417	0	1	0	85417	Gene_ID	H. sapiens	85417	H. sapiens	CCNB3	cyclin B3	GO:0000079 regulation of cyclin-dependent protein serine/threonine kinase activity;GO:1904029 regulation of cyclin-dependent protein kinase activity;GO:0010389 regulation of G2/M transition of mitotic cell cycle			Nuclear speckles(Supported)				0		0	0	0	0	0	0	0	0	0	0	0	0	0	0	0	0	0	0	0	0	1
1385	0	0	1	1385	Gene_ID	H. sapiens	1385	H. sapiens	CREB1	cAMP responsive element binding protein 1	GO:0032916 positive regulation of transforming growth factor beta3 production;GO:1900273 positive regulation of long-term synaptic potentiation;GO:0060509 Type I pneumocyte differentiation		Transcription factors/Basic domains	Nucleoplasm(Enhanced)	Adenosine monophosphate (Transcriptional activator activity, rna polymerase ii transcription factor binding);Naloxone (Transcriptional activator activity, rna polymerase ii transcription factor binding)	(M56)PID LPA4 PATHWAY; (M14775)ST G ALPHA S PATHWAY; (M199)PID P38 MK2 PATHWAY		1	GO:0016032,GO:0016032,GO:0016032,GO:0016032,GO:0016032,GO:0016032,GO:0016032,GO:0016032,GO:0016032,GO:0016032,GO:0016032,GO:0016032,GO:0016032,GO:0016032,GO:0016032,GO:0016032,GO:0016032,GO:0016032,GO:0016032,GO:0016032,GO:0016032,GO:0016032,GO:0016032,GO:0016032,GO:0016032,GO:0016032,GO:0016032,GO:0016032,GO:0016032,GO:0016032,GO:0016032,GO:0016032,GO:0016032,GO:0016032,GO:0016032,GO:0016032,GO:…	0	0	0	0	1	1	1	0	1	1	0	0	1	0	1	1	0	1	0	1	1
10616	0	0	1	10616	Gene_ID	H. sapiens	10616	H. sapiens	RBCK1	RANBP2-type and C3HC4-type zinc finger containing 1	GO:0042346 positive regulation of NF-kappaB import into nucleus;GO:0060546 negative regulation of necroptotic process;GO:0042345 regulation of NF-kappaB import into nucleus		Enzymes/ENZYME proteins/Transferases				(M5913)HALLMARK INTERFERON GAMMA RESPONSE; (M5937)HALLMARK GLYCOLYSIS	1	GO:0016032,GO:0016032,GO:0016032,GO:0016032,GO:0016032,GO:0016032,GO:0016032,GO:0016032,GO:0016032,GO:0016032,GO:0016032,GO:0016032,GO:0016032,GO:0016032,GO:0016032,GO:0016032,GO:0016032,GO:0016032,GO:0016032,GO:0016032,GO:0016032,GO:0016032,GO:0016032,GO:0016032,GO:0016032,GO:0016032,GO:0016032,GO:0016032,GO:0016032,GO:0016032,GO:0016032,GO:0016032,GO:0016032,GO:0016032,GO:0016032,GO:0016032,GO:…	0	0	0	0	1	0	0	0	0	0	0	1	0	0	0	0	1	0	0	1	1
9575	0	0	1	9575	Gene_ID	H. sapiens	9575	H. sapiens	CLOCK	clock circadian regulator	GO:2000323 negative regulation of glucocorticoid receptor signaling pathway;GO:2000074 regulation of type B pancreatic cell development;GO:2000322 regulation of glucocorticoid receptor signaling pathway		Enzymes/ENZYME proteins/Transferases;Transcription factors/Basic domains	Nucleoplasm(Enhanced)		(M95)PID CIRCADIAN PATHWAY		1	GO:0006952,GO:0006952,GO:0006952,GO:0006952,GO:0006952,GO:0006952,GO:0006952,GO:0006952,GO:0006952,GO:0006952,GO:0006952,GO:0006952,GO:0006952,GO:0006952,GO:0006952,GO:0006952,GO:0006952,GO:0006952,GO:0006952,GO:0006952,GO:0006952,GO:0006952,GO:0006952,GO:0006952,GO:0006952,GO:0006952,GO:0006952,GO:0006952,GO:0006952,GO:0006952,GO:0006952,GO:0006952,GO:0006952,GO:0006952,GO:0006952,GO:0006952,GO:…	0	0	0	0	0	1	0	0	0	0	0	1	0	0	0	1	1	0	0	0	1
23165	0	1	0	23165	Gene_ID	H. sapiens	23165	H. sapiens	NUP205	nucleoporin 205	GO:0006110 regulation of glycolytic process;GO:0006409 tRNA export from nucleus;GO:0071431 tRNA-containing ribonucleoprotein complex export from nucleus		Transporters/Transporter channels and pores				(M5924)HALLMARK MTORC1 SIGNALING; (M5925)HALLMARK E2F TARGETS	1	GO:0016032,R-HSA-168254,GO:0016032,R-HSA-168254,GO:0016032,R-HSA-168254,GO:0016032,R-HSA-168254,GO:0016032,R-HSA-168254,GO:0016032,R-HSA-168254,GO:0016032,R-HSA-168254,GO:0016032,R-HSA-168254,GO:0016032,R-HSA-168254,GO:0016032,R-HSA-168254,GO:0016032,R-HSA-168254,GO:0016032,R-HSA-168254,GO:0016032,R-HSA-168254,GO:0016032,R-HSA-168254,GO:0016032,R-HSA-168254,GO:0016032,R-HSA-168254,GO:0016032,R-HS…	0	0	0	1	1	0	1	1	0	0	0	1	0	1	0	0	0	0	0	1	1
25813	1	0	0	25813	Gene_ID	H. sapiens	25813	H. sapiens	SAMM50	SAMM50 sorting and assembly machinery component	GO:0045040 protein import into mitochondrial outer membrane;GO:0090151 establishment of protein localization to mitochondrial membrane;GO:0042407 cristae formation		Transporters/Transporter channels and pores	Mitochondria(Enhanced)			(M5905)HALLMARK ADIPOGENESIS	0		0	0	0	0	0	0	0	1	0	0	0	1	0	0	0	0	0	0	0	0	1
79872	0	0	1	79872	Gene_ID	H. sapiens	79872	H. sapiens	CBLL1	Cbl proto-oncogene like 1	GO:0035635 entry of bacterium into host cell;GO:0030260 entry into host cell;GO:0051806 entry into cell of other organism involved in symbiotic interaction		Enzymes/ENZYME proteins/Transferases	Nuclear speckles(Supported)		(M142)PID AJDISS 2PATHWAY		0		0	0	0	0	1	0	0	0	0	0	0	0	0	0	1	0	0	0	0	0	1
337867	0	1	0	337867	Gene_ID	H. sapiens	337867	H. sapiens	UBAC2	UBA domain containing 2	GO:1904153 negative regulation of retrograde protein transport, ER to cytosol;GO:1904293 negative regulation of ERAD pathway;GO:1904152 regulation of retrograde protein transport, ER to cytosol			Cytosol(Approved)				0		0	0	0	0	0	0	0	1	0	0	0	1	0	0	0	0	1	0	0	0	1
5610	0	0	1	5610	Gene_ID	H. sapiens	5610	H. sapiens	EIF2AK2	eukaryotic translation initiation factor 2 alpha kinase 2	GO:0030683 evasion or tolerance by virus of host immune response;GO:0020012 evasion or tolerance of host immune response;GO:0030682 evasion or tolerance of host defense response	Other	Enzymes/{ENZYME proteins/Transferases,Kinases}	Cytosol(Enhanced)		(M91)PID TCPTP PATHWAY; (M144)PID CERAMIDE PATHWAY; (M186)PID PDGFRB PATHWAY	(M5911)HALLMARK INTERFERON ALPHA RESPONSE; (M5913)HALLMARK INTERFERON GAMMA RESPONSE; (M5932)HALLMARK INFLAMMATORY RESPONSE	1	GO:0016032,R-HSA-168254,GO:0006952,GO:0016032,R-HSA-168254,GO:0006952,GO:0016032,R-HSA-168254,GO:0006952,GO:0016032,R-HSA-168254,GO:0006952,GO:0016032,R-HSA-168254,GO:0006952,GO:0016032,R-HSA-168254,GO:0006952,GO:0016032,R-HSA-168254,GO:0006952,GO:0016032,R-HSA-168254,GO:0006952,GO:0016032,R-HSA-168254,GO:0006952,GO:0016032,R-HSA-168254,GO:0006952,GO:0016032,R-HSA-168254,GO:0006952,GO:0016032,R-H…	1	1	0	0	1	0	1	1	0	0	0	0	1	0	0	0	0	1	0	1	1
1825	1	0	0	1825	Gene_ID	H. sapiens	1825	H. sapiens	DSC3	desmocollin 3	GO:0070268 cornification;GO:0031424 keratinization;GO:0030216 keratinocyte differentiation			Cell Junctions(Enhanced)Plasma membrane(Supported)			(M5915)HALLMARK APICAL JUNCTION	0		0	0	0	0	0	0	0	0	0	0	0	0	0	0	0	0	0	0	0	0	1
5594	0	0	1	5594	Gene_ID	H. sapiens	5594	H. sapiens	MAPK1	mitogen-activated protein kinase 1	GO:0060397 JAK-STAT cascade involved in growth hormone signaling pathway;GO:0015966 diadenosine tetraphosphate biosynthetic process;GO:0033160 positive regulation of protein import into nucleus, translocation	CMGC Ser/Thr protein kinase family	Enzymes/{ENZYME proteins/Transferases,Kinases/CMGC Ser/Thr protein kinases};RAS pathway related proteins		Isoprenaline (Rna polymerase ii carboxy-terminal domain kinase activity);Arsenic trioxide (Rna polymerase ii carboxy-terminal domain kinase activity);Olomoucine (Rna polymerase ii carboxy-terminal domain kinase activity);Phosphonothreonine (Rna polymerase ii carboxy-terminal domain kinase activity);Purvalanol (Rna polymerase ii carboxy-terminal domain kinase activity);SB220025 (Rna polymerase ii …	(M64)PID S1P S1P4 PATHWAY; (M134)PID TCR RAS PATHWAY; (M120)PID ARF6 DOWNSTREAM PATHWAY	(M5910)HALLMARK PROTEIN SECRETION; (M5923)HALLMARK PI3K AKT MTOR SIGNALING	1	GO:0016032,GO:0016032,GO:0016032,GO:0016032,GO:0016032,GO:0016032,GO:0016032,GO:0016032,GO:0016032,GO:0016032,GO:0016032,GO:0016032,GO:0016032,GO:0016032,GO:0016032,GO:0016032,GO:0016032,GO:0016032,GO:0016032,GO:0016032,GO:0016032,GO:0016032,GO:0016032,GO:0016032,GO:0016032,GO:0016032,GO:0016032,GO:0016032,GO:0016032,GO:0016032,GO:0016032,GO:0016032,GO:0016032,GO:0016032,GO:0016032,GO:0016032,GO:…	0	1	1	0	1	1	1	0	1	1	0	1	1	1	1	1	0	1	1	1	1
23563	0	1	0	23563	Gene_ID	H. sapiens	23563	H. sapiens	CHST5	carbohydrate sulfotransferase 5	GO:0018146 keratan sulfate biosynthetic process;GO:0042339 keratan sulfate metabolic process;GO:0006477 protein sulfation							0		0	0	0	0	0	0	0	0	0	0	0	0	0	0	0	0	0	0	0	1	1
8021	0	0	1	8021	Gene_ID	H. sapiens	8021	H. sapiens	NUP214	nucleoporin 214	GO:0006110 regulation of glycolytic process;GO:0006409 tRNA export from nucleus;GO:0071431 tRNA-containing ribonucleoprotein complex export from nucleus		Transporters/Transporter channels and pores	Focal adhesion sites;Nucleus;Vesicles(Supported)		(M228)PID SMAD2 3PATHWAY; (M181)PID BMP PATHWAY; (M113)PID NFAT 3PATHWAY		1	GO:0016032,R-HSA-168254,GO:0016032,R-HSA-168254,GO:0016032,R-HSA-168254,GO:0016032,R-HSA-168254,GO:0016032,R-HSA-168254,GO:0016032,R-HSA-168254,GO:0016032,R-HSA-168254,GO:0016032,R-HSA-168254,GO:0016032,R-HSA-168254,GO:0016032,R-HSA-168254,GO:0016032,R-HSA-168254,GO:0016032,R-HSA-168254,GO:0016032,R-HSA-168254,GO:0016032,R-HSA-168254,GO:0016032,R-HSA-168254,GO:0016032,R-HSA-168254,GO:0016032,R-HS…	0	1	0	1	1	0	1	1	0	0	0	1	0	1	0	0	1	0	0	1	1
4236	1	0	0	4236	Gene_ID	H. sapiens	4236	H. sapiens	MFAP1	microfibril associated protein 1	GO:0008150 biological_process			Cytosol;Nucleoplasm;Plasma membrane(Uncertain)		(M3008)NABA ECM GLYCOPROTEINS; (M5884)NABA CORE MATRISOME; (M5889)NABA MATRISOME		0		0	0	0	1	0	0	0	0	0	0	0	0	0	0	0	0	0	0	0	0	1
8022	0	1	0	8022	Gene_ID	H. sapiens	8022	H. sapiens	LHX3	LIM homeobox 3	GO:0021526 medial motor column neuron differentiation;GO:0021521 ventral spinal cord interneuron specification;GO:0021523 somatic motor neuron differentiation		Transcription factors/Helix-turn-helix domains					0		0	0	0	0	0	0	0	1	0	1	0	0	0	0	0	0	0	0	0	0	1
51560	0	1	0	51560	Gene_ID	H. sapiens	51560	H. sapiens	RAB6B	RAB6B, member RAS oncogene family	GO:0006891 intra-Golgi vesicle-mediated transport;GO:0006890 retrograde vesicle-mediated transport, Golgi to ER;GO:0042147 retrograde transport, endosome to Golgi			Golgi apparatus(Approved)				0		0	0	0	0	0	0	0	0	0	0	0	0	0	0	0	0	0	0	0	0	1
6446	0	0	1	6446	Gene_ID	H. sapiens	6446	H. sapiens	SGK1	serum/glucocorticoid regulated kinase 1	GO:0070294 renal sodium ion absorption;GO:0003096 renal sodium ion transport;GO:0060453 regulation of gastric acid secretion	AGC Ser/Thr protein kinase family	Enzymes/{ENZYME proteins/Transferases,Kinases/AGC Ser/Thr protein kinases}	Nuclear speckles(Enhanced)	Riboflavin Monophosphate (Sodium channel regulator activity);[4-(5-naphthalen-2-yl-1H-pyrrolo[2,3-b]pyridin-3-yl)phenyl]acetic acid (Sodium channel regulator activity);4-(5-phenyl-1H-pyrrolo[2,3-b]pyridin-3-yl)benzoic acid (Sodium channel regulator activity)	(M16)PID INSULIN PATHWAY; (M136)PID FOXO PATHWAY; (M141)PID PI3KCI PATHWAY	(M5908)HALLMARK ANDROGEN RESPONSE; (M5956)HALLMARK KRAS SIGNALING DN; (M5907)HALLMARK ESTROGEN RESPONSE LATE	0		0	0	1	0	0	1	0	0	0	0	0	0	0	0	1	1	0	1	0	0	1
4886	0	0	1	4886	Gene_ID	H. sapiens	4886	H. sapiens	NPY1R	neuropeptide Y receptor Y1	GO:0003151 outflow tract morphogenesis;GO:0007193 adenylate cyclase-inhibiting G-protein coupled receptor signaling pathway;GO:0008217 regulation of blood pressure		G-protein coupled receptors/GPCRs excl olfactory receptors	Cytosol;Mitochondria;Nucleus(Approved)	AC162352 (Peptide yy receptor activity)		(M5906)HALLMARK ESTROGEN RESPONSE EARLY; (M5907)HALLMARK ESTROGEN RESPONSE LATE	0		0	0	0	0	0	0	0	0	0	0	0	0	0	0	0	1	0	0	0	1	1
2700	1	0	0	2700	Gene_ID	H. sapiens	2700	H. sapiens	GJA3	gap junction protein alpha 3	GO:0007601 visual perception;GO:0050953 sensory perception of light stimulus;GO:0007600 sensory perception		Transporters/Transporter channels and pores					0		0	0	0	0	0	0	0	0	0	0	0	0	0	0	0	0	0	0	0	0	1
10055	0	0	1	10055	Gene_ID	H. sapiens	10055	H. sapiens	SAE1	SUMO1 activating enzyme subunit 1	GO:1903955 positive regulation of protein targeting to mitochondrion;GO:1903214 regulation of protein targeting to mitochondrion;GO:1903749 positive regulation of establishment of protein localization to mitochondrion							0		0	0	0	0	0	0	0	1	0	0	0	1	0	0	0	0	0	0	0	1	1
8438	0	0	1	8438	Gene_ID	H. sapiens	8438	H. sapiens	RAD54L	RAD54 like	GO:0000733 DNA strand renaturation;GO:0032392 DNA geometric change;GO:0000724 double-strand break repair via homologous recombination			Nucleoplasm(Enhanced)			(M5901)HALLMARK G2M CHECKPOINT	0		0	0	0	0	0	0	0	0	0	0	0	0	0	0	0	0	0	0	0	0	1
10725	0	0	1	10725	Gene_ID	H. sapiens	10725	H. sapiens	NFAT5	nuclear factor of activated T cells 5	GO:0070884 regulation of calcineurin-NFAT signaling cascade;GO:0106056 regulation of calcineurin-mediated signaling;GO:0033173 calcineurin-NFAT signaling cascade		Transcription factors/Immunoglobulin fold	Cytosol;Nucleus(Supported)		(M16518)ST WNT CA2 CYCLIC GMP PATHWAY; (M3501)ST B CELL ANTIGEN RECEPTOR; (M9526)ST T CELL SIGNAL TRANSDUCTION	(M5890)HALLMARK TNFA SIGNALING VIA NFKB	0		0	0	0	0	0	0	0	0	0	0	0	0	0	0	0	0	0	0	0	0	1
5062	0	0	1	5062	Gene_ID	H. sapiens	5062	H. sapiens	PAK2	p21 (RAC1) activated kinase 2	GO:2001271 negative regulation of cysteine-type endopeptidase activity involved in execution phase of apoptosis;GO:2001270 regulation of cysteine-type endopeptidase activity involved in execution phase of apoptosis;GO:0002223 stimulatory C-type lectin receptor signaling pathway	STE Ser/Thr protein kinase family	Enzymes/{ENZYME proteins/Transferases,Kinases/STE Ser/Thr protein kinases};RAS pathway related proteins	Nucleus(Enhanced)Vesicles(Supported)		(M139)PID MYC PATHWAY; (M76)PID P38 ALPHA BETA PATHWAY; (M16801)SIG REGULATION OF THE ACTIN CYTOSKELETON BY RHO GTPASES		1	GO:0016032,GO:0006952,GO:0016032,GO:0006952,GO:0016032,GO:0006952,GO:0016032,GO:0006952,GO:0016032,GO:0006952,GO:0016032,GO:0006952,GO:0016032,GO:0006952,GO:0016032,GO:0006952,GO:0016032,GO:0006952,GO:0016032,GO:0006952,GO:0016032,GO:0006952,GO:0016032,GO:0006952,GO:0016032,GO:0006952,GO:0016032,GO:0006952,GO:0016032,GO:0006952,GO:0016032,GO:0006952,GO:0016032,GO:0006952,GO:0016032,GO:0006952,GO:…	1	1	1	0	1	1	1	0	1	1	0	0	0	1	1	1	0	1	1	0	1
23604	0	0	1	23604	Gene_ID	H. sapiens	23604	H. sapiens	DAPK2	death associated protein kinase 2	GO:2000424 positive regulation of eosinophil chemotaxis;GO:2000422 regulation of eosinophil chemotaxis;GO:2000418 positive regulation of eosinophil migration	CAMK Ser/Thr protein kinase family	Enzymes/{ENZYME proteins/Transferases,Kinases/CAMK Ser/Thr protein kinases}	Vesicles(Supported)Golgi apparatus(Approved)			(M5909)HALLMARK MYOGENESIS	0		1	0	1	0	0	0	0	0	0	0	0	0	0	0	1	1	1	1	0	0	1
57147	1	0	0	57147	Gene_ID	H. sapiens	57147	H. sapiens	SCYL3	SCY1 like pseudokinase 3	GO:0016477 cell migration;GO:0048870 cell motility;GO:0051674 localization of cell	Other	Enzymes/Kinases	Microtubules;Nuclear bodies(Uncertain)				0		0	0	0	0	0	0	0	0	0	0	0	0	0	0	0	0	0	0	0	0	1
56729	0	1	0	56729	Gene_ID	H. sapiens	56729	H. sapiens	RETN	resistin	GO:2000872 positive regulation of progesterone secretion;GO:2000870 regulation of progesterone secretion;GO:0042701 progesterone secretion						(M5953)HALLMARK KRAS SIGNALING UP; (M5905)HALLMARK ADIPOGENESIS	0		0	0	0	0	0	0	0	0	0	0	0	0	0	0	0	0	0	0	0	0	1
79705	0	0	1	79705	Gene_ID	H. sapiens	79705	H. sapiens	LRRK1	leucine rich repeat kinase 1	GO:0036035 osteoclast development;GO:0050732 negative regulation of peptidyl-tyrosine phosphorylation;GO:0030316 osteoclast differentiation	TKL Ser/Thr protein kinase family	Enzymes/{ENZYME proteins/Transferases,Kinases/TKL Ser/Thr protein kinases}	Cytosol(Supported)Mitochondria(Approved)				0		1	0	0	0	0	0	0	0	0	0	0	0	0	0	0	0	0	0	0	0	1
29110	0	0	1	29110	Gene_ID	H. sapiens	29110	H. sapiens	TBK1	TANK binding kinase 1	GO:0035666 TRIF-dependent toll-like receptor signaling pathway;GO:0045359 positive regulation of interferon-beta biosynthetic process;GO:1904417 positive regulation of xenophagy	Other	Enzymes/{ENZYME proteins/Transferases,Kinases};RAS pathway related proteins	Nucleoplasm(Supported)			(M5923)HALLMARK PI3K AKT MTOR SIGNALING; (M5924)HALLMARK MTORC1 SIGNALING	1	GO:0016032,GO:0006952,GO:0016032,GO:0006952,GO:0016032,GO:0006952,GO:0016032,GO:0006952,GO:0016032,GO:0006952,GO:0016032,GO:0006952,GO:0016032,GO:0006952,GO:0016032,GO:0006952,GO:0016032,GO:0006952,GO:0016032,GO:0006952,GO:0016032,GO:0006952,GO:0016032,GO:0006952,GO:0016032,GO:0006952,GO:0016032,GO:0006952,GO:0016032,GO:0006952,GO:0016032,GO:0006952,GO:0016032,GO:0006952,GO:0016032,GO:0006952,GO:…	0	0	1	0	1	0	1	0	1	0	0	0	0	0	1	0	1	0	0	0	1
114971	0	0	1	114971	Gene_ID	H. sapiens	114971	H. sapiens	PTPMT1	protein tyrosine phosphatase, mitochondrial 1	GO:0032049 cardiolipin biosynthetic process;GO:0006655 phosphatidylglycerol biosynthetic process;GO:0032048 cardiolipin metabolic process		Enzymes/ENZYME proteins/Hydrolases	Mitochondria(Supported)				0		0	0	0	0	0	0	0	0	0	0	0	0	0	0	0	0	0	0	0	0	1
9578	0	0	1	9578	Gene_ID	H. sapiens	9578	H. sapiens	CDC42BPB	CDC42 binding protein kinase beta	GO:0031532 actin cytoskeleton reorganization;GO:0031032 actomyosin structure organization;GO:0007163 establishment or maintenance of cell polarity	AGC Ser/Thr protein kinase family	Enzymes/{ENZYME proteins/Transferases,Kinases/AGC Ser/Thr protein kinases}					0		0	0	0	0	0	0	0	0	0	0	0	0	0	0	0	0	0	0	0	0	1
2797	0	1	0	2797	Gene_ID	H. sapiens	2797	H. sapiens	GNRH2	gonadotropin releasing hormone 2	GO:0010469 regulation of receptor activity;GO:0007186 G-protein coupled receptor signaling pathway;GO:0009966 regulation of signal transduction							0		0	0	0	0	0	0	0	0	0	0	0	0	0	0	0	0	0	0	0	0	1
56997	0	0	1	56997	Gene_ID	H. sapiens	56997	H. sapiens	COQ8A	coenzyme Q8A	GO:0006744 ubiquinone biosynthetic process;GO:0006743 ubiquinone metabolic process;GO:1901663 quinone biosynthetic process	Atypical: ADCK protein kinase family	Enzymes/Kinases/Atypical kinases	Mitochondria(Supported)			(M5956)HALLMARK KRAS SIGNALING DN; (M5939)HALLMARK P53 PATHWAY	0		0	0	0	0	0	0	0	0	0	0	0	0	0	0	0	0	0	0	0	1	1
53942	1	0	0	53942	Gene_ID	H. sapiens	53942	H. sapiens	CNTN5	contactin 5	GO:0006501 C-terminal protein lipidation;GO:0018410 C-terminal protein amino acid modification;GO:0007605 sensory perception of sound			Cytosol(Supported)				0		0	0	0	0	0	0	0	0	0	0	0	0	0	0	0	0	0	0	0	0	1
283455	0	0	1	283455	Gene_ID	H. sapiens	283455	H. sapiens	KSR2	kinase suppressor of ras 2	GO:0043410 positive regulation of MAPK cascade;GO:0019722 calcium-mediated signaling;GO:0043408 regulation of MAPK cascade	TKL Ser/Thr protein kinase family	Enzymes/{ENZYME proteins/Transferases,Kinases/TKL Ser/Thr protein kinases};RAS pathway related proteins					0		0	1	0	0	0	0	0	0	0	1	0	0	0	0	1	0	0	1	0	0	1
96626	0	0	1	96626	Gene_ID	H. sapiens	96626	H. sapiens	LIMS3	LIM zinc finger domain containing 3				Cytosol;Focal adhesion sites(Approved)				0		0	0	0	0	0	0	0	0	0	0	0	0	0	0	0	0	0	0	0	0	1
83886	0	1	0	83886	Gene_ID	H. sapiens	83886	H. sapiens	PRSS27	protease, serine 27	GO:0006508 proteolysis;GO:0019538 protein metabolic process;GO:1901564 organonitrogen compound metabolic process		Enzymes/Peptidases/Serine-type peptidases					0		0	0	0	0	0	0	0	0	0	0	0	0	0	0	0	0	0	0	0	0	1
27092	0	0	1	27092	Gene_ID	H. sapiens	27092	H. sapiens	CACNG4	calcium voltage-gated channel auxiliary subunit gamma 4	GO:2000311 regulation of AMPA receptor activity;GO:0061337 cardiac conduction;GO:1900449 regulation of glutamate receptor signaling pathway		Transporters/Accessory Factors Involved in Transport	Cytosol(Approved)				0		0	0	0	0	0	0	0	0	1	0	0	0	0	0	0	0	0	0	0	0	1
4058	0	0	1	4058	Gene_ID	H. sapiens	4058	H. sapiens	LTK	leukocyte receptor tyrosine kinase	GO:0010666 positive regulation of cardiac muscle cell apoptotic process;GO:0010663 positive regulation of striated muscle cell apoptotic process;GO:0010665 regulation of cardiac muscle cell apoptotic process	Tyr protein kinase family	Enzymes/{ENZYME proteins/Transferases,Kinases/Tyr protein kinases}	Vesicles(Approved)				0		1	0	0	0	0	1	0	0	0	0	0	0	0	0	0	1	0	0	0	0	1
10980	1	0	0	10980	Gene_ID	H. sapiens	10980	H. sapiens	COPS6	COP9 signalosome subunit 6	GO:0000715 nucleotide-excision repair, DNA damage recognition;GO:0006283 transcription-coupled nucleotide-excision repair;GO:0000338 protein deneddylation		Enzymes/Peptidases/Metallopeptidases	Nucleoplasm(Supported)				1	GO:0016032,GO:0016032,GO:0016032,GO:0016032,GO:0016032,GO:0016032,GO:0016032,GO:0016032,GO:0016032,GO:0016032,GO:0016032,GO:0016032,GO:0016032,GO:0016032,GO:0016032,GO:0016032,GO:0016032,GO:0016032,GO:0016032,GO:0016032,GO:0016032,GO:0016032,GO:0016032,GO:0016032,GO:0016032,GO:0016032,GO:0016032,GO:0016032,GO:0016032,GO:0016032,GO:0016032,GO:0016032,GO:0016032,GO:0016032,GO:0016032,GO:0016032,GO:…	0	0	0	0	1	0	0	0	0	0	0	0	0	0	0	0	0	0	0	0	1
64858	1	0	0	64858	Gene_ID	H. sapiens	64858	H. sapiens	DCLRE1B	DNA cross-link repair 1B	GO:0031860 telomeric 3' overhang formation;GO:0031848 protection from non-homologous end joining at telomere;GO:0031627 telomeric loop formation			Nuclear bodies;Nucleoplasm(Supported)			(M5925)HALLMARK E2F TARGETS	0		0	0	0	0	0	0	0	0	0	0	0	0	0	0	0	0	0	0	0	0	1
23352	0	0	1	23352	Gene_ID	H. sapiens	23352	H. sapiens	UBR4	ubiquitin protein ligase E3 component n-recognin 4	GO:0043312 neutrophil degranulation;GO:0002283 neutrophil activation involved in immune response;GO:0042787 protein ubiquitination involved in ubiquitin-dependent protein catabolic process		Enzymes/ENZYME proteins/Transferases	Cytosol;Nucleoplasm(Supported)Centrosome(Approved)	HspE7 (Zinc ion binding);PCL-016 (Zinc ion binding)			1	GO:0016032,GO:0016032,GO:0016032,GO:0016032,GO:0016032,GO:0016032,GO:0016032,GO:0016032,GO:0016032,GO:0016032,GO:0016032,GO:0016032,GO:0016032,GO:0016032,GO:0016032,GO:0016032,GO:0016032,GO:0016032,GO:0016032,GO:0016032,GO:0016032,GO:0016032,GO:0016032,GO:0016032,GO:0016032,GO:0016032,GO:0016032,GO:0016032,GO:0016032,GO:0016032,GO:0016032,GO:0016032,GO:0016032,GO:0016032,GO:0016032,GO:0016032,GO:…	0	0	0	0	1	0	0	0	0	0	0	0	0	0	0	0	1	0	0	0	1
56893	0	0	1	56893	Gene_ID	H. sapiens	56893	H. sapiens	UBQLN4	ubiquilin 4	GO:1901097 negative regulation of autophagosome maturation;GO:1901096 regulation of autophagosome maturation;GO:0016242 negative regulation of macroautophagy		Transporters/Accessory Factors Involved in Transport	Nucleus(Supported)				0		0	0	0	0	0	0	0	0	0	0	0	0	0	0	0	0	1	0	0	0	1
5328	0	1	0	5328	Gene_ID	H. sapiens	5328	H. sapiens	PLAU	plasminogen activator, urokinase	GO:2000097 regulation of smooth muscle cell-matrix adhesion;GO:0042730 fibrinolysis;GO:0061302 smooth muscle cell-matrix adhesion		Enzymes/{ENZYME proteins/Hydrolases,Peptidases/Serine-type peptidases}		Urokinase (Serine-type endopeptidase activity);Amiloride (Serine-type endopeptidase activity);2-(2-Hydroxy-5-Methoxy-Phenyl)-1h-Benzoimidazole-5-Carboxamidine (Serine-type endopeptidase activity);6-(N-Phenylcarbamyl)-2-Naphthalenecarboxamidine (Serine-type endopeptidase activity);2-(2-Hydroxy-Phenyl)-1h-Benzoimidazole-5-Carboxamidine (Serine-type endopeptidase activity);6-[N-(4-(Aminomethyl)Pheny…	(M212)PID INTEGRIN5 PATHWAY; (M169)PID INTEGRIN2 PATHWAY; (M63)PID AVB3 OPN PATHWAY	(M5946)HALLMARK COAGULATION; (M5953)HALLMARK KRAS SIGNALING UP; (M5890)HALLMARK TNFA SIGNALING VIA NFKB	0		0	0	0	0	0	0	0	0	0	0	0	0	0	0	1	0	0	0	0	0	1
113878	0	0	1	113878	Gene_ID	H. sapiens	113878	H. sapiens	DTX2	deltex E3 ubiquitin ligase 2	GO:0007219 Notch signaling pathway;GO:0016567 protein ubiquitination;GO:0032446 protein modification by small protein conjugation		Enzymes/ENZYME proteins/Transferases	Nuclear membrane;Nucleoplasm(Supported)			(M5903)HALLMARK NOTCH SIGNALING	0		0	0	0	0	0	0	0	0	0	0	0	0	0	0	0	0	0	0	0	0	1
2931	1	0	0	2931	Gene_ID	H. sapiens	2931	H. sapiens	GSK3A	glycogen synthase kinase 3 alpha	GO:0010905 negative regulation of UDP-glucose catabolic process;GO:2000077 negative regulation of type B pancreatic cell development;GO:0010904 regulation of UDP-glucose catabolic process	CMGC Ser/Thr protein kinase family	Enzymes/{ENZYME proteins/Transferases,Kinases/CMGC Ser/Thr protein kinases}	Cytosol(Approved)		(M31)PID BETA CATENIN DEG PATHWAY; (M90)PID WNT CANONICAL PATHWAY; (M1718)SIG IL4RECEPTOR IN B LYPHOCYTES		0		0	0	0	0	0	0	0	1	0	1	0	1	0	0	0	0	1	0	0	1	1
2932	0	0	1	2932	Gene_ID	H. sapiens	2932	H. sapiens	GSK3B	glycogen synthase kinase 3 beta	GO:2000077 negative regulation of type B pancreatic cell development;GO:1904781 positive regulation of protein localization to centrosome;GO:1901030 positive regulation of mitochondrial outer membrane permeabilization involved in apoptotic signaling pathway	CMGC Ser/Thr protein kinase family	Enzymes/{ENZYME proteins/Transferases,Kinases/CMGC Ser/Thr protein kinases}	Nucleus(Enhanced)	Lithium (Ubiquitin protein ligase binding);3-[3-(2,3-Dihydroxy-Propylamino)-Phenyl]-4-(5-Fluoro-1-Methyl-1h-Indol-3-Yl)-Pyrrole-2,5-Dione (Ubiquitin protein ligase binding);I-5 (Ubiquitin protein ligase binding);N-(4-Methoxybenzyl)-N'-(5-Nitro-1,3-Thiazol-2-Yl)Urea (Ubiquitin protein ligase binding);Staurosporine (Ubiquitin protein ligase binding);Indirubin-3'-Monoxime (Ubiquitin protein ligase b…	(M31)PID BETA CATENIN DEG PATHWAY; (M90)PID WNT CANONICAL PATHWAY; (M139)PID MYC PATHWAY	(M5923)HALLMARK PI3K AKT MTOR SIGNALING; (M5924)HALLMARK MTORC1 SIGNALING	0		1	1	1	0	0	1	0	0	1	1	0	1	1	1	1	1	1	1	1	1	1
57579	0	0	1	57579	Gene_ID	H. sapiens	57579	H. sapiens	FAM135A	family with sequence similarity 135 member A	GO:0044255 cellular lipid metabolic process;GO:0006629 lipid metabolic process;GO:0044237 cellular metabolic process			Cytosol;Nucleoplasm(Approved)				0		0	0	0	0	0	0	0	0	0	0	0	0	0	0	0	0	0	0	0	0	1
2936	0	0	1	2936	Gene_ID	H. sapiens	2936	H. sapiens	GSR	glutathione-disulfide reductase	GO:0015949 nucleobase-containing small molecule interconversion;GO:0098869 cellular oxidant detoxification;GO:1990748 cellular detoxification		Enzymes/ENZYME proteins/Oxidoreductases	Cytosol(Supported)Plasma membrane(Approved)	Glutathione (Nadp binding);NADH (Nadp binding);Carmustine (Nadp binding);3,6-Dihydroxy-Xanthene-9-Propionic Acid (Nadp binding);3-Sulfinoalanine (Nadp binding);Glutathionylspermidine Disulfide (Nadp binding);3-(Prop-2-Ene-1-Sulfinyl)-Propene-1-Thiol (Nadp binding);Flavin adenine dinucleotide (Nadp binding);Oxidized Glutathione Disulfide (Nadp binding);Meta-Nitro-Tyrosine (Nadp binding);2-(2-PHENY…		(M5938)HALLMARK REACTIVE OXIGEN SPECIES PATHWAY; (M5908)HALLMARK ANDROGEN RESPONSE; (M5902)HALLMARK APOPTOSIS	0		0	0	0	0	0	0	0	1	0	0	0	0	0	1	0	0	0	0	0	1	1
83983	0	1	0	83983	Gene_ID	H. sapiens	83983	H. sapiens	TSSK6	testis specific serine kinase 6	GO:0035092 sperm chromatin condensation;GO:0007289 spermatid nucleus differentiation;GO:0007286 spermatid development	CAMK Ser/Thr protein kinase family	Enzymes/{ENZYME proteins/Transferases,Kinases/CAMK Ser/Thr protein kinases}					0		0	0	0	0	0	0	0	0	0	0	0	0	0	0	0	0	0	0	0	1	1
5682	0	1	0	5682	Gene_ID	H. sapiens	5682	H. sapiens	PSMA1	proteasome subunit alpha 1	GO:0051437 positive regulation of ubiquitin-protein ligase activity involved in regulation of mitotic cell cycle transition;GO:0051436 negative regulation of ubiquitin-protein ligase activity involved in mitotic cell cycle;GO:2000060 positive regulation of protein ubiquitination involved in ubiquitin-dependent protein catabolic process		Enzymes/{ENZYME proteins/Hydrolases,Peptidases/Threonine-type peptidases}	Nucleoplasm(Enhanced)	(3AR,6R,6AS)-6-((S)-((S)-CYCLOHEX-2-ENYL)(HYDROXY)METHYL)-6A-METHYL-4-OXO-HEXAHYDRO-2H-FURO[3,2-C]PYRROLE-6-CARBALDEHYDE (Threonine-type endopeptidase activity)		(M5926)HALLMARK MYC TARGETS V1	1	GO:0006952,GO:0006952,GO:0006952,GO:0006952,GO:0006952,GO:0006952,GO:0006952,GO:0006952,GO:0006952,GO:0006952,GO:0006952,GO:0006952,GO:0006952,GO:0006952,GO:0006952,GO:0006952,GO:0006952,GO:0006952,GO:0006952,GO:0006952,GO:0006952,GO:0006952,GO:0006952,GO:0006952,GO:0006952,GO:0006952,GO:0006952,GO:0006952,GO:0006952,GO:0006952,GO:0006952,GO:0006952,GO:0006952,GO:0006952,GO:0006952,GO:0006952,GO:…	0	0	0	1	0	1	1	1	0	1	1	0	0	1	0	0	1	0	0	0	1
369	0	0	1	369	Gene_ID	H. sapiens	369	H. sapiens	ARAF	A-Raf proto-oncogene, serine/threonine kinase	GO:0000186 activation of MAPKK activity;GO:0032434 regulation of proteasomal ubiquitin-dependent protein catabolic process;GO:0033138 positive regulation of peptidyl-serine phosphorylation	TKL Ser/Thr protein kinase family	Enzymes/{ENZYME proteins/Transferases,Kinases/TKL Ser/Thr protein kinases}	Nucleoli fibrillar center;Nucleus(Approved)	Adenosine triphosphate (Receptor signaling protein activity)	(M4910)ST ERK1 ERK2 MAPK PATHWAY	(M5905)HALLMARK ADIPOGENESIS	0		0	1	1	0	0	0	0	0	0	1	0	0	0	0	1	0	1	1	0	0	1
9780	1	0	0	9780	Gene_ID	H. sapiens	9780	H. sapiens	PIEZO1	piezo type mechanosensitive ion channel component 1	GO:0033634 positive regulation of cell-cell adhesion mediated by integrin;GO:0033625 positive regulation of integrin activation;GO:0033632 regulation of cell-cell adhesion mediated by integrin		Transporters/Transporter channels and pores					0		0	0	0	0	0	0	0	0	0	0	0	0	0	0	0	0	0	0	0	0	1
4125	0	1	0	4125	Gene_ID	H. sapiens	4125	H. sapiens	MAN2B1	mannosidase alpha class 2B member 1	GO:0006013 mannose metabolic process;GO:0043312 neutrophil degranulation;GO:0009313 oligosaccharide catabolic process		Enzymes/ENZYME proteins/Hydrolases	Vesicles(Supported)Nucleoplasm(Uncertain)				0		0	0	0	0	0	0	0	0	0	0	0	0	0	0	0	0	0	0	0	1	1
79641	0	0	1	79641	Gene_ID	H. sapiens	79641	H. sapiens	ROGDI	rogdi homolog	GO:0042475 odontogenesis of dentin-containing tooth;GO:0042476 odontogenesis;GO:0030097 hemopoiesis							0		0	0	0	0	0	0	0	0	0	0	0	0	0	0	0	0	0	0	0	0	1
9716	1	0	0	9716	Gene_ID	H. sapiens	9716	H. sapiens	AQR	aquarius intron-binding spliceosomal factor	GO:0006283 transcription-coupled nucleotide-excision repair;GO:0006289 nucleotide-excision repair;GO:0000398 mRNA splicing, via spliceosome			Nucleoplasm(Enhanced)				0		0	0	0	1	0	0	0	0	0	0	0	0	0	0	0	0	0	0	0	0	1
10432	1	0	0	10432	Gene_ID	H. sapiens	10432	H. sapiens	RBM14	RNA binding motif protein 14	GO:0046600 negative regulation of centriole replication;GO:0010826 negative regulation of centrosome duplication;GO:0042921 glucocorticoid receptor signaling pathway			Nuclear speckles(Supported)			(M5901)HALLMARK G2M CHECKPOINT	1	GO:0006952,GO:0006952,GO:0006952,GO:0006952,GO:0006952,GO:0006952,GO:0006952,GO:0006952,GO:0006952,GO:0006952,GO:0006952,GO:0006952,GO:0006952,GO:0006952,GO:0006952,GO:0006952,GO:0006952,GO:0006952,GO:0006952,GO:0006952,GO:0006952,GO:0006952,GO:0006952,GO:0006952,GO:0006952,GO:0006952,GO:0006952,GO:0006952,GO:0006952,GO:0006952,GO:0006952,GO:0006952,GO:0006952,GO:0006952,GO:0006952,GO:0006952,GO:…	0	0	0	0	0	0	0	0	0	0	0	0	0	0	0	0	0	0	0	0	1
22938	0	1	0	22938	Gene_ID	H. sapiens	22938	H. sapiens	SNW1	SNW domain containing 1	GO:0070564 positive regulation of vitamin D receptor signaling pathway;GO:0070562 regulation of vitamin D receptor signaling pathway;GO:0043923 positive regulation by host of viral transcription			Nucleoplasm(Enhanced)				1	GO:0016032,GO:0016032,GO:0016032,GO:0016032,GO:0016032,GO:0016032,GO:0016032,GO:0016032,GO:0016032,GO:0016032,GO:0016032,GO:0016032,GO:0016032,GO:0016032,GO:0016032,GO:0016032,GO:0016032,GO:0016032,GO:0016032,GO:0016032,GO:0016032,GO:0016032,GO:0016032,GO:0016032,GO:0016032,GO:0016032,GO:0016032,GO:0016032,GO:0016032,GO:0016032,GO:0016032,GO:0016032,GO:0016032,GO:0016032,GO:0016032,GO:0016032,GO:…	0	0	0	1	1	0	0	1	0	1	1	0	0	0	0	0	0	0	0	0	1
9651	1	0	0	9651	Gene_ID	H. sapiens	9651	H. sapiens	PLCH2	phospholipase C eta 2	GO:0043647 inositol phosphate metabolic process;GO:0019751 polyol metabolic process;GO:0046488 phosphatidylinositol metabolic process		Enzymes/ENZYME proteins/Hydrolases					0		0	0	0	0	0	0	0	0	0	0	0	0	0	0	0	0	0	0	0	0	1
9650	1	0	0	9650	Gene_ID	H. sapiens	9650	H. sapiens	MTFR1	mitochondrial fission regulator 1	GO:0000266 mitochondrial fission;GO:0009060 aerobic respiration;GO:0045333 cellular respiration			Cytosol;Mitochondria(Supported)				0		0	0	0	0	0	0	0	0	0	0	0	0	0	0	0	0	0	0	0	0	1
9092	1	0	0	9092	Gene_ID	H. sapiens	9092	H. sapiens	SART1	SART1, U4/U6.U5 tri-snRNP-associated protein 1	GO:0045585 positive regulation of cytotoxic T cell differentiation;GO:0045583 regulation of cytotoxic T cell differentiation;GO:0045065 cytotoxic T cell differentiation			Nuclear speckles(Enhanced)Golgi apparatus(Supported)				0		0	0	0	1	0	0	0	0	0	0	0	0	0	0	0	0	0	0	0	0	1
118980	1	0	0	118980	Gene_ID	H. sapiens	118980	H. sapiens	SFXN2	sideroflexin 2	GO:0055072 iron ion homeostasis;GO:0055076 transition metal ion homeostasis;GO:0055065 metal ion homeostasis			Mitochondria(Approved)				0		0	0	0	0	0	0	0	0	0	0	0	0	0	0	0	0	0	0	0	0	1
84894	0	1	0	84894	Gene_ID	H. sapiens	84894	H. sapiens	LINGO1	leucine rich repeat and Ig domain containing 1	GO:0050771 negative regulation of axonogenesis;GO:0050770 regulation of axonogenesis;GO:0010977 negative regulation of neuron projection development			Plasma membrane(Approved)		(M153)PID P75 NTR PATHWAY		0		0	0	0	0	0	0	0	0	0	0	0	0	0	0	0	0	0	0	0	0	1
1740	0	1	0	1740	Gene_ID	H. sapiens	1740	H. sapiens	DLG2	discs large MAGUK scaffold protein 2	GO:0046710 GDP metabolic process;GO:0046037 GMP metabolic process;GO:1901068 guanosine-containing compound metabolic process			Plasma membrane;Vesicles(Approved)				0		0	0	0	0	0	0	0	0	0	0	0	0	0	0	0	0	0	0	0	1	1
5797	0	0	1	5797	Gene_ID	H. sapiens	5797	H. sapiens	PTPRM	protein tyrosine phosphatase, receptor type M	GO:0031290 retinal ganglion cell axon guidance;GO:0010842 retina layer formation;GO:0010596 negative regulation of endothelial cell migration		Enzymes/ENZYME proteins/Hydrolases	Plasma membrane(Approved)		(M72)PID NECTIN PATHWAY	(M5942)HALLMARK UV RESPONSE DN	0		0	0	0	0	0	0	0	0	0	0	0	0	0	0	1	1	0	0	0	0	1
6737	0	1	0	6737	Gene_ID	H. sapiens	6737	H. sapiens	TRIM21	tripartite motif containing 21	GO:1902187 negative regulation of viral release from host cell;GO:0046598 positive regulation of viral entry into host cell;GO:1902186 regulation of viral release from host cell		Enzymes/ENZYME proteins/Transferases	Nucleoplasm(Approved)			(M5911)HALLMARK INTERFERON ALPHA RESPONSE; (M5913)HALLMARK INTERFERON GAMMA RESPONSE	1	GO:0016032,GO:0006952,GO:0016032,GO:0006952,GO:0016032,GO:0006952,GO:0016032,GO:0006952,GO:0016032,GO:0006952,GO:0016032,GO:0006952,GO:0016032,GO:0006952,GO:0016032,GO:0006952,GO:0016032,GO:0006952,GO:0016032,GO:0006952,GO:0016032,GO:0006952,GO:0016032,GO:0006952,GO:0016032,GO:0006952,GO:0016032,GO:0006952,GO:0016032,GO:0006952,GO:0016032,GO:0006952,GO:0016032,GO:0006952,GO:0016032,GO:0006952,GO:…	0	0	0	0	1	0	1	1	0	0	0	0	0	0	0	0	1	0	0	1	1
54946	1	0	0	54946	Gene_ID	H. sapiens	54946	H. sapiens	SLC41A3	solute carrier family 41 member 3	GO:0098655 cation transmembrane transport;GO:0034220 ion transmembrane transport;GO:0006812 cation transport		Transporters/Transporter channels and pores	Plasma membrane(Supported)				0		0	0	0	0	0	0	0	0	0	0	0	0	0	0	0	0	0	0	0	0	1
91409	1	0	0	91409	Gene_ID	H. sapiens	91409	H. sapiens	CCDC74B	coiled-coil domain containing 74B				Vesicles(Uncertain)				0		0	0	0	0	0	0	0	0	0	0	0	0	0	0	0	0	0	0	0	0	1
1027	0	1	0	1027	Gene_ID	H. sapiens	1027	H. sapiens	CDKN1B	cyclin dependent kinase inhibitor 1B	GO:0006977 DNA damage response, signal transduction by p53 class mediator resulting in cell cycle arrest;GO:0072431 signal transduction involved in mitotic G1 DNA damage checkpoint;GO:1902746 regulation of lens fiber cell differentiation			Nucleus(Supported)Vesicles(Approved)		(M3686)SA REG CASCADE OF CYCLIN EXPR; (M1529)SA G1 AND S PHASES; (M249)PID PI3KCI AKT PATHWAY	(M5923)HALLMARK PI3K AKT MTOR SIGNALING; (M5942)HALLMARK UV RESPONSE DN; (M5902)HALLMARK APOPTOSIS	0		0	0	0	0	0	0	0	0	0	1	0	0	0	1	0	0	1	0	1	0	1
2212	1	0	0	2212	Gene_ID	H. sapiens	2212	H. sapiens	FCGR2A	Fc fragment of IgG receptor IIa	GO:0038096 Fc-gamma receptor signaling pathway involved in phagocytosis;GO:0002431 Fc receptor mediated stimulatory signaling pathway;GO:0038094 Fc-gamma receptor signaling pathway		CD markers		Cetuximab;Etanercept;Immune Globulin Human;Adalimumab;Abciximab;Gemtuzumab ozogamicin;Trastuzumab;Rituximab;Basiliximab;Muromonab;Ibritumomab tiuxetan;Tositumomab;Alemtuzumab;Alefacept;Efalizumab;Natalizumab;Palivizumab;Daclizumab;Bevacizumab	(M169)PID INTEGRIN2 PATHWAY; (M50)PID PTP1B PATHWAY		0		0	0	0	0	0	0	0	0	0	0	0	0	0	0	0	0	0	0	0	0	1
4609	0	1	0	4609	Gene_ID	H. sapiens	4609	H. sapiens	MYC	MYC proto-oncogene, bHLH transcription factor	GO:0090096 positive regulation of metanephric cap mesenchymal cell proliferation;GO:0090095 regulation of metanephric cap mesenchymal cell proliferation;GO:0090094 metanephric cap mesenchymal cell proliferation involved in metanephros development		Transcription factors/Basic domains	Nucleoplasm(Enhanced)	Nadroparin (Transcriptional activator activity, rna polymerase ii core promoter proximal region sequence-specific binding)	(M139)PID MYC PATHWAY; (M234)PID IL2 STAT5 PATHWAY; (M45)PID CD40 PATHWAY	(M5895)HALLMARK WNT BETA CATENIN SIGNALING; (M5928)HALLMARK MYC TARGETS V2; (M5942)HALLMARK UV RESPONSE DN	0		0	0	0	0	0	1	1	0	0	1	0	0	0	1	0	0	1	1	0	0	1
80765	1	0	0	80765	Gene_ID	H. sapiens	80765	H. sapiens	STARD5	StAR related lipid transfer domain containing 5	GO:0070508 cholesterol import;GO:0015721 bile acid and bile salt transport;GO:0035376 sterol import			Cytosol;Vesicles(Approved)				0		0	0	0	0	0	0	0	0	0	0	0	0	0	0	0	0	0	0	0	0	1
567	0	1	0	567	Gene_ID	H. sapiens	567	H. sapiens	B2M	beta-2-microglobulin	GO:1904440 positive regulation of ferrous iron import across plasma membrane;GO:1904438 regulation of ferrous iron import across plasma membrane;GO:0034761 positive regulation of iron ion transmembrane transport			Cytosol;Golgi apparatus;Plasma membrane(Enhanced)	Doxycycline (Identical protein binding);3-Indolebutyric Acid (Identical protein binding);N-Formylmethionine (Identical protein binding)	(M88)PID CD8 TCR PATHWAY; (M54)PID IL12 2PATHWAY; (M272)PID CD8 TCR DOWNSTREAM PATHWAY	(M5911)HALLMARK INTERFERON ALPHA RESPONSE; (M5908)HALLMARK ANDROGEN RESPONSE; (M5950)HALLMARK ALLOGRAFT REJECTION	1	GO:0016032,GO:0006952,GO:0016032,GO:0006952,GO:0016032,GO:0006952,GO:0016032,GO:0006952,GO:0016032,GO:0006952,GO:0016032,GO:0006952,GO:0016032,GO:0006952,GO:0016032,GO:0006952,GO:0016032,GO:0006952,GO:0016032,GO:0006952,GO:0016032,GO:0006952,GO:0016032,GO:0006952,GO:0016032,GO:0006952,GO:0016032,GO:0006952,GO:0016032,GO:0006952,GO:0016032,GO:0006952,GO:0016032,GO:0006952,GO:0016032,GO:0006952,GO:…	0	0	0	0	1	1	1	1	0	0	0	0	0	0	0	0	0	1	0	1	1
29959	0	0	1	29959	Gene_ID	H. sapiens	29959	H. sapiens	NRBP1	nuclear receptor binding protein 1	GO:0006367 transcription initiation from RNA polymerase II promoter;GO:0006888 ER to Golgi vesicle-mediated transport;GO:0006352 DNA-templated transcription, initiation	Other	Enzymes/Kinases	Cytosol(Supported)				0		0	0	0	0	0	0	0	0	0	0	0	0	0	0	0	0	0	0	0	0	1
56660	0	0	1	56660	Gene_ID	H. sapiens	56660	H. sapiens	KCNK12	potassium two pore domain channel subfamily K member 12	GO:0030322 stabilization of membrane potential;GO:0071805 potassium ion transmembrane transport;GO:0071804 cellular potassium ion transport		Voltage-gated ion channels/Two-P Potassium Channels					0		0	0	0	0	0	0	0	0	0	0	0	0	0	0	0	0	0	0	0	0	1
284086	0	1	0	284086	Gene_ID	H. sapiens	284086	H. sapiens	NEK8	NIMA related kinase 8	GO:0035330 regulation of hippo signaling;GO:0035329 hippo signaling;GO:0007368 determination of left/right symmetry	NEK Ser/Thr protein kinase family	Enzymes/{ENZYME proteins/Transferases,Kinases/NEK Ser/Thr protein kinases}					0		0	0	0	0	0	0	0	0	0	0	0	0	0	0	0	0	0	0	0	0	1
965	0	1	0	965	Gene_ID	H. sapiens	965	H. sapiens	CD58	CD58 molecule	GO:2000484 positive regulation of interleukin-8 secretion;GO:2000482 regulation of interleukin-8 secretion;GO:0072606 interleukin-8 secretion		CD markers					1	GO:0006952,GO:0006952,GO:0006952,GO:0006952,GO:0006952,GO:0006952,GO:0006952,GO:0006952,GO:0006952,GO:0006952,GO:0006952,GO:0006952,GO:0006952,GO:0006952,GO:0006952,GO:0006952,GO:0006952,GO:0006952,GO:0006952,GO:0006952,GO:0006952,GO:0006952,GO:0006952,GO:0006952,GO:0006952,GO:0006952,GO:0006952,GO:0006952,GO:0006952,GO:0006952,GO:0006952,GO:0006952,GO:0006952,GO:0006952,GO:0006952,GO:0006952,GO:…	0	0	0	0	0	0	0	0	0	0	0	1	0	0	0	0	0	0	0	0	1
56114	1	0	0	56114	Gene_ID	H. sapiens	56114	H. sapiens	PCDHGA1	protocadherin gamma subfamily A, 1	GO:0007156 homophilic cell adhesion via plasma membrane adhesion molecules;GO:0098742 cell-cell adhesion via plasma-membrane adhesion molecules;GO:0098609 cell-cell adhesion			Cytosol;Nucleus;Plasma membrane;Vesicles(Approved)				0		0	0	0	0	0	0	0	0	0	0	0	0	0	0	0	0	0	0	0	0	1
23621	1	0	0	23621	Gene_ID	H. sapiens	23621	H. sapiens	BACE1	beta-secretase 1	GO:0050435 amyloid-beta metabolic process;GO:0006509 membrane protein ectodomain proteolysis;GO:0033619 membrane protein proteolysis		Enzymes/{ENZYME proteins/Hydrolases,Peptidases/Aspartic-type peptidases};Transporters/Accessory Factors Involved in Transport	Plasma membrane(Supported)	MMI-175 (Peptidase activity);CTS-21166 (Peptidase activity);N-[amino(imino)methyl]-2-(2,5-diphenyl-1H-pyrrol-1-yl)acetamide (Peptidase activity);N-[(5R,14R)-5-AMINO-5,14-DIMETHYL-4-OXO-3-OXA-18-AZATRICYCLO[15.3.1.1~7,11~]DOCOSA-1(21),7(22),8,10,17,19-HEXAEN-19-YL]-N-METHYLMETHANESULFONAMIDE (Peptidase activity);N-[amino(imino)methyl]-2-[2-(2-chlorophenyl)-4-(4-propoxyphenyl)-3-thienyl]acetamide (…			0		0	0	0	0	0	0	0	0	0	0	0	0	0	0	0	0	0	0	0	0	1
9972	0	0	1	9972	Gene_ID	H. sapiens	9972	H. sapiens	NUP153	nucleoporin 153	GO:0075732 viral penetration into host nucleus;GO:0046832 negative regulation of RNA export from nucleus;GO:1902594 multi-organism nuclear import		Transporters/Transporter channels and pores	Nuclear membrane(Enhanced)		(M228)PID SMAD2 3PATHWAY	(M5925)HALLMARK E2F TARGETS	1	GO:0016032,R-HSA-168254,GO:0016032,R-HSA-168254,GO:0016032,R-HSA-168254,GO:0016032,R-HSA-168254,GO:0016032,R-HSA-168254,GO:0016032,R-HSA-168254,GO:0016032,R-HSA-168254,GO:0016032,R-HSA-168254,GO:0016032,R-HSA-168254,GO:0016032,R-HSA-168254,GO:0016032,R-HSA-168254,GO:0016032,R-HSA-168254,GO:0016032,R-HSA-168254,GO:0016032,R-HSA-168254,GO:0016032,R-HSA-168254,GO:0016032,R-HSA-168254,GO:0016032,R-HS…	0	1	0	1	1	0	1	1	0	0	0	1	0	1	0	0	0	0	0	1	1
10992	1	0	0	10992	Gene_ID	H. sapiens	10992	H. sapiens	SF3B2	splicing factor 3b subunit 2	GO:0000398 mRNA splicing, via spliceosome;GO:0000377 RNA splicing, via transesterification reactions with bulged adenosine as nucleophile;GO:0016032 viral process			Nuclear speckles(Enhanced)				1	GO:0016032,GO:0016032,GO:0016032,GO:0016032,GO:0016032,GO:0016032,GO:0016032,GO:0016032,GO:0016032,GO:0016032,GO:0016032,GO:0016032,GO:0016032,GO:0016032,GO:0016032,GO:0016032,GO:0016032,GO:0016032,GO:0016032,GO:0016032,GO:0016032,GO:0016032,GO:0016032,GO:0016032,GO:0016032,GO:0016032,GO:0016032,GO:0016032,GO:0016032,GO:0016032,GO:0016032,GO:0016032,GO:0016032,GO:0016032,GO:0016032,GO:0016032,GO:…	0	0	0	1	1	0	0	0	0	0	0	0	0	0	0	0	0	0	0	0	1
1733	0	0	1	1733	Gene_ID	H. sapiens	1733	H. sapiens	DIO1	iodothyronine deiodinase 1	GO:0006590 thyroid hormone generation;GO:0042403 thyroid hormone metabolic process;GO:0042446 hormone biosynthetic process		Enzymes/ENZYME proteins/Oxidoreductases				(M5949)HALLMARK PEROXISOME; (M5948)HALLMARK BILE ACID METABOLISM	0		0	0	0	0	0	0	0	0	0	0	0	0	0	0	0	0	0	1	0	0	1
51639	0	1	0	51639	Gene_ID	H. sapiens	51639	H. sapiens	SF3B6	splicing factor 3b subunit 6	GO:0001825 blastocyst formation;GO:0001824 blastocyst development;GO:0000398 mRNA splicing, via spliceosome			Nucleoplasm(Supported)				0		0	0	0	1	0	0	0	0	0	0	0	0	0	0	0	0	0	0	0	0	1
10559	1	0	0	10559	Gene_ID	H. sapiens	10559	H. sapiens	SLC35A1	solute carrier family 35 member A1	GO:0015782 CMP-N-acetylneuraminate transmembrane transport;GO:0090481 pyrimidine nucleotide-sugar transmembrane transport;GO:0015780 nucleotide-sugar transmembrane transport		Transporters/Electrochemical Potential-driven transporters					0		0	0	0	0	0	1	0	0	0	0	0	0	0	0	0	0	0	0	0	1	1
5338	0	1	0	5338	Gene_ID	H. sapiens	5338	H. sapiens	PLD2	phospholipase D2	GO:0038096 Fc-gamma receptor signaling pathway involved in phagocytosis;GO:0006654 phosphatidic acid biosynthetic process;GO:0002431 Fc receptor mediated stimulatory signaling pathway		Enzymes/ENZYME proteins/Hydrolases;RAS pathway related proteins		Choline (Phospholipase d activity)	(M120)PID ARF6 DOWNSTREAM PATHWAY; (M243)PID ARF 3PATHWAY; (M15743)ST GA12 PATHWAY		0		0	0	0	0	0	0	0	0	0	0	0	0	0	0	0	0	0	1	1	0	1
6604	0	0	1	6604	Gene_ID	H. sapiens	6604	H. sapiens	SMARCD3	SWI/SNF related, matrix associated, actin dependent regulator of chromatin, subfamily d, member 3	GO:0003219 cardiac right ventricle formation;GO:0003139 secondary heart field specification;GO:0003211 cardiac ventricle formation			Nucleoplasm(Enhanced)		(M87)PID LKB1 PATHWAY; (M256)PID TAP63 PATHWAY		0		0	0	0	0	0	0	0	0	0	0	0	0	1	0	0	1	0	0	0	0	1
117584	0	1	0	117584	Gene_ID	H. sapiens	117584	H. sapiens	RFFL	ring finger and FYVE like domain containing E3 ubiquitin protein ligase	GO:2001271 negative regulation of cysteine-type endopeptidase activity involved in execution phase of apoptosis;GO:2001270 regulation of cysteine-type endopeptidase activity involved in execution phase of apoptosis;GO:0010804 negative regulation of tumor necrosis factor-mediated signaling pathway		Enzymes/ENZYME proteins/Transferases	Vesicles(Approved)		(M128)PID TNF PATHWAY		0		0	0	0	0	0	0	0	0	0	0	0	0	0	0	0	0	1	0	0	0	1
56164	0	0	1	56164	Gene_ID	H. sapiens	56164	H. sapiens	STK31	serine/threonine kinase 31	GO:0006401 RNA catabolic process;GO:0034655 nucleobase-containing compound catabolic process;GO:0090305 nucleic acid phosphodiester bond hydrolysis	Other	Enzymes/{ENZYME proteins/Transferases,Kinases}					0		0	0	0	0	0	0	0	0	0	0	0	0	0	0	0	0	0	0	0	0	1
80863	1	0	0	80863	Gene_ID	H. sapiens	80863	H. sapiens	PRRT1	proline rich transmembrane protein 1	GO:0009607 response to biotic stimulus;GO:0050896 response to stimulus;GO:0008150 biological_process							0		0	0	0	0	0	0	0	0	0	0	0	0	0	0	0	0	0	0	0	0	1
6830	0	1	0	6830	Gene_ID	H. sapiens	6830	H. sapiens	SUPT6H	SPT6 homolog, histone chaperone	GO:0045191 regulation of isotype switching;GO:0061086 negative regulation of histone H3-K27 methylation;GO:0010793 regulation of mRNA export from nucleus			Cytosol;Nucleoplasm(Supported)Plasma membrane(Approved)				1	GO:0016032,GO:0016032,GO:0016032,GO:0016032,GO:0016032,GO:0016032,GO:0016032,GO:0016032,GO:0016032,GO:0016032,GO:0016032,GO:0016032,GO:0016032,GO:0016032,GO:0016032,GO:0016032,GO:0016032,GO:0016032,GO:0016032,GO:0016032,GO:0016032,GO:0016032,GO:0016032,GO:0016032,GO:0016032,GO:0016032,GO:0016032,GO:0016032,GO:0016032,GO:0016032,GO:0016032,GO:0016032,GO:0016032,GO:0016032,GO:0016032,GO:0016032,GO:…	0	0	0	1	1	0	0	0	0	0	1	1	0	0	0	0	0	0	0	1	1
92235	0	1	0	92235	Gene_ID	H. sapiens	92235	H. sapiens	DUSP27	dual specificity phosphatase 27, atypical	GO:0006470 protein dephosphorylation;GO:0016311 dephosphorylation;GO:0006796 phosphate-containing compound metabolic process			Nucleoplasm(Approved)				0		0	0	0	0	0	0	0	0	0	0	0	0	0	0	0	0	0	0	0	0	1
23386	0	0	1	23386	Gene_ID	H. sapiens	23386	H. sapiens	NUDCD3	NudC domain containing 3	GO:1905793 protein localization to pericentriolar material;GO:0071539 protein localization to centrosome;GO:1905508 protein localization to microtubule organizing center			Cytosol;Nucleus;Plasma membrane(Approved)				0		0	0	0	0	0	0	0	0	0	0	0	0	0	0	0	0	0	0	0	0	1
23387	0	0	1	23387	Gene_ID	H. sapiens	23387	H. sapiens	SIK3	SIK family kinase 3	GO:0006468 protein phosphorylation;GO:0016310 phosphorylation;GO:0006796 phosphate-containing compound metabolic process	CAMK Ser/Thr protein kinase family		Nucleoplasm(Approved)		(M87)PID LKB1 PATHWAY		0		0	0	0	0	0	0	0	0	0	0	0	0	0	0	0	0	0	0	0	0	1
7423	0	0	1	7423	Gene_ID	H. sapiens	7423	H. sapiens	VEGFB	vascular endothelial growth factor B	GO:0060754 positive regulation of mast cell chemotaxis;GO:0060753 regulation of mast cell chemotaxis;GO:0050930 induction of positive chemotaxis		RAS pathway related proteins		Aflibercept (Vascular endothelial growth factor receptor 1 binding)	(M137)PID VEGF VEGFR PATHWAY; (M226)PID VEGFR1 PATHWAY; (M5883)NABA SECRETED FACTORS	(M5905)HALLMARK ADIPOGENESIS	0		0	0	0	0	0	1	0	0	0	0	0	0	0	0	1	1	0	0	0	0	1
3356	0	0	1	3356	Gene_ID	H. sapiens	3356	H. sapiens	HTR2A	5-hydroxytryptamine receptor 2A	GO:0045821 positive regulation of glycolytic process;GO:0014824 artery smooth muscle contraction;GO:0010513 positive regulation of phosphatidylinositol biosynthetic process		G-protein coupled receptors/{GPCRs excl olfactory receptors,Serotonin receptors}		Ziprasidone (Virus receptor activity);Methysergide (Virus receptor activity);Cabergoline (Virus receptor activity);Ropinirole (Virus receptor activity);Amitriptyline (Virus receptor activity);Olanzapine (Virus receptor activity);Clozapine (Virus receptor activity);Mirtazapine (Virus receptor activity);Loxapine (Virus receptor activity);Remoxipride (Virus receptor activity);Pramipexole (Virus rece…			1	GO:0016032,GO:0016032,GO:0016032,GO:0016032,GO:0016032,GO:0016032,GO:0016032,GO:0016032,GO:0016032,GO:0016032,GO:0016032,GO:0016032,GO:0016032,GO:0016032,GO:0016032,GO:0016032,GO:0016032,GO:0016032,GO:0016032,GO:0016032,GO:0016032,GO:0016032,GO:0016032,GO:0016032,GO:0016032,GO:0016032,GO:0016032,GO:0016032,GO:0016032,GO:0016032,GO:0016032,GO:0016032,GO:0016032,GO:0016032,GO:0016032,GO:0016032,GO:…	1	1	0	0	1	0	0	0	1	0	0	0	1	0	0	1	1	0	0	1	1
51422	0	0	1	51422	Gene_ID	H. sapiens	51422	H. sapiens	PRKAG2	protein kinase AMP-activated non-catalytic subunit gamma 2	GO:0006853 carnitine shuttle;GO:0006110 regulation of glycolytic process;GO:1902001 fatty acid transmembrane transport			Nucleoplasm(Approved)				0		0	1	1	0	0	0	0	0	0	0	0	0	1	1	0	0	1	1	0	1	1
5422	0	0	1	5422	Gene_ID	H. sapiens	5422	H. sapiens	POLA1	DNA polymerase alpha 1, catalytic subunit	GO:0032201 telomere maintenance via semi-conservative replication;GO:0006272 leading strand elongation;GO:0006269 DNA replication, synthesis of RNA primer		Enzymes/ENZYME proteins/Transferases	Nucleoplasm(Supported)Cytosol(Approved)	Cladribine (Protein kinase binding);Clofarabine (Protein kinase binding);Fludarabine (Protein kinase binding);Nelarabine (Protein kinase binding)	(M40)PID E2F PATHWAY	(M5898)HALLMARK DNA REPAIR	1	GO:0016032,GO:0016032,GO:0016032,GO:0016032,GO:0016032,GO:0016032,GO:0016032,GO:0016032,GO:0016032,GO:0016032,GO:0016032,GO:0016032,GO:0016032,GO:0016032,GO:0016032,GO:0016032,GO:0016032,GO:0016032,GO:0016032,GO:0016032,GO:0016032,GO:0016032,GO:0016032,GO:0016032,GO:0016032,GO:0016032,GO:0016032,GO:0016032,GO:0016032,GO:0016032,GO:0016032,GO:0016032,GO:0016032,GO:0016032,GO:0016032,GO:0016032,GO:…	0	0	0	0	1	0	0	0	0	0	0	0	0	1	0	0	0	0	0	0	1
5606	0	0	1	5606	Gene_ID	H. sapiens	5606	H. sapiens	MAP2K3	mitogen-activated protein kinase kinase 3	GO:0035897 proteolysis in other organism;GO:0044033 multi-organism metabolic process;GO:0000187 activation of MAPK activity	STE Ser/Thr protein kinase family	Enzymes/{ENZYME proteins/Transferases,Kinases/STE Ser/Thr protein kinases}	Cytosol;Nucleoplasm(Supported)		(M209)PID P38 GAMMA DELTA PATHWAY; (M267)PID ANTHRAX PATHWAY; (M20)PID P38 MKK3 6PATHWAY	(M5923)HALLMARK PI3K AKT MTOR SIGNALING; (M5924)HALLMARK MTORC1 SIGNALING; (M5945)HALLMARK HEME METABOLISM	1	GO:0006952,GO:0006952,GO:0006952,GO:0006952,GO:0006952,GO:0006952,GO:0006952,GO:0006952,GO:0006952,GO:0006952,GO:0006952,GO:0006952,GO:0006952,GO:0006952,GO:0006952,GO:0006952,GO:0006952,GO:0006952,GO:0006952,GO:0006952,GO:0006952,GO:0006952,GO:0006952,GO:0006952,GO:0006952,GO:0006952,GO:0006952,GO:0006952,GO:0006952,GO:0006952,GO:0006952,GO:0006952,GO:0006952,GO:0006952,GO:0006952,GO:0006952,GO:…	1	1	0	0	0	0	1	0	1	0	0	0	0	1	1	0	0	1	1	0	1
27233	1	0	0	27233	Gene_ID	H. sapiens	27233	H. sapiens	SULT1C4	sulfotransferase family 1C member 4	GO:0050427 3'-phosphoadenosine 5'-phosphosulfate metabolic process;GO:0006068 ethanol catabolic process;GO:0034035 purine ribonucleoside bisphosphate metabolic process			Cytosol(Approved)				0		0	0	0	0	0	0	0	0	0	0	0	0	0	0	0	0	0	0	0	1	1
196403	0	1	0	196403	Gene_ID	H. sapiens	196403	H. sapiens	DTX3	deltex E3 ubiquitin ligase 3	GO:0007219 Notch signaling pathway;GO:0016567 protein ubiquitination;GO:0032446 protein modification by small protein conjugation		Enzymes/ENZYME proteins/Transferases	Golgi apparatus;Nucleoli;Nucleus(Approved)				0		0	0	0	0	0	0	0	0	0	0	0	0	0	0	0	0	0	0	0	0	1
477	0	1	0	477	Gene_ID	H. sapiens	477	H. sapiens	ATP1A2	ATPase Na+/K+ transporting subunit alpha 2	GO:0010881 regulation of cardiac muscle contraction by regulation of the release of sequestered calcium ion;GO:0051946 regulation of glutamate uptake involved in transmission of nerve impulse;GO:0010880 regulation of release of sequestered calcium ion into cytosol by sarcoplasmic reticulum		Enzymes/ENZYME proteins/Hydrolases;Transporters/Primary Active Transporters					0		0	0	0	0	0	1	0	0	0	0	0	0	0	0	0	0	0	0	0	1	1
25831	0	0	1	25831	Gene_ID	H. sapiens	25831	H. sapiens	HECTD1	HECT domain E3 ubiquitin protein ligase 1	GO:0016567 protein ubiquitination;GO:0032446 protein modification by small protein conjugation;GO:0070647 protein modification by small protein conjugation or removal		Enzymes/ENZYME proteins/Transferases	Nucleoli;Nucleus(Supported)				0		0	0	0	0	0	0	0	0	0	0	0	0	0	0	0	0	0	0	0	0	1
6334	0	0	1	6334	Gene_ID	H. sapiens	6334	H. sapiens	SCN8A	sodium voltage-gated channel alpha subunit 8	GO:0019228 neuronal action potential;GO:0086010 membrane depolarization during action potential;GO:0042552 myelination		Transporters/Transporter channels and pores;Voltage-gated ion channels/Voltage-Gated Sodium Channels		Tetrodotoxin (Voltage-gated sodium channel activity)		(M5942)HALLMARK UV RESPONSE DN	0		0	0	0	0	0	0	0	0	0	1	0	0	0	0	0	0	0	1	0	0	1
5631	0	1	0	5631	Gene_ID	H. sapiens	5631	H. sapiens	PRPS1	phosphoribosyl pyrophosphate synthetase 1	GO:0046101 hypoxanthine biosynthetic process;GO:0034418 urate biosynthetic process;GO:0006015 5-phosphoribose 1-diphosphate biosynthetic process		Enzymes/ENZYME proteins/Transferases	Cytosol(Approved)			(M5937)HALLMARK GLYCOLYSIS; (M5925)HALLMARK E2F TARGETS	0		0	0	0	0	0	0	0	0	0	0	0	0	0	0	0	0	0	0	0	1	1
56949	0	1	0	56949	Gene_ID	H. sapiens	56949	H. sapiens	XAB2	XPA binding protein 2	GO:0000349 generation of catalytic spliceosome for first transesterification step;GO:0000393 spliceosomal conformational changes to generate catalytic conformation;GO:0021987 cerebral cortex development			Nucleus;Vesicles(Approved)				0		0	0	0	1	0	0	0	0	0	0	0	0	0	0	0	0	0	0	0	0	1
8558	0	0	1	8558	Gene_ID	H. sapiens	8558	H. sapiens	CDK10	cyclin dependent kinase 10	GO:0007089 traversing start control point of mitotic cell cycle;GO:1902018 negative regulation of cilium assembly;GO:1900087 positive regulation of G1/S transition of mitotic cell cycle	CMGC Ser/Thr protein kinase family	Enzymes/{ENZYME proteins/Transferases,Kinases/CMGC Ser/Thr protein kinases}	Nucleoplasm(Supported)Midbody;Midbody ring(Approved)				0		0	1	1	0	0	0	0	0	0	0	0	0	0	0	0	1	0	0	0	0	1
118442	0	0	1	118442	Gene_ID	H. sapiens	118442	H. sapiens	GPR62	G protein-coupled receptor 62	GO:0007186 G-protein coupled receptor signaling pathway;GO:0007165 signal transduction;GO:0023052 signaling		G-protein coupled receptors/GPCRs excl olfactory receptors					0		0	0	0	0	0	0	0	0	0	0	0	0	0	0	0	0	0	0	0	0	1
132001	0	1	0	132001	Gene_ID	H. sapiens	132001	H. sapiens	TAMM41	TAM41 mitochondrial translocator assembly and maintenance homolog	GO:0032049 cardiolipin biosynthetic process;GO:0016024 CDP-diacylglycerol biosynthetic process;GO:0006655 phosphatidylglycerol biosynthetic process		Enzymes/ENZYME proteins/Transferases	Cytosol(Approved)				0		0	0	0	0	0	0	0	0	0	0	0	0	0	0	0	0	0	0	0	0	1
246329	1	0	0	246329	Gene_ID	H. sapiens	246329	H. sapiens	STAC3	SH3 and cysteine rich domain 3	GO:1901387 positive regulation of voltage-gated calcium channel activity;GO:1901021 positive regulation of calcium ion transmembrane transporter activity;GO:1901385 regulation of voltage-gated calcium channel activity			Cytosol;Nucleoplasm(Enhanced)				0		0	0	0	0	0	0	0	0	0	0	0	1	0	0	0	0	0	0	0	0	1
9356	0	1	0	9356	Gene_ID	H. sapiens	9356	H. sapiens	SLC22A6	solute carrier family 22 member 6	GO:0015742 alpha-ketoglutarate transport;GO:0031427 response to methotrexate;GO:0097254 renal tubular secretion		Transporters/Electrochemical Potential-driven transporters		Cefotaxime (Sodium-independent organic anion transmembrane transporter activity);Probenecid (Sodium-independent organic anion transmembrane transporter activity);Ceftriaxone (Sodium-independent organic anion transmembrane transporter activity)			0		0	0	0	0	0	1	0	0	0	0	0	0	0	0	0	0	0	0	0	0	1
23216	0	0	1	23216	Gene_ID	H. sapiens	23216	H. sapiens	TBC1D1	TBC1 domain family member 1	GO:1902017 regulation of cilium assembly;GO:0031338 regulation of vesicle fusion;GO:0090630 activation of GTPase activity		Transporters/Accessory Factors Involved in Transport	Nucleoli(Uncertain)				0		0	0	0	0	0	0	0	0	1	0	0	0	0	0	0	1	0	0	0	0	1
23534	0	0	1	23534	Gene_ID	H. sapiens	23534	H. sapiens	TNPO3	transportin 3	GO:0035048 splicing factor protein import into nucleus;GO:0006606 protein import into nucleus;GO:0017038 protein import			Vesicles(Enhanced)				0		0	0	0	0	0	0	0	0	0	0	0	1	0	0	0	0	0	0	0	0	1
8677	0	0	1	8677	Gene_ID	H. sapiens	8677	H. sapiens	STX10	syntaxin 10	GO:0034498 early endosome to Golgi transport;GO:0042147 retrograde transport, endosome to Golgi;GO:0048278 vesicle docking			Golgi apparatus(Approved)				0		0	0	0	0	0	0	0	0	0	0	0	0	0	0	0	0	0	0	0	0	1
4920	0	0	1	4920	Gene_ID	H. sapiens	4920	H. sapiens	ROR2	receptor tyrosine kinase like orphan receptor 2	GO:0045651 positive regulation of macrophage differentiation;GO:1900020 positive regulation of protein kinase C activity;GO:0030538 embryonic genitalia morphogenesis	Tyr protein kinase family	Enzymes/{ENZYME proteins/Transferases,Kinases/Tyr protein kinases}			(M77)PID WNT SIGNALING PATHWAY; (M23)PID WNT NONCANONICAL PATHWAY		0		1	1	0	0	0	1	0	0	0	0	0	0	0	0	1	0	0	0	0	0	1
79171	0	1	0	79171	Gene_ID	H. sapiens	79171	H. sapiens	RBM42	RNA binding motif protein 42	GO:0048025 negative regulation of mRNA splicing, via spliceosome;GO:0050686 negative regulation of mRNA processing;GO:0033119 negative regulation of RNA splicing			Cytosol;Nucleus(Approved)				0		0	0	0	1	0	0	0	0	0	0	1	0	0	0	0	0	0	0	0	0	1
6340	0	0	1	6340	Gene_ID	H. sapiens	6340	H. sapiens	SCNN1G	sodium channel epithelial 1 gamma subunit	GO:0055078 sodium ion homeostasis;GO:0050891 multicellular organismal water homeostasis;GO:0035725 sodium ion transmembrane transport		Transporters/Transporter channels and pores	Plasma membrane(Supported)Nucleoplasm(Approved)	Triamterene (Ww domain binding);Amiloride (Ww domain binding)			0		0	0	0	0	0	1	0	0	0	0	0	0	0	0	0	0	0	0	0	0	1
4923	0	0	1	4923	Gene_ID	H. sapiens	4923	H. sapiens	NTSR1	neurotensin receptor 1	GO:0051280 negative regulation of release of sequestered calcium ion into cytosol;GO:0090238 positive regulation of arachidonic acid secretion;GO:0051281 positive regulation of release of sequestered calcium ion into cytosol		G-protein coupled receptors/GPCRs excl olfactory receptors;Transporters	Plasma membrane(Supported)				0		0	0	0	0	0	0	0	0	0	0	0	0	0	0	0	0	0	0	0	1	1
30811	0	0	1	30811	Gene_ID	H. sapiens	30811	H. sapiens	HUNK	hormonally up-regulated Neu-associated kinase	GO:0006468 protein phosphorylation;GO:0016310 phosphorylation;GO:0035556 intracellular signal transduction	CAMK Ser/Thr protein kinase family	Enzymes/{ENZYME proteins/Transferases,Kinases/CAMK Ser/Thr protein kinases}	Nucleoplasm;Plasma membrane(Approved)				0		0	0	0	0	0	0	0	0	0	0	0	0	0	0	0	0	0	0	0	0	1
92579	0	0	1	92579	Gene_ID	H. sapiens	92579	H. sapiens	G6PC3	glucose-6-phosphatase catalytic subunit 3	GO:0015760 glucose-6-phosphate transport;GO:0015712 hexose phosphate transport;GO:0006094 gluconeogenesis		Enzymes/ENZYME proteins/Hydrolases	Endoplasmic reticulum(Supported)				0		0	0	0	0	0	0	0	0	0	0	0	0	0	0	1	0	0	1	0	1	1
30815	0	0	1	30815	Gene_ID	H. sapiens	30815	H. sapiens	ST6GALNAC6	ST6 N-acetylgalactosaminide alpha-2,6-sialyltransferase 6	GO:0001574 ganglioside biosynthetic process;GO:0006677 glycosylceramide metabolic process;GO:0006688 glycosphingolipid biosynthetic process			Nucleus(Approved)				0		0	0	0	0	0	0	0	0	0	0	0	0	0	0	0	0	0	0	0	1	1
9509	0	0	1	9509	Gene_ID	H. sapiens	9509	H. sapiens	ADAMTS2	ADAM metallopeptidase with thrombospondin type 1 motif 2	GO:0030574 collagen catabolic process;GO:0030199 collagen fibril organization;GO:0044243 multicellular organismal catabolic process		Enzymes/ENZYME proteins/Hydrolases	Plasma membrane;Vesicles(Approved)		(M3468)NABA ECM REGULATORS; (M5885)NABA MATRISOME ASSOCIATED; (M5889)NABA MATRISOME		0		0	0	0	0	0	0	0	0	0	0	0	0	0	0	0	0	0	0	0	0	1
286464	1	0	0	286464	Gene_ID	H. sapiens	286464	H. sapiens	CFAP47	cilia and flagella associated protein 47								0		0	0	0	0	0	0	0	0	0	0	0	0	0	0	0	0	0	0	0	0	1
1203	1	0	0	1203	Gene_ID	H. sapiens	1203	H. sapiens	CLN5	CLN5, intracellular trafficking protein	GO:0007042 lysosomal lumen acidification;GO:0035751 regulation of lysosomal lumen pH;GO:0007035 vacuolar acidification						(M5910)HALLMARK PROTEIN SECRETION	0		0	0	0	0	0	1	0	0	0	0	0	0	0	0	0	0	0	0	0	0	1
602	0	0	1	602	Gene_ID	H. sapiens	602	H. sapiens	BCL3	B cell CLL/lymphoma 3	GO:0045064 T-helper 2 cell differentiation;GO:0002315 marginal zone B cell differentiation;GO:0045082 positive regulation of interleukin-10 biosynthetic process		Transcription factors/Immunoglobulin fold	Nucleoplasm(Supported)Midbody;Vesicles(Approved)		(M26)PID NFKAPPAB ATYPICAL PATHWAY	(M5950)HALLMARK ALLOGRAFT REJECTION; (M5901)HALLMARK G2M CHECKPOINT; (M5890)HALLMARK TNFA SIGNALING VIA NFKB	1	GO:0006952,GO:0006952,GO:0006952,GO:0006952,GO:0006952,GO:0006952,GO:0006952,GO:0006952,GO:0006952,GO:0006952,GO:0006952,GO:0006952,GO:0006952,GO:0006952,GO:0006952,GO:0006952,GO:0006952,GO:0006952,GO:0006952,GO:0006952,GO:0006952,GO:0006952,GO:0006952,GO:0006952,GO:0006952,GO:0006952,GO:0006952,GO:0006952,GO:0006952,GO:0006952,GO:0006952,GO:0006952,GO:0006952,GO:0006952,GO:0006952,GO:0006952,GO:…	0	0	0	0	0	0	0	0	0	0	0	1	0	0	0	0	0	1	0	1	1
157	0	0	1	157	Gene_ID	H. sapiens	157	H. sapiens	GRK3	G protein-coupled receptor kinase 3	GO:0031623 receptor internalization;GO:0006898 receptor-mediated endocytosis;GO:0043112 receptor metabolic process	AGC Ser/Thr protein kinase family	Enzymes/{ENZYME proteins/Transferases,Kinases/AGC Ser/Thr protein kinases}	Nucleus;Plasma membrane(Approved)	Adenosine triphosphate (Protein kinase activity)	(M238)PID THROMBIN PAR1 PATHWAY; (M99)PID TXA2PATHWAY		0		0	0	0	0	0	0	0	0	0	0	0	0	0	0	0	0	0	0	0	0	1
23533	0	1	0	23533	Gene_ID	H. sapiens	23533	H. sapiens	PIK3R5	phosphoinositide-3-kinase regulatory subunit 5	GO:0043551 regulation of phosphatidylinositol 3-kinase activity;GO:0046854 phosphatidylinositol phosphorylation;GO:0043406 positive regulation of MAP kinase activity			Cytosol(Supported)Microtubule organizing center(Approved)		(M177)PID EPHA FWDPATHWAY; (M1315)SIG PIP3 SIGNALING IN B LYMPHOCYTES; (M5193)SIG CHEMOTAXIS	(M5897)HALLMARK IL6 JAK STAT3 SIGNALING; (M5932)HALLMARK INFLAMMATORY RESPONSE; (M5921)HALLMARK COMPLEMENT	0		0	0	0	0	0	0	0	0	0	0	0	0	0	0	0	0	0	1	0	0	1
124583	0	0	1	124583	Gene_ID	H. sapiens	124583	H. sapiens	CANT1	calcium activated nucleotidase 1	GO:0043312 neutrophil degranulation;GO:0002283 neutrophil activation involved in immune response;GO:0030166 proteoglycan biosynthetic process		Enzymes/ENZYME proteins/Hydrolases		Phosphomethylphosphonic Acid Guanosyl Ester (Uridine-diphosphatase activity);Tris (Uridine-diphosphatase activity)		(M5898)HALLMARK DNA REPAIR; (M5906)HALLMARK ESTROGEN RESPONSE EARLY	0		0	0	0	0	0	0	0	0	0	0	0	0	0	0	0	0	0	0	0	0	1
2357	0	0	1	2357	Gene_ID	H. sapiens	2357	H. sapiens	FPR1	formyl peptide receptor 1	GO:0002430 complement receptor mediated signaling pathway;GO:0000187 activation of MAPK activity;GO:0043312 neutrophil degranulation		G-protein coupled receptors/{Chemokines and chemotactic factors receptors,GPCRs excl olfactory receptors}	Golgi apparatus;Nucleoli;Nucleus(Approved)	Nedocromil (Receptor activity)	(M174)PID UPA UPAR PATHWAY	(M5913)HALLMARK INTERFERON GAMMA RESPONSE; (M5932)HALLMARK INFLAMMATORY RESPONSE	1	GO:0006952,GO:0006952,GO:0006952,GO:0006952,GO:0006952,GO:0006952,GO:0006952,GO:0006952,GO:0006952,GO:0006952,GO:0006952,GO:0006952,GO:0006952,GO:0006952,GO:0006952,GO:0006952,GO:0006952,GO:0006952,GO:0006952,GO:0006952,GO:0006952,GO:0006952,GO:0006952,GO:0006952,GO:0006952,GO:0006952,GO:0006952,GO:0006952,GO:0006952,GO:0006952,GO:0006952,GO:0006952,GO:0006952,GO:0006952,GO:0006952,GO:0006952,GO:…	0	1	0	0	0	0	1	0	0	0	0	0	0	0	1	1	0	0	0	0	1
4296	0	0	1	4296	Gene_ID	H. sapiens	4296	H. sapiens	MAP3K11	mitogen-activated protein kinase kinase kinase 11	GO:0007256 activation of JNKK activity;GO:0007257 activation of JUN kinase activity;GO:0043507 positive regulation of JUN kinase activity	STE Ser/Thr protein kinase family	Enzymes/{ENZYME proteins/Transferases,Kinases/STE Ser/Thr protein kinases}	Cytosol;Microtubule organizing center(Supported)		(M69)PID REELIN PATHWAY; (M161)PID IFNG PATHWAY; (M3721)ST JNK MAPK PATHWAY	(M5893)HALLMARK MITOTIC SPINDLE	0		1	1	0	0	0	0	0	0	1	1	0	0	0	0	0	0	0	1	1	0	1
51429	0	1	0	51429	Gene_ID	H. sapiens	51429	H. sapiens	SNX9	sorting nexin 9	GO:0060988 lipid tube assembly;GO:0051044 positive regulation of membrane protein ectodomain proteolysis;GO:0036089 cleavage furrow formation			Cytosol;Plasma membrane(Enhanced)			(M5947)HALLMARK IL2 STAT5 SIGNALING	0		0	0	0	0	0	0	0	0	0	0	0	0	0	0	0	0	1	0	0	1	1
23450	1	0	0	23450	Gene_ID	H. sapiens	23450	H. sapiens	SF3B3	splicing factor 3b subunit 3	GO:0042177 negative regulation of protein catabolic process;GO:0000398 mRNA splicing, via spliceosome;GO:0000377 RNA splicing, via transesterification reactions with bulged adenosine as nucleophile			Nucleoli;Nucleus(Supported)			(M5926)HALLMARK MYC TARGETS V1	0		0	0	0	1	0	0	0	0	0	0	0	0	0	0	0	0	1	0	0	0	1
114299	0	0	1	114299	Gene_ID	H. sapiens	114299	H. sapiens	PALM2	paralemmin 2	GO:0008360 regulation of cell shape;GO:0022604 regulation of cell morphogenesis;GO:0000902 cell morphogenesis			Plasma membrane(Approved)				0		0	0	0	0	0	0	0	0	0	0	0	0	0	0	0	1	0	0	0	0	1
3768	0	1	0	3768	Gene_ID	H. sapiens	3768	H. sapiens	KCNJ12	potassium voltage-gated channel subfamily J member 12	GO:0010107 potassium ion import;GO:0061337 cardiac conduction;GO:0051289 protein homotetramerization		Voltage-gated ion channels/Inwardly Rectifying Potassium Channels	Cytosol;Golgi apparatus;Nucleoplasm(Uncertain)	Dofetilide (Inward rectifier potassium channel activity)			0		0	0	0	0	0	0	0	0	0	0	0	0	0	0	0	0	0	0	0	0	1
3767	0	0	1	3767	Gene_ID	H. sapiens	3767	H. sapiens	KCNJ11	potassium voltage-gated channel subfamily J member 11	GO:0046676 negative regulation of insulin secretion;GO:1903779 regulation of cardiac conduction;GO:0071316 cellular response to nicotine		Transporters/Transporter channels and pores;Voltage-gated ion channels/Inwardly Rectifying Potassium Channels		Glimepiride (Voltage-gated potassium channel activity);Ibutilide (Voltage-gated potassium channel activity);Verapamil (Voltage-gated potassium channel activity);Levosimendan (Voltage-gated potassium channel activity);Glyburide (Voltage-gated potassium channel activity);Glyburide (Voltage-gated potassium channel activity);Diazoxide (Voltage-gated potassium channel activity);Thiamylal (Voltage-gate…	(M106)PID HNF3B PATHWAY		0		0	0	0	0	0	1	0	0	0	0	0	1	0	0	0	0	0	0	0	1	1
2550	0	0	1	2550	Gene_ID	H. sapiens	2550	H. sapiens	GABBR1	gamma-aminobutyric acid type B receptor subunit 1	GO:0007194 negative regulation of adenylate cyclase activity;GO:0030818 negative regulation of cAMP biosynthetic process;GO:0045761 regulation of adenylate cyclase activity		G-protein coupled receptors/GPCRs excl olfactory receptors	Centrosome(Approved)	Baclofen (G-protein coupled gaba receptor activity);Progabide (G-protein coupled gaba receptor activity);Vigabatrin (G-protein coupled gaba receptor activity);SGS742 (G-protein coupled gaba receptor activity);Arbaclofen (G-protein coupled gaba receptor activity);Arbaclofen Placarbil (G-protein coupled gaba receptor activity)		(M5932)HALLMARK INFLAMMATORY RESPONSE	0		0	0	0	0	0	0	0	0	0	0	0	0	0	0	0	0	0	0	0	1	1
3760	0	0	1	3760	Gene_ID	H. sapiens	3760	H. sapiens	KCNJ3	potassium voltage-gated channel subfamily J member 3	GO:0098914 membrane repolarization during atrial cardiac muscle cell action potential;GO:0086014 atrial cardiac muscle cell action potential;GO:0098915 membrane repolarization during ventricular cardiac muscle cell action potential		Transporters/Transporter channels and pores;Voltage-gated ion channels/Inwardly Rectifying Potassium Channels		Ethanol (G-protein activated inward rectifier potassium channel activity);Halothane (G-protein activated inward rectifier potassium channel activity)	(M2701)ST MYOCYTE AD PATHWAY; (M18342)ST G ALPHA I PATHWAY; (M19043)ST ADRENERGIC		0		0	0	0	0	0	0	0	0	0	0	0	0	0	0	0	0	0	0	0	0	1
10815	1	0	0	10815	Gene_ID	H. sapiens	10815	H. sapiens	CPLX1	complexin 1	GO:0014047 glutamate secretion;GO:0016079 synaptic vesicle exocytosis;GO:0007269 neurotransmitter secretion			Vesicles(Uncertain)				0		0	0	0	0	0	0	0	0	0	0	0	0	0	0	0	0	0	0	0	0	1
2324	0	0	1	2324	Gene_ID	H. sapiens	2324	H. sapiens	FLT4	fms related tyrosine kinase 4	GO:0090037 positive regulation of protein kinase C signaling;GO:0001946 lymphangiogenesis;GO:0060312 regulation of blood vessel remodeling	Tyr protein kinase family	Enzymes/{ENZYME proteins/Transferases,Kinases/Tyr protein kinases};RAS pathway related proteins	Nuclear speckles;Plasma membrane(Enhanced)Cell Junctions(Supported)	Sorafenib (Vascular endothelial growth factor-activated receptor activity);Sunitinib (Vascular endothelial growth factor-activated receptor activity);Vatalanib (Vascular endothelial growth factor-activated receptor activity);TG100801 (Vascular endothelial growth factor-activated receptor activity);ABT-869 (Vascular endothelial growth factor-activated receptor activity);IMC-1C11 (Vascular endothel…	(M137)PID VEGF VEGFR PATHWAY; (M274)PID LYMPH ANGIOGENESIS PATHWAY	(M5953)HALLMARK KRAS SIGNALING UP	0		1	1	0	0	0	1	0	0	0	0	0	0	0	0	1	0	0	1	0	0	1
51172	0	0	1	51172	Gene_ID	H. sapiens	51172	H. sapiens	NAGPA	N-acetylglucosamine-1-phosphodiester alpha-N-acetylglucosaminidase	GO:0006622 protein targeting to lysosome;GO:0033299 secretion of lysosomal enzymes;GO:0061462 protein localization to lysosome		Enzymes/ENZYME proteins/Hydrolases		N-Acetyl-D-glucosamine (N-acetylglucosamine-1-phosphodiester alpha-n-acetylglucosaminidase activity)			0		0	0	0	0	0	1	0	1	0	0	0	1	0	0	0	0	0	0	0	1	1
10181	0	0	1	10181	Gene_ID	H. sapiens	10181	H. sapiens	RBM5	RNA binding motif protein 5	GO:0000381 regulation of alternative mRNA splicing, via spliceosome;GO:0000380 alternative mRNA splicing, via spliceosome;GO:0000245 spliceosomal complex assembly			Nucleoplasm(Enhanced)			(M5945)HALLMARK HEME METABOLISM	0		0	0	0	1	0	0	0	0	0	0	0	0	0	0	0	0	0	0	0	0	1
6193	0	1	0	6193	Gene_ID	H. sapiens	6193	H. sapiens	RPS5	ribosomal protein S5	GO:0006614 SRP-dependent cotranslational protein targeting to membrane;GO:0006613 cotranslational protein targeting to membrane;GO:0000184 nuclear-transcribed mRNA catabolic process, nonsense-mediated decay		Ribosomal proteins	Cytosol;Endoplasmic reticulum(Supported)			(M5926)HALLMARK MYC TARGETS V1	1	GO:0016032,R-HSA-168254,GO:0016032,R-HSA-168254,GO:0016032,R-HSA-168254,GO:0016032,R-HSA-168254,GO:0016032,R-HSA-168254,GO:0016032,R-HSA-168254,GO:0016032,R-HSA-168254,GO:0016032,R-HSA-168254,GO:0016032,R-HSA-168254,GO:0016032,R-HSA-168254,GO:0016032,R-HSA-168254,GO:0016032,R-HSA-168254,GO:0016032,R-HSA-168254,GO:0016032,R-HSA-168254,GO:0016032,R-HSA-168254,GO:0016032,R-HSA-168254,GO:0016032,R-HS…	0	0	0	1	1	0	0	1	0	1	0	1	0	0	0	0	0	0	0	0	1
2322	0	0	1	2322	Gene_ID	H. sapiens	2322	H. sapiens	FLT3	fms related tyrosine kinase 3	GO:0002328 pro-B cell differentiation;GO:0002318 myeloid progenitor cell differentiation;GO:0043552 positive regulation of phosphatidylinositol 3-kinase activity	Tyr protein kinase family	CD markers;Enzymes/{ENZYME proteins/Transferases,Kinases/Tyr protein kinases}	Endoplasmic reticulum(Approved)	Sorafenib (Vascular endothelial growth factor-activated receptor activity);Sunitinib (Vascular endothelial growth factor-activated receptor activity);XL999 (Vascular endothelial growth factor-activated receptor activity);AC220 (Vascular endothelial growth factor-activated receptor activity);MP470 (Vascular endothelial growth factor-activated receptor activity);MLN-518 (Vascular endothelial growth…			0		1	1	0	0	0	1	1	0	0	0	0	0	0	0	1	0	0	1	0	0	1
113612	0	1	0	113612	Gene_ID	H. sapiens	113612	H. sapiens	CYP2U1	cytochrome P450 family 2 subfamily U member 1	GO:0097267 omega-hydroxylase P450 pathway;GO:0019369 arachidonic acid metabolic process;GO:0001676 long-chain fatty acid metabolic process		Enzymes/ENZYME proteins/Oxidoreductases	Golgi apparatus;Vesicles(Approved)Nucleoplasm(Uncertain)				0		0	0	0	0	0	0	0	0	0	0	0	0	0	0	0	0	0	0	0	0	1
3329	0	1	0	3329	Gene_ID	H. sapiens	3329	H. sapiens	HSPD1	heat shock protein family D (Hsp60) member 1	GO:0002842 positive regulation of T cell mediated immune response to tumor cell;GO:0048291 isotype switching to IgG isotypes;GO:0002840 regulation of T cell mediated immune response to tumor cell		Enzymes/ENZYME proteins/Hydrolases	Mitochondria(Enhanced)		(M264)PID TOLL ENDOGENOUS PATHWAY; (M66)PID MYC ACTIV PATHWAY	(M5928)HALLMARK MYC TARGETS V2; (M5926)HALLMARK MYC TARGETS V1; (M5924)HALLMARK MTORC1 SIGNALING	1	GO:0016032,GO:0006952,GO:0016032,GO:0006952,GO:0016032,GO:0006952,GO:0016032,GO:0006952,GO:0016032,GO:0006952,GO:0016032,GO:0006952,GO:0016032,GO:0006952,GO:0016032,GO:0006952,GO:0016032,GO:0006952,GO:0016032,GO:0006952,GO:0016032,GO:0006952,GO:0016032,GO:0006952,GO:0016032,GO:0006952,GO:0016032,GO:0006952,GO:0016032,GO:0006952,GO:0016032,GO:0006952,GO:0016032,GO:0006952,GO:0016032,GO:0006952,GO:…	0	0	0	1	1	0	0	1	0	0	0	1	0	0	0	0	1	0	0	1	1
10213	0	1	0	10213	Gene_ID	H. sapiens	10213	H. sapiens	PSMD14	proteasome 26S subunit, non-ATPase 14	GO:0051437 positive regulation of ubiquitin-protein ligase activity involved in regulation of mitotic cell cycle transition;GO:0051436 negative regulation of ubiquitin-protein ligase activity involved in mitotic cell cycle;GO:2000060 positive regulation of protein ubiquitination involved in ubiquitin-dependent protein catabolic process		Enzymes/Peptidases/Metallopeptidases	Nucleoplasm(Supported)			(M5926)HALLMARK MYC TARGETS V1; (M5924)HALLMARK MTORC1 SIGNALING	1	GO:0006952,GO:0006952,GO:0006952,GO:0006952,GO:0006952,GO:0006952,GO:0006952,GO:0006952,GO:0006952,GO:0006952,GO:0006952,GO:0006952,GO:0006952,GO:0006952,GO:0006952,GO:0006952,GO:0006952,GO:0006952,GO:0006952,GO:0006952,GO:0006952,GO:0006952,GO:0006952,GO:0006952,GO:0006952,GO:0006952,GO:0006952,GO:0006952,GO:0006952,GO:0006952,GO:0006952,GO:0006952,GO:0006952,GO:0006952,GO:0006952,GO:0006952,GO:…	0	0	0	1	0	1	1	1	0	1	1	0	0	1	0	0	1	0	0	0	1
3320	0	0	1	3320	Gene_ID	H. sapiens	3320	H. sapiens	HSP90AA1	heat shock protein 90 alpha family class A member 1	GO:0045040 protein import into mitochondrial outer membrane;GO:0038096 Fc-gamma receptor signaling pathway involved in phagocytosis;GO:1905323 telomerase holoenzyme complex assembly			Cytosol(Enhanced)	Rifabutin (Tpr domain binding);Nedocromil (Tpr domain binding);9-Butyl-8-(2,5-Dimethoxy-Benzyl)-9h-Purin-6-Ylamine (Tpr domain binding);Geldanamycin (Tpr domain binding);8-(2-Chloro-3,4,5-Trimethoxy-Benzyl)-2-Fluoro-9-Pent-4-Ylnyl-9h-Purin-6-Ylamine (Tpr domain binding);9-Butyl-8-(3,4,5-Trimethoxybenzyl)-9h-Purin-6-Amine (Tpr domain binding);4-(1,3-Benzodioxol-5-Yl)-5-(5-Ethyl-2,4-Dihydroxyphenyl…	(M201)PID ERBB NETWORK PATHWAY; (M180)PID HIF1A PATHWAY; (M226)PID VEGFR1 PATHWAY	(M5935)HALLMARK FATTY ACID METABOLISM	1	R-HSA-168254,R-HSA-168254,R-HSA-168254,R-HSA-168254,R-HSA-168254,R-HSA-168254,R-HSA-168254,R-HSA-168254,R-HSA-168254,R-HSA-168254,R-HSA-168254,R-HSA-168254,R-HSA-168254,R-HSA-168254,R-HSA-168254,R-HSA-168254,R-HSA-168254,R-HSA-168254,R-HSA-168254,R-HSA-168254,R-HSA-168254,R-HSA-168254,R-HSA-168254,R-HSA-168254,R-HSA-168254,R-HSA-168254,R-HSA-168254,R-HSA-168254,R-HSA-168254,R-HSA-168254,R-HSA-168…	1	1	0	1	0	1	1	1	0	1	0	1	0	1	1	0	0	1	0	1	1
1787	0	0	1	1787	Gene_ID	H. sapiens	1787	H. sapiens	TRDMT1	tRNA aspartic acid methyltransferase 1	GO:0030488 tRNA methylation;GO:0001975 response to amphetamine;GO:0014075 response to amine		Enzymes/ENZYME proteins/Transferases	Centrosome;Nucleoli;Nucleus(Approved)	Pentamidine (Trna methyltransferase activity);S-Adenosyl-L-Homocysteine (Trna methyltransferase activity);Glycerol (Trna methyltransferase activity)			0		0	0	0	1	0	0	0	0	0	0	0	0	0	0	0	0	0	0	0	1	1
1780	1	0	0	1780	Gene_ID	H. sapiens	1780	H. sapiens	DYNC1I1	dynein cytoplasmic 1 intermediate chain 1	GO:2000582 positive regulation of ATP-dependent microtubule motor activity, plus-end-directed;GO:2000580 regulation of ATP-dependent microtubule motor activity, plus-end-directed;GO:2000576 positive regulation of microtubule motor activity							0		0	0	0	0	0	0	0	0	0	0	0	0	0	1	0	0	0	0	0	0	1
215	1	0	0	215	Gene_ID	H. sapiens	215	H. sapiens	ABCD1	ATP binding cassette subfamily D member 1	GO:0015910 peroxisomal long-chain fatty acid import;GO:0033540 fatty acid beta-oxidation using acyl-CoA oxidase;GO:0036109 alpha-linolenic acid metabolic process		Transporters/Primary Active Transporters				(M5949)HALLMARK PEROXISOME; (M5948)HALLMARK BILE ACID METABOLISM	0		0	0	0	0	0	1	0	0	0	0	0	0	0	0	0	0	0	0	0	0	1
55850	0	0	1	55850	Gene_ID	H. sapiens	55850	H. sapiens	USE1	unconventional SNARE in the ER 1	GO:0006890 retrograde vesicle-mediated transport, Golgi to ER;GO:0007041 lysosomal transport;GO:0006888 ER to Golgi vesicle-mediated transport							0		0	0	0	0	0	0	0	0	0	0	0	0	0	0	0	0	0	0	0	0	1
9922	1	0	0	9922	Gene_ID	H. sapiens	9922	H. sapiens	IQSEC1	IQ motif and Sec7 domain 1	GO:0032012 regulation of ARF protein signal transduction;GO:0032011 ARF protein signal transduction;GO:0046578 regulation of Ras protein signal transduction			Nucleoli;Vesicles(Approved)		(M86)PID ARF6 PATHWAY		0		0	0	0	0	0	0	0	0	0	0	0	0	0	0	0	0	0	0	0	0	1
3984	0	0	1	3984	Gene_ID	H. sapiens	3984	H. sapiens	LIMK1	LIM domain kinase 1	GO:0051496 positive regulation of stress fiber assembly;GO:0045773 positive regulation of axon extension;GO:0038096 Fc-gamma receptor signaling pathway involved in phagocytosis	TKL Ser/Thr protein kinase family	Enzymes/{ENZYME proteins/Transferases,Kinases/TKL Ser/Thr protein kinases}	Cytosol;Nuclear speckles(Supported)	Dabrafenib (Zinc ion binding)	(M16801)SIG REGULATION OF THE ACTIN CYTOSKELETON BY RHO GTPASES; (M5193)SIG CHEMOTAXIS; (M12)PID RHOA PATHWAY		0		0	0	0	0	0	0	0	0	0	1	0	0	0	1	1	1	0	0	1	0	1
351	0	0	1	351	Gene_ID	H. sapiens	351	H. sapiens	APP	amyloid beta precursor protein	GO:0061890 positive regulation of astrocyte activation;GO:0002265 astrocyte activation involved in immune response;GO:0061888 regulation of astrocyte activation		Transporters/Transporter channels and pores	Golgi apparatus;Vesicles(Approved)	L-methionine (R)-S-oxide (Transition metal ion binding);CAD106 (Transition metal ion binding);Mito-4509 (Transition metal ion binding);Florbetaben (18F) (Transition metal ion binding);Florbetapir (18F) (Transition metal ion binding);Flutemetamol (18F) (Transition metal ion binding)	(M33)PID GLYPICAN 1PATHWAY; (M220)PID CASPASE PATHWAY; (M153)PID P75 NTR PATHWAY	(M5944)HALLMARK ANGIOGENESIS; (M5916)HALLMARK APICAL SURFACE; (M5902)HALLMARK APOPTOSIS	1	GO:0006952,GO:0006952,GO:0006952,GO:0006952,GO:0006952,GO:0006952,GO:0006952,GO:0006952,GO:0006952,GO:0006952,GO:0006952,GO:0006952,GO:0006952,GO:0006952,GO:0006952,GO:0006952,GO:0006952,GO:0006952,GO:0006952,GO:0006952,GO:0006952,GO:0006952,GO:0006952,GO:0006952,GO:0006952,GO:0006952,GO:0006952,GO:0006952,GO:0006952,GO:0006952,GO:0006952,GO:0006952,GO:0006952,GO:0006952,GO:0006952,GO:0006952,GO:…	1	1	1	1	0	1	1	0	1	0	0	1	0	0	1	1	1	0	0	1	1
58533	0	1	0	58533	Gene_ID	H. sapiens	58533	H. sapiens	SNX6	sorting nexin 6	GO:1903593 regulation of histamine secretion by mast cell;GO:0002553 histamine secretion by mast cell;GO:0007175 negative regulation of epidermal growth factor-activated receptor activity			Endosomes;Lysosomes(Supported)				1	GO:0006952,GO:0006952,GO:0006952,GO:0006952,GO:0006952,GO:0006952,GO:0006952,GO:0006952,GO:0006952,GO:0006952,GO:0006952,GO:0006952,GO:0006952,GO:0006952,GO:0006952,GO:0006952,GO:0006952,GO:0006952,GO:0006952,GO:0006952,GO:0006952,GO:0006952,GO:0006952,GO:0006952,GO:0006952,GO:0006952,GO:0006952,GO:0006952,GO:0006952,GO:0006952,GO:0006952,GO:0006952,GO:0006952,GO:0006952,GO:0006952,GO:0006952,GO:…	0	0	0	0	0	0	0	0	0	0	0	0	0	0	0	0	1	0	0	0	1
27295	1	0	0	27295	Gene_ID	H. sapiens	27295	H. sapiens	PDLIM3	PDZ and LIM domain 3	GO:0007015 actin filament organization;GO:0007507 heart development;GO:0030036 actin cytoskeleton organization						(M5941)HALLMARK UV RESPONSE UP; (M5907)HALLMARK ESTROGEN RESPONSE LATE; (M5906)HALLMARK ESTROGEN RESPONSE EARLY	0		0	0	0	0	0	0	0	0	0	0	0	0	0	0	0	0	0	0	0	0	1
1974	1	0	0	1974	Gene_ID	H. sapiens	1974	H. sapiens	EIF4A2	eukaryotic translation initiation factor 4A2	GO:1900260 negative regulation of RNA-directed 5'-3' RNA polymerase activity;GO:1900259 regulation of RNA-directed 5'-3' RNA polymerase activity;GO:0000289 nuclear-transcribed mRNA poly(A) tail shortening		Enzymes/ENZYME proteins/Hydrolases	Cytosol(Approved)			(M5922)HALLMARK UNFOLDED PROTEIN RESPONSE; (M5909)HALLMARK MYOGENESIS	1	GO:0016032,GO:0016032,GO:0016032,GO:0016032,GO:0016032,GO:0016032,GO:0016032,GO:0016032,GO:0016032,GO:0016032,GO:0016032,GO:0016032,GO:0016032,GO:0016032,GO:0016032,GO:0016032,GO:0016032,GO:0016032,GO:0016032,GO:0016032,GO:0016032,GO:0016032,GO:0016032,GO:0016032,GO:0016032,GO:0016032,GO:0016032,GO:0016032,GO:0016032,GO:0016032,GO:0016032,GO:0016032,GO:0016032,GO:0016032,GO:0016032,GO:0016032,GO:…	0	0	0	1	1	0	1	1	0	0	0	0	0	0	0	0	0	0	0	1	1
51257	0	0	1	51257	Gene_ID	H. sapiens	51257	H. sapiens	MARCH2	membrane associated ring-CH-type finger 2	GO:0016567 protein ubiquitination;GO:0006897 endocytosis;GO:0032446 protein modification by small protein conjugation		Enzymes/ENZYME proteins/Transferases	Cytosol(Approved)			(M5945)HALLMARK HEME METABOLISM	0		0	0	0	0	0	0	0	0	0	0	0	0	0	0	0	0	0	0	0	0	1
3547	0	0	1	3547	Gene_ID	H. sapiens	3547	H. sapiens	IGSF1	immunoglobulin superfamily member 1	GO:0006355 regulation of transcription, DNA-templated;GO:1903506 regulation of nucleic acid-templated transcription;GO:0006351 transcription, DNA-templated			Cytosol(Approved)			(M5907)HALLMARK ESTROGEN RESPONSE LATE	0		0	0	0	0	0	0	0	0	0	0	0	0	0	0	0	0	0	0	0	0	1
6636	0	1	0	6636	Gene_ID	H. sapiens	6636	H. sapiens	SNRPF	small nuclear ribonucleoprotein polypeptide F	GO:0000387 spliceosomal snRNP assembly;GO:0006369 termination of RNA polymerase II transcription;GO:0008334 histone mRNA metabolic process							0		0	0	0	1	0	0	0	0	0	0	0	1	0	0	0	0	0	0	0	0	1
6634	1	0	0	6634	Gene_ID	H. sapiens	6634	H. sapiens	SNRPD3	small nuclear ribonucleoprotein D3 polypeptide	GO:0000387 spliceosomal snRNP assembly;GO:0000245 spliceosomal complex assembly;GO:0006369 termination of RNA polymerase II transcription			Cytosol;Nuclear bodies;Nucleoplasm(Supported)			(M5926)HALLMARK MYC TARGETS V1	0		0	0	0	1	0	0	0	0	0	0	0	1	0	0	0	0	0	0	0	1	1
6633	1	0	0	6633	Gene_ID	H. sapiens	6633	H. sapiens	SNRPD2	small nuclear ribonucleoprotein D2 polypeptide	GO:0000387 spliceosomal snRNP assembly;GO:0000245 spliceosomal complex assembly;GO:0000398 mRNA splicing, via spliceosome			Cytosol(Uncertain)			(M5926)HALLMARK MYC TARGETS V1	0		0	0	0	1	0	0	0	0	0	0	0	1	0	0	0	0	0	0	0	1	1
126541	0	0	1	126541	Gene_ID	H. sapiens	126541	H. sapiens	OR10H4	olfactory receptor family 10 subfamily H member 4	GO:0098664 G-protein coupled serotonin receptor signaling pathway;GO:0007210 serotonin receptor signaling pathway;GO:0050911 detection of chemical stimulus involved in sensory perception of smell		G-protein coupled receptors/Odorant/olfactory and gustatory receptors					0		0	0	0	0	0	0	0	0	0	0	0	0	0	0	0	0	0	0	0	0	1
57122	1	0	0	57122	Gene_ID	H. sapiens	57122	H. sapiens	NUP107	nucleoporin 107	GO:0006110 regulation of glycolytic process;GO:0006409 tRNA export from nucleus;GO:0071431 tRNA-containing ribonucleoprotein complex export from nucleus		Transporters/Transporter channels and pores	Nuclear membrane(Supported)Centrosome;Nucleoplasm(Uncertain)			(M5925)HALLMARK E2F TARGETS	1	GO:0016032,R-HSA-168254,GO:0016032,R-HSA-168254,GO:0016032,R-HSA-168254,GO:0016032,R-HSA-168254,GO:0016032,R-HSA-168254,GO:0016032,R-HSA-168254,GO:0016032,R-HSA-168254,GO:0016032,R-HSA-168254,GO:0016032,R-HSA-168254,GO:0016032,R-HSA-168254,GO:0016032,R-HSA-168254,GO:0016032,R-HSA-168254,GO:0016032,R-HSA-168254,GO:0016032,R-HSA-168254,GO:0016032,R-HSA-168254,GO:0016032,R-HSA-168254,GO:0016032,R-HS…	0	0	0	1	1	0	1	1	0	0	0	1	0	1	0	0	0	0	0	1	1
57120	0	0	1	57120	Gene_ID	H. sapiens	57120	H. sapiens	GOPC	golgi associated PDZ and coiled-coil motif containing	GO:0043004 cytoplasmic sequestering of CFTR protein;GO:0043002 negative regulation of Golgi to plasma membrane CFTR protein transport;GO:0042999 regulation of Golgi to plasma membrane CFTR protein transport			Golgi apparatus(Enhanced)Cytosol(Supported)				0		0	0	0	0	0	0	0	0	0	0	0	1	0	1	0	0	0	0	0	1	1
5165	0	0	1	5165	Gene_ID	H. sapiens	5165	H. sapiens	PDK3	pyruvate dehydrogenase kinase 3	GO:0010510 regulation of acetyl-CoA biosynthetic process from pyruvate;GO:0097411 hypoxia-inducible factor-1alpha signaling pathway;GO:0050812 regulation of acyl-CoA biosynthetic process	Atypical: PDK/BCKDK protein kinase family	Enzymes/{ENZYME proteins/Transferases,Kinases/Atypical kinases}	Mitochondria(Supported)Nucleoli(Uncertain)	Radicicol (Pyruvate dehydrogenase (acetyl-transferring) kinase activity);Dihydrolipoic Acid (Pyruvate dehydrogenase (acetyl-transferring) kinase activity)		(M5892)HALLMARK CHOLESTEROL HOMEOSTASIS; (M5891)HALLMARK HYPOXIA; (M5937)HALLMARK GLYCOLYSIS	0		0	0	1	0	0	0	0	0	0	0	0	0	0	0	0	0	0	0	0	1	1
827	0	0	1	827	Gene_ID	H. sapiens	827	H. sapiens	CAPN6	calpain 6	GO:0001578 microtubule bundle formation;GO:0051493 regulation of cytoskeleton organization;GO:0000226 microtubule cytoskeleton organization		Enzymes/Peptidases/Cysteine-type peptidases	Cytosol(Uncertain)				0		0	0	0	0	0	0	0	0	0	0	0	0	0	0	0	0	0	0	0	0	1
9641	0	0	1	9641	Gene_ID	H. sapiens	9641	H. sapiens	IKBKE	inhibitor of nuclear factor kappa B kinase subunit epsilon	GO:0035666 TRIF-dependent toll-like receptor signaling pathway;GO:0002756 MyD88-independent toll-like receptor signaling pathway;GO:0002224 toll-like receptor signaling pathway	Other	Enzymes/{ENZYME proteins/Transferases,Kinases}	Cytosol(Supported)				1	GO:0006952,GO:0006952,GO:0006952,GO:0006952,GO:0006952,GO:0006952,GO:0006952,GO:0006952,GO:0006952,GO:0006952,GO:0006952,GO:0006952,GO:0006952,GO:0006952,GO:0006952,GO:0006952,GO:0006952,GO:0006952,GO:0006952,GO:0006952,GO:0006952,GO:0006952,GO:0006952,GO:0006952,GO:0006952,GO:0006952,GO:0006952,GO:0006952,GO:0006952,GO:0006952,GO:0006952,GO:0006952,GO:0006952,GO:0006952,GO:0006952,GO:0006952,GO:…	0	0	1	0	0	0	0	0	0	0	0	0	0	0	0	0	0	0	0	0	1
10036	0	0	1	10036	Gene_ID	H. sapiens	10036	H. sapiens	CHAF1A	chromatin assembly factor 1 subunit A	GO:0006335 DNA replication-dependent nucleosome assembly;GO:0034723 DNA replication-dependent nucleosome organization;GO:0006334 nucleosome assembly			Nucleus(Supported)Cytosol(Uncertain)			(M5901)HALLMARK G2M CHECKPOINT	0		0	0	0	0	0	0	0	0	0	0	0	0	0	0	0	0	0	0	0	0	1
84292	0	1	0	84292	Gene_ID	H. sapiens	84292	H. sapiens	WDR83	WD repeat domain 83	GO:0000398 mRNA splicing, via spliceosome;GO:0000377 RNA splicing, via transesterification reactions with bulged adenosine as nucleophile;GO:0000375 RNA splicing, via transesterification reactions			Vesicles(Supported)Centrosome;Nucleoplasm(Approved)				0		0	0	0	1	0	0	0	0	0	1	0	0	0	0	0	0	0	1	0	0	1
93611	0	0	1	93611	Gene_ID	H. sapiens	93611	H. sapiens	FBXO44	F-box protein 44	GO:0000209 protein polyubiquitination;GO:0043687 post-translational protein modification;GO:0010498 proteasomal protein catabolic process			Nucleoplasm(Approved)				0		0	0	0	0	0	0	0	0	0	0	0	0	0	0	0	0	1	0	0	0	1
3265	0	0	1	3265	Gene_ID	H. sapiens	3265	H. sapiens	HRAS	HRas proto-oncogene, GTPase	GO:1900029 positive regulation of ruffle assembly;GO:0048169 regulation of long-term neuronal synaptic plasticity;GO:2000630 positive regulation of miRNA metabolic process		RAS pathway related proteins		Hexane-1,6-Diol (Protein c-terminus binding);Trifluoroethanol (Protein c-terminus binding);Guanosine-5'-Triphosphate (Protein c-terminus binding);Guanosine-5'-Diphosphate (Protein c-terminus binding);N,N'-DIMETHYL-N-(ACETYL)-N'-(7-NITROBENZ-2-OXA-1,3-DIAZOL-4-YL)ETHYLENEDIAMINE (Protein c-terminus binding)	(M134)PID TCR RAS PATHWAY; (M18895)SA TRKA RECEPTOR; (M17200)SA B CELL RECEPTOR COMPLEXES	(M5949)HALLMARK PEROXISOME; (M5923)HALLMARK PI3K AKT MTOR SIGNALING; (M5915)HALLMARK APICAL JUNCTION	1	GO:0006952,GO:0006952,GO:0006952,GO:0006952,GO:0006952,GO:0006952,GO:0006952,GO:0006952,GO:0006952,GO:0006952,GO:0006952,GO:0006952,GO:0006952,GO:0006952,GO:0006952,GO:0006952,GO:0006952,GO:0006952,GO:0006952,GO:0006952,GO:0006952,GO:0006952,GO:0006952,GO:0006952,GO:0006952,GO:0006952,GO:0006952,GO:0006952,GO:0006952,GO:0006952,GO:0006952,GO:0006952,GO:0006952,GO:0006952,GO:0006952,GO:0006952,GO:…	0	1	0	0	0	1	0	0	1	1	0	0	1	0	1	1	0	1	1	0	1
11213	0	0	1	11213	Gene_ID	H. sapiens	11213	H. sapiens	IRAK3	interleukin 1 receptor associated kinase 3	GO:0010933 positive regulation of macrophage tolerance induction;GO:0010932 regulation of macrophage tolerance induction;GO:0010936 negative regulation of macrophage cytokine production	TKL Ser/Thr protein kinase family	Enzymes/{ENZYME proteins/Transferases,Kinases/TKL Ser/Thr protein kinases}	Vesicles(Approved)		(M110)PID IL1 PATHWAY		1	GO:0006952,GO:0006952,GO:0006952,GO:0006952,GO:0006952,GO:0006952,GO:0006952,GO:0006952,GO:0006952,GO:0006952,GO:0006952,GO:0006952,GO:0006952,GO:0006952,GO:0006952,GO:0006952,GO:0006952,GO:0006952,GO:0006952,GO:0006952,GO:0006952,GO:0006952,GO:0006952,GO:0006952,GO:0006952,GO:0006952,GO:0006952,GO:0006952,GO:0006952,GO:0006952,GO:0006952,GO:0006952,GO:0006952,GO:0006952,GO:0006952,GO:0006952,GO:…	1	1	0	0	0	0	1	0	1	0	0	0	0	0	0	0	1	0	0	0	1
10783	0	0	1	10783	Gene_ID	H. sapiens	10783	H. sapiens	NEK6	NIMA related kinase 6	GO:0030071 regulation of mitotic metaphase/anaphase transition;GO:0007077 mitotic nuclear envelope disassembly;GO:0007091 metaphase/anaphase transition of mitotic cell cycle	NEK Ser/Thr protein kinase family	Enzymes/{ENZYME proteins/Transferases,Kinases/NEK Ser/Thr protein kinases};Transporters/Transporter channels and pores	Cytosol;Microtubule organizing center;Nucleoplasm(Supported)				0		1	1	1	0	0	0	0	0	0	0	0	0	0	1	0	0	0	0	0	1	1
1394	0	0	1	1394	Gene_ID	H. sapiens	1394	H. sapiens	CRHR1	corticotropin releasing hormone receptor 1	GO:0010578 regulation of adenylate cyclase activity involved in G-protein coupled receptor signaling pathway;GO:2000852 regulation of corticosterone secretion;GO:0035934 corticosterone secretion		G-protein coupled receptors/{Family 2 (B) receptors,GPCRs excl olfactory receptors};Transporters					0		0	0	0	0	0	1	0	0	0	0	0	0	0	0	0	0	0	1	0	1	1
10607	0	1	0	10607	Gene_ID	H. sapiens	10607	H. sapiens	TBL3	transducin beta like 3	GO:0000462 maturation of SSU-rRNA from tricistronic rRNA transcript (SSU-rRNA, 5.8S rRNA, LSU-rRNA);GO:0030490 maturation of SSU-rRNA;GO:0042274 ribosomal small subunit biogenesis			Nucleoli(Enhanced)				0		0	0	0	1	0	0	0	1	0	0	0	0	0	0	0	0	0	0	0	0	1
9464	0	0	1	9464	Gene_ID	H. sapiens	9464	H. sapiens	HAND2	heart and neural crest derivatives expressed 2	GO:2000763 positive regulation of transcription from RNA polymerase II promoter involved in norepinephrine biosynthetic process;GO:2000764 positive regulation of semaphorin-plexin signaling pathway involved in outflow tract morphogenesis;GO:0003253 cardiac neural crest cell migration involved in outflow tract morphogenesis		Transcription factors/Basic domains	Nucleoplasm(Supported)Vesicles(Approved)				0		0	1	0	0	0	0	0	0	0	0	0	0	1	0	0	0	0	0	0	0	1
6514	1	0	0	6514	Gene_ID	H. sapiens	6514	H. sapiens	SLC2A2	solute carrier family 2 member 2	GO:0106001 intestinal hexose absorption;GO:0070837 dehydroascorbic acid transport;GO:1904659 glucose transmembrane transport		Transporters/Electrochemical Potential-driven transporters	Nucleoplasm(Approved)	Streptozocin (Hexose transmembrane transporter activity)	(M106)PID HNF3B PATHWAY	(M5957)HALLMARK PANCREAS BETA CELLS	0		0	0	0	0	0	1	0	0	0	0	0	1	0	0	0	0	0	0	0	1	1
5566	0	0	1	5566	Gene_ID	H. sapiens	5566	H. sapiens	PRKACA	protein kinase cAMP-activated catalytic subunit alpha	GO:0010881 regulation of cardiac muscle contraction by regulation of the release of sequestered calcium ion;GO:0010880 regulation of release of sequestered calcium ion into cytosol by sarcoplasmic reticulum;GO:0060314 regulation of ryanodine-sensitive calcium-release channel activity	AGC Ser/Thr protein kinase family	Enzymes/{ENZYME proteins/Transferases,Kinases/AGC Ser/Thr protein kinases};RAS pathway related proteins	Cytosol(Approved)	Pentanal (Ubiquitin protein ligase binding);Balanol Analog 2 (Ubiquitin protein ligase binding);Balanol Analog 8 (Ubiquitin protein ligase binding);Phosphonothreonine (Ubiquitin protein ligase binding);Balanol Analog 1 (Ubiquitin protein ligase binding);3,5-Diiodotyrosine (Ubiquitin protein ligase binding);Balanol (Ubiquitin protein ligase binding);Phosphonoserine (Ubiquitin protein ligase bindin…	(M56)PID LPA4 PATHWAY; (M226)PID VEGFR1 PATHWAY; (M182)PID IL3 PATHWAY	(M5941)HALLMARK UV RESPONSE UP	1	GO:0006952,GO:0006952,GO:0006952,GO:0006952,GO:0006952,GO:0006952,GO:0006952,GO:0006952,GO:0006952,GO:0006952,GO:0006952,GO:0006952,GO:0006952,GO:0006952,GO:0006952,GO:0006952,GO:0006952,GO:0006952,GO:0006952,GO:0006952,GO:0006952,GO:0006952,GO:0006952,GO:0006952,GO:0006952,GO:0006952,GO:0006952,GO:0006952,GO:0006952,GO:0006952,GO:0006952,GO:0006952,GO:0006952,GO:0006952,GO:0006952,GO:0006952,GO:…	0	1	1	1	0	1	1	0	1	1	0	0	0	1	1	0	1	1	0	1	1
5063	0	0	1	5063	Gene_ID	H. sapiens	5063	H. sapiens	PAK3	p21 (RAC1) activated kinase 3	GO:0061003 positive regulation of dendritic spine morphogenesis;GO:0002223 stimulatory C-type lectin receptor signaling pathway;GO:0061001 regulation of dendritic spine morphogenesis	STE Ser/Thr protein kinase family	Enzymes/{ENZYME proteins/Transferases,Kinases/STE Ser/Thr protein kinases};RAS pathway related proteins	Cytosol(Approved)		(M76)PID P38 ALPHA BETA PATHWAY; (M16801)SIG REGULATION OF THE ACTIN CYTOSKELETON BY RHO GTPASES; (M9526)ST T CELL SIGNAL TRANSDUCTION	(M5957)HALLMARK PANCREAS BETA CELLS	1	GO:0006952,GO:0006952,GO:0006952,GO:0006952,GO:0006952,GO:0006952,GO:0006952,GO:0006952,GO:0006952,GO:0006952,GO:0006952,GO:0006952,GO:0006952,GO:0006952,GO:0006952,GO:0006952,GO:0006952,GO:0006952,GO:0006952,GO:0006952,GO:0006952,GO:0006952,GO:0006952,GO:0006952,GO:0006952,GO:0006952,GO:0006952,GO:0006952,GO:0006952,GO:0006952,GO:0006952,GO:0006952,GO:0006952,GO:0006952,GO:0006952,GO:0006952,GO:…	0	1	0	0	0	1	0	0	1	1	0	0	0	1	1	1	0	1	0	0	1
7319	1	0	0	7319	Gene_ID	H. sapiens	7319	H. sapiens	UBE2A	ubiquitin conjugating enzyme E2 A	GO:0033522 histone H2A ubiquitination;GO:0070979 protein K11-linked ubiquitination;GO:0070936 protein K48-linked ubiquitination		Enzymes/ENZYME proteins/Transferases	Cytosol;Nucleoplasm;Plasma membrane;Vesicles(Supported)				0		0	0	0	0	0	0	0	0	0	0	0	0	0	0	0	0	1	0	0	0	1
401665	0	0	1	401665	Gene_ID	H. sapiens	401665	H. sapiens	OR51T1	olfactory receptor family 51 subfamily T member 1	GO:0050911 detection of chemical stimulus involved in sensory perception of smell;GO:0050907 detection of chemical stimulus involved in sensory perception;GO:0007608 sensory perception of smell		G-protein coupled receptors/Odorant/olfactory and gustatory receptors					0		0	0	0	0	0	0	0	0	0	0	0	0	0	0	0	0	0	0	0	0	1
9149	0	0	1	9149	Gene_ID	H. sapiens	9149	H. sapiens	DYRK1B	dual specificity tyrosine phosphorylation regulated kinase 1B	GO:0007520 myoblast fusion;GO:0060612 adipose tissue development;GO:0000768 syncytium formation by plasma membrane fusion	CMGC Ser/Thr protein kinase family	Enzymes/{ENZYME proteins/Transferases,Kinases/CMGC Ser/Thr protein kinases}	Nucleus(Approved)				0		1	0	0	0	0	0	0	0	0	0	0	0	0	0	0	0	0	0	0	0	1
5607	0	0	1	5607	Gene_ID	H. sapiens	5607	H. sapiens	MAP2K5	mitogen-activated protein kinase kinase 5	GO:0090051 negative regulation of cell migration involved in sprouting angiogenesis;GO:2000342 negative regulation of chemokine (C-X-C motif) ligand 2 production;GO:0045415 negative regulation of interleukin-8 biosynthetic process	STE Ser/Thr protein kinase family	Enzymes/{ENZYME proteins/Transferases,Kinases/STE Ser/Thr protein kinases}	Microtubules;Nucleoli(Approved)		(M15743)ST GA12 PATHWAY; (M270)PID MAPK TRK PATHWAY; (M3721)ST JNK MAPK PATHWAY	(M5942)HALLMARK UV RESPONSE DN	0		1	1	0	0	0	1	0	0	1	0	0	0	0	0	1	1	0	1	0	0	1
5605	0	0	1	5605	Gene_ID	H. sapiens	5605	H. sapiens	MAP2K2	mitogen-activated protein kinase kinase 2	GO:1903800 positive regulation of production of miRNAs involved in gene silencing by miRNA;GO:1903798 regulation of production of miRNAs involved in gene silencing by miRNA;GO:0090170 regulation of Golgi inheritance	STE Ser/Thr protein kinase family	Enzymes/{ENZYME proteins/Transferases,Kinases/STE Ser/Thr protein kinases};RAS pathway related proteins	Cytosol(Supported)	Bosutinib (Scaffold protein binding);Trametinib (Scaffold protein binding)	(M18895)SA TRKA RECEPTOR; (M267)PID ANTHRAX PATHWAY; (M213)PID AR NONGENOMIC PATHWAY		0		1	1	1	0	0	1	0	0	1	1	0	0	0	0	1	0	0	1	0	1	1
10733	0	0	1	10733	Gene_ID	H. sapiens	10733	H. sapiens	PLK4	polo like kinase 4	GO:0046601 positive regulation of centriole replication;GO:0010825 positive regulation of centrosome duplication;GO:0098535 de novo centriole assembly involved in multi-ciliated epithelial cell differentiation	Other	Enzymes/{ENZYME proteins/Transferases,Kinases}	Centrosome(Supported)Cytosol(Approved)			(M5928)HALLMARK MYC TARGETS V2; (M5925)HALLMARK E2F TARGETS; (M5907)HALLMARK ESTROGEN RESPONSE LATE	0		0	0	0	0	0	0	0	0	0	0	0	0	0	1	0	0	0	1	0	0	1
64284	0	0	1	64284	Gene_ID	H. sapiens	64284	H. sapiens	RAB17	RAB17, member RAS oncogene family	GO:0002415 immunoglobulin transcytosis in epithelial cells mediated by polymeric immunoglobulin receptor;GO:0002386 immune response in mucosal-associated lymphoid tissue;GO:0032402 melanosome transport						(M5906)HALLMARK ESTROGEN RESPONSE EARLY	0		0	0	0	0	0	0	0	0	0	0	0	0	0	0	0	1	0	0	0	0	1
23770	0	0	1	23770	Gene_ID	H. sapiens	23770	H. sapiens	FKBP8	FK506 binding protein 8	GO:0030513 positive regulation of BMP signaling pathway;GO:0021904 dorsal/ventral neural tube patterning;GO:0021532 neural tube patterning		Enzymes/ENZYME proteins/Isomerase	Cytosol;Endoplasmic reticulum;Mitochondria(Supported)		(M113)PID NFAT 3PATHWAY		1	GO:0016032,GO:0016032,GO:0016032,GO:0016032,GO:0016032,GO:0016032,GO:0016032,GO:0016032,GO:0016032,GO:0016032,GO:0016032,GO:0016032,GO:0016032,GO:0016032,GO:0016032,GO:0016032,GO:0016032,GO:0016032,GO:0016032,GO:0016032,GO:0016032,GO:0016032,GO:0016032,GO:0016032,GO:0016032,GO:0016032,GO:0016032,GO:0016032,GO:0016032,GO:0016032,GO:0016032,GO:0016032,GO:0016032,GO:0016032,GO:0016032,GO:0016032,GO:…	0	0	0	0	1	0	0	0	0	0	0	0	0	0	0	1	0	0	0	0	1
2475	0	0	1	2475	Gene_ID	H. sapiens	2475	H. sapiens	MTOR	mechanistic target of rapamycin kinase	GO:1903691 positive regulation of wound healing, spreading of epidermal cells;GO:1904206 positive regulation of skeletal muscle hypertrophy;GO:1904213 negative regulation of iodide transmembrane transport	Atypical: PI3/PI4-kinase family	Enzymes/{ENZYME proteins/Transferases,Kinases/Atypical kinases}	Cytosol;Vesicles(Approved)	Pimecrolimus (Tfiiic-class transcription factor binding);Sirolimus (Tfiiic-class transcription factor binding);Everolimus (Tfiiic-class transcription factor binding);AP1903 (Tfiiic-class transcription factor binding);SF1126 (Tfiiic-class transcription factor binding);XL765 (Tfiiic-class transcription factor binding);Temsirolimus (Tfiiic-class transcription factor binding)	(M143)PID IL2 PI3K PATHWAY; (M249)PID PI3KCI AKT PATHWAY; (M161)PID IFNG PATHWAY	(M5951)HALLMARK SPERMATOGENESIS	0		1	1	1	0	0	1	0	0	1	1	0	1	1	1	1	1	1	1	1	1	1
8704	1	0	0	8704	Gene_ID	H. sapiens	8704	H. sapiens	B4GALT2	beta-1,4-galactosyltransferase 2	GO:0018146 keratan sulfate biosynthetic process;GO:0021680 cerebellar Purkinje cell layer development;GO:0042339 keratan sulfate metabolic process		Enzymes/ENZYME proteins/Transferases	Golgi apparatus(Supported)Vesicles(Approved)	N-Acetyl-D-glucosamine (N-acetyllactosamine synthase activity)		(M5937)HALLMARK GLYCOLYSIS	0		0	0	0	0	0	0	0	0	0	0	0	0	0	0	0	0	0	0	0	1	1
83706	0	1	0	83706	Gene_ID	H. sapiens	83706	H. sapiens	FERMT3	fermitin family member 3	GO:0033632 regulation of cell-cell adhesion mediated by integrin;GO:0033631 cell-cell adhesion mediated by integrin;GO:0070527 platelet aggregation			Vesicles(Approved)				0		0	0	0	0	0	0	0	0	0	0	0	0	0	0	1	0	0	0	0	0	1
2729	0	1	0	2729	Gene_ID	H. sapiens	2729	H. sapiens	GCLC	glutamate-cysteine ligase catalytic subunit	GO:2000490 negative regulation of hepatic stellate cell activation;GO:0097069 cellular response to thyroxine stimulus;GO:1904387 cellular response to L-phenylalanine derivative		Enzymes/ENZYME proteins/Ligase	Cytosol;Nucleoli;Nucleus(Approved)	L-Glutamic Acid (Magnesium ion binding);L-Cysteine (Magnesium ion binding)		(M5938)HALLMARK REACTIVE OXIGEN SPECIES PATHWAY; (M5924)HALLMARK MTORC1 SIGNALING; (M5945)HALLMARK HEME METABOLISM	0		0	0	0	0	0	0	0	0	0	0	0	0	0	0	0	0	1	0	0	1	1
6015	0	0	1	6015	Gene_ID	H. sapiens	6015	H. sapiens	RING1	ring finger protein 1	GO:0035518 histone H2A monoubiquitination;GO:0070317 negative regulation of G0 to G1 transition;GO:0033522 histone H2A ubiquitination		Enzymes/ENZYME proteins/Transferases	Cytosol;Nucleoplasm(Approved)				0		0	0	0	0	0	0	0	0	0	0	0	0	0	1	0	0	0	0	0	1	1
80231	0	0	1	80231	Gene_ID	H. sapiens	80231	H. sapiens	CXorf21	chromosome X open reading frame 21				Nucleoplasm;Vesicles(Approved)				0		0	0	0	0	0	0	0	0	0	0	0	0	0	0	0	0	0	0	0	0	1
166655	0	1	0	166655	Gene_ID	H. sapiens	166655	H. sapiens	TRIM60	tripartite motif containing 60								0		0	0	0	0	0	0	0	0	0	0	0	0	0	0	0	0	0	0	0	0	1
23049	0	0	1	23049	Gene_ID	H. sapiens	23049	H. sapiens	SMG1	SMG1, nonsense mediated mRNA decay associated PI3K related kinase	GO:0006406 mRNA export from nucleus;GO:0000184 nuclear-transcribed mRNA catabolic process, nonsense-mediated decay;GO:0046854 phosphatidylinositol phosphorylation	Atypical: PI3/PI4-kinase family	Enzymes/{ENZYME proteins/Transferases,Kinases/Atypical kinases}	Nucleoplasm(Supported)				0		1	0	1	1	0	0	0	0	0	0	0	1	1	0	0	0	0	0	0	1	1
1409	0	1	0	1409	Gene_ID	H. sapiens	1409	H. sapiens	CRYAA	crystallin alpha A	GO:0042026 protein refolding;GO:0032387 negative regulation of intracellular transport;GO:0007601 visual perception			Cytosol;Nucleoplasm(Supported)				0		0	0	0	0	0	0	0	0	0	0	0	0	0	0	0	0	0	0	0	0	1
1629	0	1	0	1629	Gene_ID	H. sapiens	1629	H. sapiens	DBT	dihydrolipoamide branched chain transacylase E2	GO:0009083 branched-chain amino acid catabolic process;GO:0009081 branched-chain amino acid metabolic process;GO:0009063 cellular amino acid catabolic process		Enzymes/ENZYME proteins/Transferases	Mitochondria(Supported)			(M5905)HALLMARK ADIPOGENESIS	0		0	0	0	0	0	0	0	1	0	0	0	0	0	0	0	0	0	0	0	0	1
7005	0	0	1	7005	Gene_ID	H. sapiens	7005	H. sapiens	TEAD3	TEA domain transcription factor 3	GO:0055059 asymmetric neuroblast division;GO:0055057 neuroblast division;GO:0036445 neuronal stem cell division		Transcription factors/Helix-turn-helix domains					0		0	0	0	0	0	0	0	0	0	0	0	0	1	0	0	0	0	0	0	0	1
92	0	0	1	92	Gene_ID	H. sapiens	92	H. sapiens	ACVR2A	activin A receptor type 2A	GO:0042713 sperm ejaculation;GO:0060011 Sertoli cell proliferation;GO:0032927 positive regulation of activin receptor signaling pathway	TKL Ser/Thr protein kinase family	Enzymes/{ENZYME proteins/Transferases,Kinases/TKL Ser/Thr protein kinases}	Cytosol(Approved)		(M185)PID ALK1 PATHWAY	(M5942)HALLMARK UV RESPONSE DN; (M5950)HALLMARK ALLOGRAFT REJECTION; (M5932)HALLMARK INFLAMMATORY RESPONSE	0		0	0	0	0	0	0	0	0	0	0	0	0	0	0	0	0	0	1	0	0	1
340024	0	0	1	340024	Gene_ID	H. sapiens	340024	H. sapiens	SLC6A19	solute carrier family 6 member 19	GO:0015804 neutral amino acid transport;GO:0003333 amino acid transmembrane transport;GO:1905039 carboxylic acid transmembrane transport		Transporters/Electrochemical Potential-driven transporters	Nucleoli(Approved)				0		0	0	0	0	0	1	0	0	0	0	0	0	0	0	0	0	0	0	0	0	1
9746	0	1	0	9746	Gene_ID	H. sapiens	9746	H. sapiens	CLSTN3	calsyntenin 3	GO:1902474 positive regulation of protein localization to synapse;GO:1902473 regulation of protein localization to synapse;GO:0051932 synaptic transmission, GABAergic						(M5956)HALLMARK KRAS SIGNALING DN	0		0	0	0	0	0	0	0	0	0	0	0	0	0	0	0	0	0	0	0	0	1
6613	0	0	1	6613	Gene_ID	H. sapiens	6613	H. sapiens	SUMO2	small ubiquitin-like modifier 2	GO:0032436 positive regulation of proteasomal ubiquitin-dependent protein catabolic process;GO:0070911 global genome nucleotide-excision repair;GO:1901800 positive regulation of proteasomal protein catabolic process			Nuclear bodies;Nucleoplasm(Approved)		(M115)PID REG GR PATHWAY		0		0	0	0	0	0	0	0	0	0	0	0	0	0	0	0	0	1	0	0	1	1
54776	0	0	1	54776	Gene_ID	H. sapiens	54776	H. sapiens	PPP1R12C	protein phosphatase 1 regulatory subunit 12C	GO:0050790 regulation of catalytic activity;GO:0065009 regulation of molecular function;GO:0007165 signal transduction							0		0	0	0	0	0	0	0	0	0	0	0	0	0	0	1	0	0	1	0	0	1
54507	0	0	1	54507	Gene_ID	H. sapiens	54507	H. sapiens	ADAMTSL4	ADAMTS like 4	GO:0036066 protein O-linked fucosylation;GO:0036065 fucosylation;GO:0006493 protein O-linked glycosylation			Cytosol;Plasma membrane(Approved)		(M3468)NABA ECM REGULATORS; (M5885)NABA MATRISOME ASSOCIATED; (M5889)NABA MATRISOME		0		0	0	0	0	0	0	0	0	0	0	0	0	0	0	0	0	0	0	0	0	1
6208	0	1	0	6208	Gene_ID	H. sapiens	6208	H. sapiens	RPS14	ribosomal protein S14	GO:0006614 SRP-dependent cotranslational protein targeting to membrane;GO:0006613 cotranslational protein targeting to membrane;GO:0000184 nuclear-transcribed mRNA catabolic process, nonsense-mediated decay		Ribosomal proteins	Cytosol;Endoplasmic reticulum(Enhanced)			(M5922)HALLMARK UNFOLDED PROTEIN RESPONSE	1	GO:0016032,R-HSA-168254,GO:0016032,R-HSA-168254,GO:0016032,R-HSA-168254,GO:0016032,R-HSA-168254,GO:0016032,R-HSA-168254,GO:0016032,R-HSA-168254,GO:0016032,R-HSA-168254,GO:0016032,R-HSA-168254,GO:0016032,R-HSA-168254,GO:0016032,R-HSA-168254,GO:0016032,R-HSA-168254,GO:0016032,R-HSA-168254,GO:0016032,R-HSA-168254,GO:0016032,R-HSA-168254,GO:0016032,R-HSA-168254,GO:0016032,R-HSA-168254,GO:0016032,R-HS…	0	0	0	1	1	0	0	1	0	1	0	1	0	0	0	0	0	0	0	0	1
23396	0	0	1	23396	Gene_ID	H. sapiens	23396	H. sapiens	PIP5K1C	phosphatidylinositol-4-phosphate 5-kinase type 1 gamma	GO:0030593 neutrophil chemotaxis;GO:0016079 synaptic vesicle exocytosis;GO:1990266 neutrophil migration		Enzymes/ENZYME proteins/Transferases	Cytosol;Nucleoplasm(Approved)		(M72)PID NECTIN PATHWAY; (M266)PID NCADHERIN PATHWAY; (M127)PID ERBB1 RECEPTOR PROXIMAL PATHWAY		0		0	0	0	0	0	0	0	0	0	1	0	0	1	0	1	1	0	1	1	0	1
84197	0	0	1	84197	Gene_ID	H. sapiens	84197	H. sapiens	POMK	protein-O-mannose kinase	GO:0046835 carbohydrate phosphorylation;GO:0006493 protein O-linked glycosylation;GO:0001764 neuron migration	Other	Enzymes/{ENZYME proteins/Transferases,Kinases}	Cytosol;Nucleus(Approved)				0		0	0	0	0	0	0	0	0	0	0	0	0	0	0	0	0	0	0	0	1	1
6439	0	1	0	6439	Gene_ID	H. sapiens	6439	H. sapiens	SFTPB	surfactant protein B	GO:0007585 respiratory gaseous exchange;GO:0006665 sphingolipid metabolic process;GO:0006643 membrane lipid metabolic process					(M5880)NABA ECM AFFILIATED; (M5885)NABA MATRISOME ASSOCIATED; (M5889)NABA MATRISOME		0		0	0	0	0	0	0	0	0	0	0	0	0	0	0	0	0	0	0	0	0	1
5707	0	0	1	5707	Gene_ID	H. sapiens	5707	H. sapiens	PSMD1	proteasome 26S subunit, non-ATPase 1	GO:0051437 positive regulation of ubiquitin-protein ligase activity involved in regulation of mitotic cell cycle transition;GO:0051436 negative regulation of ubiquitin-protein ligase activity involved in mitotic cell cycle;GO:2000060 positive regulation of protein ubiquitination involved in ubiquitin-dependent protein catabolic process			Actin filaments;Nucleoplasm(Approved)			(M5926)HALLMARK MYC TARGETS V1	1	GO:0006952,GO:0006952,GO:0006952,GO:0006952,GO:0006952,GO:0006952,GO:0006952,GO:0006952,GO:0006952,GO:0006952,GO:0006952,GO:0006952,GO:0006952,GO:0006952,GO:0006952,GO:0006952,GO:0006952,GO:0006952,GO:0006952,GO:0006952,GO:0006952,GO:0006952,GO:0006952,GO:0006952,GO:0006952,GO:0006952,GO:0006952,GO:0006952,GO:0006952,GO:0006952,GO:0006952,GO:0006952,GO:0006952,GO:0006952,GO:0006952,GO:0006952,GO:…	0	1	0	1	0	1	1	0	0	1	0	0	0	1	0	0	1	0	0	0	1
51340	1	0	0	51340	Gene_ID	H. sapiens	51340	H. sapiens	CRNKL1	crooked neck pre-mRNA splicing factor 1	GO:0000245 spliceosomal complex assembly;GO:0000398 mRNA splicing, via spliceosome;GO:0000377 RNA splicing, via transesterification reactions with bulged adenosine as nucleophile							0		0	0	0	1	0	0	0	0	0	0	0	0	0	0	0	0	0	0	0	0	1
5708	0	1	0	5708	Gene_ID	H. sapiens	5708	H. sapiens	PSMD2	proteasome 26S subunit, non-ATPase 2	GO:0051437 positive regulation of ubiquitin-protein ligase activity involved in regulation of mitotic cell cycle transition;GO:0051436 negative regulation of ubiquitin-protein ligase activity involved in mitotic cell cycle;GO:2000060 positive regulation of protein ubiquitination involved in ubiquitin-dependent protein catabolic process							1	GO:0006952,GO:0006952,GO:0006952,GO:0006952,GO:0006952,GO:0006952,GO:0006952,GO:0006952,GO:0006952,GO:0006952,GO:0006952,GO:0006952,GO:0006952,GO:0006952,GO:0006952,GO:0006952,GO:0006952,GO:0006952,GO:0006952,GO:0006952,GO:0006952,GO:0006952,GO:0006952,GO:0006952,GO:0006952,GO:0006952,GO:0006952,GO:0006952,GO:0006952,GO:0006952,GO:0006952,GO:0006952,GO:0006952,GO:0006952,GO:0006952,GO:0006952,GO:…	0	0	0	1	0	1	1	1	0	1	1	0	0	1	0	0	1	0	0	0	1
9636	0	1	0	9636	Gene_ID	H. sapiens	9636	H. sapiens	ISG15	ISG15 ubiquitin-like modifier	GO:0045071 negative regulation of viral genome replication;GO:0032020 ISG15-protein conjugation;GO:0030501 positive regulation of bone mineralization						(M5911)HALLMARK INTERFERON ALPHA RESPONSE; (M5913)HALLMARK INTERFERON GAMMA RESPONSE	1	GO:0016032,R-HSA-168254,GO:0006952,GO:0016032,R-HSA-168254,GO:0006952,GO:0016032,R-HSA-168254,GO:0006952,GO:0016032,R-HSA-168254,GO:0006952,GO:0016032,R-HSA-168254,GO:0006952,GO:0016032,R-HSA-168254,GO:0006952,GO:0016032,R-HSA-168254,GO:0006952,GO:0016032,R-HSA-168254,GO:0006952,GO:0016032,R-HSA-168254,GO:0006952,GO:0016032,R-HSA-168254,GO:0006952,GO:0016032,R-HSA-168254,GO:0006952,GO:0016032,R-H…	0	0	0	0	1	0	1	1	0	0	0	0	0	0	0	0	0	0	0	1	1
11224	0	1	0	11224	Gene_ID	H. sapiens	11224	H. sapiens	RPL35	ribosomal protein L35	GO:0006614 SRP-dependent cotranslational protein targeting to membrane;GO:0000463 maturation of LSU-rRNA from tricistronic rRNA transcript (SSU-rRNA, 5.8S rRNA, LSU-rRNA);GO:0006613 cotranslational protein targeting to membrane		Ribosomal proteins	Cytosol;Endoplasmic reticulum(Approved)				1	GO:0016032,R-HSA-168254,GO:0016032,R-HSA-168254,GO:0016032,R-HSA-168254,GO:0016032,R-HSA-168254,GO:0016032,R-HSA-168254,GO:0016032,R-HSA-168254,GO:0016032,R-HSA-168254,GO:0016032,R-HSA-168254,GO:0016032,R-HSA-168254,GO:0016032,R-HSA-168254,GO:0016032,R-HSA-168254,GO:0016032,R-HSA-168254,GO:0016032,R-HSA-168254,GO:0016032,R-HSA-168254,GO:0016032,R-HSA-168254,GO:0016032,R-HSA-168254,GO:0016032,R-HS…	0	0	0	1	1	0	0	1	0	1	0	1	0	0	0	0	0	0	0	0	1
8341	0	1	0	8341	Gene_ID	H. sapiens	8341	H. sapiens	HIST1H2BN	histone cluster 1 H2B family member n	GO:0006334 nucleosome assembly;GO:0031497 chromatin assembly;GO:0034728 nucleosome organization			Cytosol;Nucleoplasm(Approved)				0		0	0	0	0	0	0	0	0	0	0	0	0	0	1	0	0	0	0	0	1	1
7341	0	0	1	7341	Gene_ID	H. sapiens	7341	H. sapiens	SUMO1	small ubiquitin-like modifier 1	GO:1902260 negative regulation of delayed rectifier potassium channel activity;GO:1901896 positive regulation of calcium-transporting ATPase activity;GO:1903817 negative regulation of voltage-gated potassium channel activity			Nuclear bodies;Nuclear membrane;Nucleoli;Nucleus(Supported)		(M140)PID RANBP2 PATHWAY; (M30)PID HDAC CLASSII PATHWAY; (M101)PID HDAC CLASSI PATHWAY		1	GO:0016032,GO:0006952,GO:0016032,GO:0006952,GO:0016032,GO:0006952,GO:0016032,GO:0006952,GO:0016032,GO:0006952,GO:0016032,GO:0006952,GO:0016032,GO:0006952,GO:0016032,GO:0006952,GO:0016032,GO:0006952,GO:0016032,GO:0006952,GO:0016032,GO:0006952,GO:0016032,GO:0006952,GO:0016032,GO:0006952,GO:0016032,GO:0006952,GO:0016032,GO:0006952,GO:0016032,GO:0006952,GO:0016032,GO:0006952,GO:0016032,GO:0006952,GO:…	0	0	0	0	1	0	1	0	1	0	0	1	0	1	0	0	1	0	0	1	1
10381	0	0	1	10381	Gene_ID	H. sapiens	10381	H. sapiens	TUBB3	tubulin beta 3 class III	GO:0007411 axon guidance;GO:0097485 neuron projection guidance;GO:0007409 axonogenesis				Epothilone D (Structural constituent of cytoskeleton);Epothilone B (Structural constituent of cytoskeleton);Ixabepilone (Structural constituent of cytoskeleton);CYT997 (Structural constituent of cytoskeleton);ZEN-012 (Structural constituent of cytoskeleton)			0		0	0	0	0	0	0	0	0	0	1	0	0	0	1	0	1	0	1	0	0	1
3299	0	1	0	3299	Gene_ID	H. sapiens	3299	H. sapiens	HSF4	heat shock transcription factor 4	GO:0033169 histone H3-K9 demethylation;GO:0070076 histone lysine demethylation;GO:0070207 protein homotrimerization		Transcription factors/Helix-turn-helix domains	Nuclear speckles(Supported)				0		0	0	0	0	0	0	0	0	0	0	0	0	0	0	0	0	0	0	0	0	1
331	1	0	0	331	Gene_ID	H. sapiens	331	H. sapiens	XIAP	X-linked inhibitor of apoptosis	GO:0070424 regulation of nucleotide-binding oligomerization domain containing signaling pathway;GO:1902530 positive regulation of protein linear polyubiquitination;GO:1902528 regulation of protein linear polyubiquitination		Enzymes/ENZYME proteins/Transferases	Cytosol;Nucleoplasm(Supported)Plasma membrane(Approved)	1-[3,3-Dimethyl-2-(2-Methylamino-Propionylamino)-Butyryl]-Pyrrolidine-2-Carboxylic Acid(1,2,3,4-Tetrahydro-Naphthalen-1-Yl)-Amide (Zinc ion binding);N-METHYLALANYL-3-METHYLVALYL-4-PHENOXY-N-(1,2,3,4-TETRAHYDRONAPHTHALEN-1-YL)PROLINAMIDE (Zinc ion binding)	(M7997)SA CASPASE CASCADE; (M181)PID BMP PATHWAY; (M220)PID CASPASE PATHWAY	(M5896)HALLMARK TGF BETA SIGNALING; (M5902)HALLMARK APOPTOSIS	1	GO:0006952,GO:0006952,GO:0006952,GO:0006952,GO:0006952,GO:0006952,GO:0006952,GO:0006952,GO:0006952,GO:0006952,GO:0006952,GO:0006952,GO:0006952,GO:0006952,GO:0006952,GO:0006952,GO:0006952,GO:0006952,GO:0006952,GO:0006952,GO:0006952,GO:0006952,GO:0006952,GO:0006952,GO:0006952,GO:0006952,GO:0006952,GO:0006952,GO:0006952,GO:0006952,GO:0006952,GO:0006952,GO:0006952,GO:0006952,GO:0006952,GO:0006952,GO:…	0	0	0	0	0	0	0	0	0	0	0	0	0	0	0	0	0	0	0	0	1
335	0	0	1	335	Gene_ID	H. sapiens	335	H. sapiens	APOA1	apolipoprotein A1	GO:0010903 negative regulation of very-low-density lipoprotein particle remodeling;GO:0010901 regulation of very-low-density lipoprotein particle remodeling;GO:0050713 negative regulation of interleukin-1 beta secretion			Cytosol;Vesicles(Approved)		(M106)PID HNF3B PATHWAY	(M5948)HALLMARK BILE ACID METABOLISM; (M5946)HALLMARK COAGULATION	1	GO:0006952,GO:0006952,GO:0006952,GO:0006952,GO:0006952,GO:0006952,GO:0006952,GO:0006952,GO:0006952,GO:0006952,GO:0006952,GO:0006952,GO:0006952,GO:0006952,GO:0006952,GO:0006952,GO:0006952,GO:0006952,GO:0006952,GO:0006952,GO:0006952,GO:0006952,GO:0006952,GO:0006952,GO:0006952,GO:0006952,GO:0006952,GO:0006952,GO:0006952,GO:0006952,GO:0006952,GO:0006952,GO:0006952,GO:0006952,GO:0006952,GO:0006952,GO:…	0	0	0	0	0	1	0	0	1	0	0	1	1	0	0	1	1	0	0	0	1
53353	1	0	0	53353	Gene_ID	H. sapiens	53353	H. sapiens	LRP1B	LDL receptor related protein 1B	GO:0006898 receptor-mediated endocytosis;GO:0006897 endocytosis;GO:0098657 import into cell			Vesicles(Approved)				0		0	0	0	0	0	0	0	0	0	0	0	0	0	0	0	0	0	0	0	0	1
11214	0	0	1	11214	Gene_ID	H. sapiens	11214	H. sapiens	AKAP13	A-kinase anchoring protein 13	GO:1900169 regulation of glucocorticoid mediated signaling pathway;GO:0043402 glucocorticoid mediated signaling pathway;GO:0060297 regulation of sarcomere organization			Cytosol(Supported)		(M238)PID THROMBIN PAR1 PATHWAY; (M68)PID RHOA REG PATHWAY	(M5893)HALLMARK MITOTIC SPINDLE	0		0	1	0	0	0	1	0	0	1	0	0	1	0	0	0	1	0	0	0	1	1
440738	0	0	1	440738	Gene_ID	H. sapiens	440738	H. sapiens	MAP1LC3C	microtubule associated protein 1 light chain 3 gamma	GO:0035973 aggrephagy;GO:0006995 cellular response to nitrogen starvation;GO:0043562 cellular response to nitrogen levels			Cytoplasmic bodies(Supported)				0		0	0	0	0	0	0	0	0	0	0	0	0	0	1	0	0	0	0	0	0	1
2162	0	0	1	2162	Gene_ID	H. sapiens	2162	H. sapiens	F13A1	coagulation factor XIII A chain	GO:0072378 blood coagulation, fibrin clot formation;GO:0002576 platelet degranulation;GO:0018149 peptide cross-linking		Enzymes/ENZYME proteins/Transferases		1,2-Propanediol (Protein-glutamine gamma-glutamyltransferase activity);N-Acetyl-Serine (Protein-glutamine gamma-glutamyltransferase activity)	(M118)PID INTEGRIN A9B1 PATHWAY; (M18)PID INTEGRIN1 PATHWAY; (M3468)NABA ECM REGULATORS	(M5953)HALLMARK KRAS SIGNALING UP	0		0	0	0	0	0	0	1	0	0	0	0	0	0	0	0	0	0	0	0	0	1
9550	1	0	0	9550	Gene_ID	H. sapiens	9550	H. sapiens	ATP6V1G1	ATPase H+ transporting V1 subunit G1	GO:0090383 phagosome acidification;GO:0033572 transferrin transport;GO:0051452 intracellular pH reduction		Transporters/Primary Active Transporters	Nucleoli;Nucleus(Supported)			(M5936)HALLMARK OXIDATIVE PHOSPHORYLATION	0		0	0	0	0	0	1	0	0	0	0	0	0	0	0	0	0	1	0	0	0	1
57502	0	0	1	57502	Gene_ID	H. sapiens	57502	H. sapiens	NLGN4X	neuroligin 4, X-linked	GO:0090394 negative regulation of excitatory postsynaptic potential;GO:0098815 modulation of excitatory postsynaptic potential;GO:0097105 presynaptic membrane assembly							0		0	0	0	0	0	0	0	0	0	0	0	0	0	0	0	1	0	0	0	0	1
2048	0	0	1	2048	Gene_ID	H. sapiens	2048	H. sapiens	EPHB2	EPH receptor B2	GO:1904782 negative regulation of NMDA glutamate receptor activity;GO:0099557 trans-synaptic signaling by trans-synaptic complex, modulating synaptic transmission;GO:1904783 positive regulation of NMDA glutamate receptor activity	Tyr protein kinase family	Enzymes/{ENZYME proteins/Transferases,Kinases/Tyr protein kinases}	Plasma membrane(Supported)Nucleus(Approved)	Phosphoaminophosphonic Acid-Adenylate Ester (Transmembrane-ephrin receptor activity)	(M15743)ST GA12 PATHWAY; (M2701)ST MYOCYTE AD PATHWAY; (M7871)ST GRANULE CELL SURVIVAL PATHWAY	(M5953)HALLMARK KRAS SIGNALING UP	0		1	1	0	0	0	1	0	0	0	1	0	1	0	0	0	1	0	1	0	0	1
10849	0	0	1	10849	Gene_ID	H. sapiens	10849	H. sapiens	CD3EAP	CD3e molecule associated protein	GO:0006363 termination of RNA polymerase I transcription;GO:0006362 transcription elongation from RNA polymerase I promoter;GO:0006361 transcription initiation from RNA polymerase I promoter			Nucleoli fibrillar center;Nucleus(Enhanced)Mitochondria(Approved)				0		0	0	0	0	0	1	0	0	0	0	0	0	0	0	0	0	0	0	0	0	1
5226	1	0	0	5226	Gene_ID	H. sapiens	5226	H. sapiens	PGD	phosphogluconate dehydrogenase	GO:0009051 pentose-phosphate shunt, oxidative branch;GO:0019521 D-gluconate metabolic process;GO:0019322 pentose biosynthetic process		Enzymes/ENZYME proteins/Oxidoreductases	Cytosol;Intermediate filaments(Approved)	Gadopentetate dimeglumine (Phosphogluconate dehydrogenase (decarboxylating) activity);Dacarbazine (Phosphogluconate dehydrogenase (decarboxylating) activity);Ketotifen (Phosphogluconate dehydrogenase (decarboxylating) activity);6-Phosphogluconic Acid (Phosphogluconate dehydrogenase (decarboxylating) activity);Nicotinamide 8-Bromo-Adenine Dinucleotide Phosphate (Phosphogluconate dehydrogenase (dec…		(M5934)HALLMARK XENOBIOTIC METABOLISM	0		0	0	0	0	0	0	0	0	0	0	0	0	0	0	0	0	0	0	0	1	1
4915	0	0	1	4915	Gene_ID	H. sapiens	4915	H. sapiens	NTRK2	neurotrophic receptor tyrosine kinase 2	GO:0099551 trans-synaptic signaling by neuropeptide, modulating synaptic transmission;GO:0046548 retinal rod cell development;GO:0099540 trans-synaptic signaling by neuropeptide	Tyr protein kinase family	Enzymes/{ENZYME proteins/Transferases,Kinases/Tyr protein kinases}	Cytosol(Approved)	Amitriptyline (Protein homodimerization activity)	(M142)PID AJDISS 2PATHWAY; (M100)PID SHP2 PATHWAY; (M187)PID TRKR PATHWAY		0		1	1	1	0	0	1	0	0	1	0	0	0	1	0	0	1	0	0	0	0	1
55652	0	0	1	55652	Gene_ID	H. sapiens	55652	H. sapiens	SLC48A1	solute carrier family 48 member 1	GO:0015886 heme transport;GO:1901678 iron coordination entity transport;GO:0051181 cofactor transport		Transporters/Electrochemical Potential-driven transporters	Vesicles(Supported)				0		0	0	0	0	0	0	0	0	0	0	0	0	0	0	0	0	0	0	0	0	1
1280	0	0	1	1280	Gene_ID	H. sapiens	1280	H. sapiens	COL2A1	collagen type II alpha 1 chain	GO:0060272 embryonic skeletal joint morphogenesis;GO:2001240 negative regulation of extrinsic apoptotic signaling pathway in absence of ligand;GO:0060174 limb bud formation			Nucleoplasm(Approved)	Collagenase clostridium histolyticum (Platelet-derived growth factor binding)	(M3005)NABA COLLAGENS; (M198)PID SYNDECAN 1 PATHWAY; (M18)PID INTEGRIN1 PATHWAY	(M5941)HALLMARK UV RESPONSE UP; (M5956)HALLMARK KRAS SIGNALING DN	0		0	0	0	0	0	1	0	0	0	1	0	0	0	0	1	0	0	0	0	0	1
730974	0	0	1	730974	Gene_ID	H. sapiens	730974	H. sapiens	PRELID3BP7	PRELI domain containing 3B pseudogene 7								0		0	0	0	0	0	0	0	0	0	0	0	0	0	0	0	0	0	0	0	0	1
2703	0	0	1	2703	Gene_ID	H. sapiens	2703	H. sapiens	GJA8	gap junction protein alpha 8	GO:0002088 lens development in camera-type eye;GO:0007601 visual perception;GO:0050953 sensory perception of light stimulus		Transporters/Transporter channels and pores					0		0	0	0	0	0	0	0	0	0	0	0	0	0	0	0	0	0	0	0	0	1
611	0	1	0	611	Gene_ID	H. sapiens	611	H. sapiens	OPN1SW	opsin 1, short wave sensitive	GO:0001523 retinoid metabolic process;GO:0009584 detection of visible light;GO:0016101 diterpenoid metabolic process		G-protein coupled receptors/{GPCRs excl olfactory receptors,Opsins}					0		0	0	0	0	0	0	0	0	0	1	0	0	0	0	0	0	0	0	0	0	1
9448	0	0	1	9448	Gene_ID	H. sapiens	9448	H. sapiens	MAP4K4	mitogen-activated protein kinase kinase kinase kinase 4	GO:0061179 negative regulation of insulin secretion involved in cellular response to glucose stimulus;GO:0000185 activation of MAPKKK activity;GO:0070571 negative regulation of neuron projection regeneration	STE Ser/Thr protein kinase family	Enzymes/{ENZYME proteins/Transferases,Kinases/STE Ser/Thr protein kinases}			(M62)PID EPHB FWD PATHWAY; (M128)PID TNF PATHWAY; (M144)PID CERAMIDE PATHWAY		0		0	1	0	0	0	0	0	0	1	0	0	1	0	1	0	1	0	1	0	0	1
1173	0	1	0	1173	Gene_ID	H. sapiens	1173	H. sapiens	AP2M1	adaptor related protein complex 2 mu 1 subunit	GO:0097494 regulation of vesicle size;GO:1903077 negative regulation of protein localization to plasma membrane;GO:0032802 low-density lipoprotein particle receptor catabolic process			Plasma membrane(Supported)		(M243)PID ARF 3PATHWAY	(M5910)HALLMARK PROTEIN SECRETION; (M5923)HALLMARK PI3K AKT MTOR SIGNALING	1	GO:0016032,GO:0016032,GO:0016032,GO:0016032,GO:0016032,GO:0016032,GO:0016032,GO:0016032,GO:0016032,GO:0016032,GO:0016032,GO:0016032,GO:0016032,GO:0016032,GO:0016032,GO:0016032,GO:0016032,GO:0016032,GO:0016032,GO:0016032,GO:0016032,GO:0016032,GO:0016032,GO:0016032,GO:0016032,GO:0016032,GO:0016032,GO:0016032,GO:0016032,GO:0016032,GO:0016032,GO:0016032,GO:0016032,GO:0016032,GO:0016032,GO:0016032,GO:…	0	0	0	0	1	1	0	1	0	1	0	1	0	0	0	0	0	0	0	0	1
147	0	0	1	147	Gene_ID	H. sapiens	147	H. sapiens	ADRA1B	adrenoceptor alpha 1B	GO:0001994 norepinephrine-epinephrine vasoconstriction involved in regulation of systemic arterial blood pressure;GO:0003321 positive regulation of blood pressure by epinephrine-norepinephrine;GO:0045907 positive regulation of vasoconstriction		G-protein coupled receptors/GPCRs excl olfactory receptors	Plasma membrane(Supported)	Midodrine (Protein heterodimerization activity);Ziprasidone (Protein heterodimerization activity);Cabergoline (Protein heterodimerization activity);Dapiprazole (Protein heterodimerization activity);Amitriptyline (Protein heterodimerization activity);Olanzapine (Protein heterodimerization activity);Alfuzosin (Protein heterodimerization activity);Clozapine (Protein heterodimerization activity);Nore…	(M15)PID LYSOPHOSPHOLIPID PATHWAY	(M5915)HALLMARK APICAL JUNCTION	0		0	1	0	0	0	0	0	0	0	0	0	0	0	0	0	1	0	1	0	0	1
51659	1	0	0	51659	Gene_ID	H. sapiens	51659	H. sapiens	GINS2	GINS complex subunit 2	GO:1902975 mitotic DNA replication initiation;GO:1902315 nuclear cell cycle DNA replication initiation;GO:1902292 cell cycle DNA replication initiation			Nucleoplasm(Supported)			(M5907)HALLMARK ESTROGEN RESPONSE LATE; (M5901)HALLMARK G2M CHECKPOINT	0		0	0	0	0	0	0	0	0	0	0	0	0	0	1	0	0	0	0	0	0	1
27347	0	0	1	27347	Gene_ID	H. sapiens	27347	H. sapiens	STK39	serine/threonine kinase 39	GO:1905408 negative regulation of creatine transmembrane transporter activity;GO:1905407 regulation of creatine transmembrane transporter activity;GO:2000687 negative regulation of rubidium ion transmembrane transporter activity	STE Ser/Thr protein kinase family	Enzymes/{ENZYME proteins/Transferases,Kinases/STE Ser/Thr protein kinases}	Cytosol;Nucleoplasm(Supported)Vesicles(Approved)		(M34)PID TCR PATHWAY	(M5908)HALLMARK ANDROGEN RESPONSE	1	GO:0006952,GO:0006952,GO:0006952,GO:0006952,GO:0006952,GO:0006952,GO:0006952,GO:0006952,GO:0006952,GO:0006952,GO:0006952,GO:0006952,GO:0006952,GO:0006952,GO:0006952,GO:0006952,GO:0006952,GO:0006952,GO:0006952,GO:0006952,GO:0006952,GO:0006952,GO:0006952,GO:0006952,GO:0006952,GO:0006952,GO:0006952,GO:0006952,GO:0006952,GO:0006952,GO:0006952,GO:0006952,GO:0006952,GO:0006952,GO:0006952,GO:0006952,GO:…	1	1	1	0	0	0	0	0	0	0	0	0	0	0	0	0	0	0	0	0	1
1756	1	0	0	1756	Gene_ID	H. sapiens	1756	H. sapiens	DMD	dystrophin	GO:0014809 regulation of skeletal muscle contraction by regulation of release of sequestered calcium ion;GO:0010881 regulation of cardiac muscle contraction by regulation of the release of sequestered calcium ion;GO:0010880 regulation of release of sequestered calcium ion into cytosol by sarcoplasmic reticulum		Transporters/Accessory Factors Involved in Transport				(M5909)HALLMARK MYOGENESIS; (M5901)HALLMARK G2M CHECKPOINT	0		0	0	0	0	0	0	0	0	0	0	0	0	0	0	0	0	0	0	0	0	1
115330	0	1	0	115330	Gene_ID	H. sapiens	115330	H. sapiens	GPR146	G protein-coupled receptor 146	GO:0007186 G-protein coupled receptor signaling pathway;GO:0007165 signal transduction;GO:0023052 signaling		G-protein coupled receptors/GPCRs excl olfactory receptors					0		0	0	0	0	0	0	0	0	0	0	0	0	0	0	0	0	0	0	0	0	1
55577	0	0	1	55577	Gene_ID	H. sapiens	55577	H. sapiens	NAGK	N-acetylglucosamine kinase	GO:0006051 N-acetylmannosamine metabolic process;GO:0006050 mannosamine metabolic process;GO:0019262 N-acetylneuraminate catabolic process		Enzymes/ENZYME proteins/Transferases	Cytosol;Nucleus(Approved)	N-Acetyl-D-glucosamine (N-acylmannosamine kinase activity)		(M5891)HALLMARK HYPOXIA	0		0	0	0	0	0	0	0	0	0	0	0	0	0	0	0	0	0	0	0	1	1
2342	0	0	1	2342	Gene_ID	H. sapiens	2342	H. sapiens	FNTB	farnesyltransferase, CAAX box, beta	GO:0022400 regulation of rhodopsin mediated signaling pathway;GO:0016056 rhodopsin mediated signaling pathway;GO:0018343 protein farnesylation		Enzymes/ENZYME proteins/Transferases	Centrosome(Approved)				0		0	0	0	0	0	0	0	0	0	0	0	0	0	0	0	0	0	0	0	0	1
1056	0	1	0	1056	Gene_ID	H. sapiens	1056	H. sapiens	CEL	carboxyl ester lipase	GO:0044258 intestinal lipid catabolic process;GO:0018350 protein esterification;GO:0044240 multicellular organismal lipid catabolic process						(M5949)HALLMARK PEROXISOME; (M5935)HALLMARK FATTY ACID METABOLISM	0		0	0	0	0	0	0	0	1	0	0	0	0	0	0	0	0	0	0	0	0	1
401007	0	0	1	401007	Gene_ID	H. sapiens	401007	H. sapiens	NF1P8	neurofibromin 1 pseudogene 8								0		0	0	0	0	0	0	0	0	0	0	0	0	0	0	0	0	0	0	0	0	1
2346	0	0	1	2346	Gene_ID	H. sapiens	2346	H. sapiens	FOLH1	folate hydrolase 1	GO:0035609 C-terminal protein deglutamylation;GO:0035608 protein deglutamylation;GO:0018200 peptidyl-glutamic acid modification		Enzymes/{ENZYME proteins/Hydrolases,Peptidases/Metallopeptidases}		Capromab (Tetrahydrofolyl-poly(glutamate) polymer binding);L-Glutamic Acid (Tetrahydrofolyl-poly(glutamate) polymer binding);(2S)-2-{[HYDROXY(4-IODOBENZYL)PHOSPHORYL]METHYL}PENTANEDIOIC ACID (Tetrahydrofolyl-poly(glutamate) polymer binding);N-({(1R)-1-carboxy-2-[(4-fluorobenzyl)sulfanyl]ethyl}carbamoyl)-L-glutamic acid (Tetrahydrofolyl-poly(glutamate) polymer binding)			0		0	0	0	0	0	0	0	0	0	0	0	0	0	0	0	0	0	0	0	1	1
1198	1	0	0	1198	Gene_ID	H. sapiens	1198	H. sapiens	CLK3	CDC like kinase 3	GO:0043484 regulation of RNA splicing;GO:0018108 peptidyl-tyrosine phosphorylation;GO:0046777 protein autophosphorylation	CMGC Ser/Thr protein kinase family	Enzymes/{ENZYME proteins/Transferases,Kinases/CMGC Ser/Thr protein kinases}	Intermediate filaments;Nucleoplasm(Supported)	5-AMINO-3-{[4-(AMINOSULFONYL)PHENYL]AMINO}-N-(2,6-DIFLUOROPHENYL)-1H-1,2,4-TRIAZOLE-1-CARBOTHIOAMIDE (Protein tyrosine kinase activity);ethyl 3-[(E)-2-amino-1-cyanoethenyl]-6,7-dichloro-1-methyl-1H-indole-2-carboxylate (Protein tyrosine kinase activity)			0		0	0	0	1	0	0	0	0	0	0	0	0	0	0	0	0	0	0	0	0	1
7178	0	0	1	7178	Gene_ID	H. sapiens	7178	H. sapiens	TPT1	tumor protein, translationally-controlled 1	GO:1902230 negative regulation of intrinsic apoptotic signaling pathway in response to DNA damage;GO:1902229 regulation of intrinsic apoptotic signaling pathway in response to DNA damage;GO:2001243 negative regulation of intrinsic apoptotic signaling pathway			Cytosol(Supported)		(M129)PID PLK1 PATHWAY		0		0	1	0	0	0	0	0	0	0	0	0	0	0	0	0	0	0	0	0	0	1
55872	0	0	1	55872	Gene_ID	H. sapiens	55872	H. sapiens	PBK	PDZ binding kinase	GO:0032435 negative regulation of proteasomal ubiquitin-dependent protein catabolic process;GO:1901799 negative regulation of proteasomal protein catabolic process;GO:0032873 negative regulation of stress-activated MAPK cascade	STE Ser/Thr protein kinase family	Enzymes/{ENZYME proteins/Transferases,Kinases/STE Ser/Thr protein kinases}	Cytosol(Approved)			(M5901)HALLMARK G2M CHECKPOINT	1	GO:0006952,GO:0006952,GO:0006952,GO:0006952,GO:0006952,GO:0006952,GO:0006952,GO:0006952,GO:0006952,GO:0006952,GO:0006952,GO:0006952,GO:0006952,GO:0006952,GO:0006952,GO:0006952,GO:0006952,GO:0006952,GO:0006952,GO:0006952,GO:0006952,GO:0006952,GO:0006952,GO:0006952,GO:0006952,GO:0006952,GO:0006952,GO:0006952,GO:0006952,GO:0006952,GO:0006952,GO:0006952,GO:0006952,GO:0006952,GO:0006952,GO:0006952,GO:…	0	1	0	0	0	0	0	0	0	0	0	0	0	0	0	0	1	0	0	0	1
91746	1	0	0	91746	Gene_ID	H. sapiens	91746	H. sapiens	YTHDC1	YTH domain containing 1	GO:0006376 mRNA splice site selection;GO:0000245 spliceosomal complex assembly;GO:0048024 regulation of mRNA splicing, via spliceosome			Nucleoplasm;Plasma membrane(Approved)			(M5942)HALLMARK UV RESPONSE DN; (M5901)HALLMARK G2M CHECKPOINT	0		0	0	0	1	0	0	0	0	0	0	0	0	0	0	0	0	0	0	0	0	1
256126	0	0	1	256126	Gene_ID	H. sapiens	256126	H. sapiens	SYCE2	synaptonemal complex central element protein 2	GO:0007130 synaptonemal complex assembly;GO:0007129 synapsis;GO:0045143 homologous chromosome segregation			Nucleus(Supported)				0		0	0	0	0	0	0	0	0	0	0	0	0	0	1	0	0	0	0	0	0	1
56300	0	0	1	56300	Gene_ID	H. sapiens	56300	H. sapiens	IL36G	interleukin 36 gamma	GO:0019221 cytokine-mediated signaling pathway;GO:0010469 regulation of receptor activity;GO:0006954 inflammatory response					(M5883)NABA SECRETED FACTORS; (M5885)NABA MATRISOME ASSOCIATED; (M5889)NABA MATRISOME		1	GO:0006952,GO:0006952,GO:0006952,GO:0006952,GO:0006952,GO:0006952,GO:0006952,GO:0006952,GO:0006952,GO:0006952,GO:0006952,GO:0006952,GO:0006952,GO:0006952,GO:0006952,GO:0006952,GO:0006952,GO:0006952,GO:0006952,GO:0006952,GO:0006952,GO:0006952,GO:0006952,GO:0006952,GO:0006952,GO:0006952,GO:0006952,GO:0006952,GO:0006952,GO:0006952,GO:0006952,GO:0006952,GO:0006952,GO:0006952,GO:0006952,GO:0006952,GO:…	0	0	0	0	0	0	1	0	0	0	0	0	0	0	0	0	0	0	0	0	1
2869	0	0	1	2869	Gene_ID	H. sapiens	2869	H. sapiens	GRK5	G protein-coupled receptor kinase 5	GO:0007217 tachykinin receptor signaling pathway;GO:0008277 regulation of G-protein coupled receptor protein signaling pathway;GO:0007188 adenylate cyclase-modulating G-protein coupled receptor signaling pathway	AGC Ser/Thr protein kinase family	Enzymes/{ENZYME proteins/Transferases,Kinases/AGC Ser/Thr protein kinases}	Nuclear membrane;Nuclear speckles;Plasma membrane(Supported)		(M275)PID ALPHA SYNUCLEIN PATHWAY	(M5942)HALLMARK UV RESPONSE DN	0		1	0	0	0	0	0	0	0	0	0	0	0	0	0	0	0	0	0	0	0	1
93649	1	0	0	93649	Gene_ID	H. sapiens	93649	H. sapiens	MYOCD	myocardin	GO:2000724 positive regulation of cardiac vascular smooth muscle cell differentiation;GO:0003257 positive regulation of transcription from RNA polymerase II promoter involved in myocardial precursor cell differentiation;GO:1904753 negative regulation of vascular associated smooth muscle cell migration					(M186)PID PDGFRB PATHWAY		0		0	0	0	0	0	0	0	0	0	0	0	0	0	0	0	0	0	1	0	0	1
132884	1	0	0	132884	Gene_ID	H. sapiens	132884	H. sapiens	EVC2	EvC ciliary complex subunit 2	GO:0007224 smoothened signaling pathway;GO:0007166 cell surface receptor signaling pathway;GO:0007165 signal transduction			Mitochondria(Approved)				0		0	0	0	0	0	0	0	0	0	0	0	0	0	0	0	0	0	0	0	0	1
29882	0	0	1	29882	Gene_ID	H. sapiens	29882	H. sapiens	ANAPC2	anaphase promoting complex subunit 2	GO:0051437 positive regulation of ubiquitin-protein ligase activity involved in regulation of mitotic cell cycle transition;GO:0051436 negative regulation of ubiquitin-protein ligase activity involved in mitotic cell cycle;GO:0045773 positive regulation of axon extension			Nucleoplasm(Enhanced)				0		0	1	0	0	0	0	0	0	0	0	0	0	0	1	0	1	1	0	0	0	1
8938	0	1	0	8938	Gene_ID	H. sapiens	8938	H. sapiens	BAIAP3	BAI1 associated protein 3	GO:0007269 neurotransmitter secretion;GO:0099531 presynaptic process involved in chemical synaptic transmission;GO:0099643 signal release from synapse							0		0	0	0	0	0	0	0	0	0	0	0	0	0	0	0	0	0	0	0	0	1
8837	0	0	1	8837	Gene_ID	H. sapiens	8837	H. sapiens	CFLAR	CASP8 and FADD like apoptosis regulator	GO:0072126 positive regulation of glomerular mesangial cell proliferation;GO:0072124 regulation of glomerular mesangial cell proliferation;GO:2000347 positive regulation of hepatocyte proliferation		Enzymes/Peptidases/Cysteine-type peptidases	Cytosol;Nucleus;Plasma membrane(Supported)Nuclear bodies(Approved)		(M5060)SA FAS SIGNALING; (M79)PID TRAIL PATHWAY; (M18030)ST TUMOR NECROSIS FACTOR PATHWAY	(M5902)HALLMARK APOPTOSIS; (M5890)HALLMARK TNFA SIGNALING VIA NFKB	1	GO:0016032,GO:0016032,GO:0016032,GO:0016032,GO:0016032,GO:0016032,GO:0016032,GO:0016032,GO:0016032,GO:0016032,GO:0016032,GO:0016032,GO:0016032,GO:0016032,GO:0016032,GO:0016032,GO:0016032,GO:0016032,GO:0016032,GO:0016032,GO:0016032,GO:0016032,GO:0016032,GO:0016032,GO:0016032,GO:0016032,GO:0016032,GO:0016032,GO:0016032,GO:0016032,GO:0016032,GO:0016032,GO:0016032,GO:0016032,GO:0016032,GO:0016032,GO:…	0	1	0	0	1	1	0	0	0	0	0	0	0	0	0	1	0	1	0	0	1
9943	0	0	1	9943	Gene_ID	H. sapiens	9943	H. sapiens	OXSR1	oxidative stress responsive 1	GO:2000687 negative regulation of rubidium ion transmembrane transporter activity;GO:2000681 negative regulation of rubidium ion transport;GO:2000686 regulation of rubidium ion transmembrane transporter activity	STE Ser/Thr protein kinase family	Enzymes/{ENZYME proteins/Transferases,Kinases/STE Ser/Thr protein kinases}	Cytosol(Enhanced)			(M5938)HALLMARK REACTIVE OXIGEN SPECIES PATHWAY	0		0	1	1	0	0	0	0	0	0	0	0	0	0	0	0	0	0	0	0	0	1
6507	1	0	0	6507	Gene_ID	H. sapiens	6507	H. sapiens	SLC1A3	solute carrier family 1 member 3	GO:0140016 D-aspartate import across plasma membrane;GO:0140009 L-aspartate import across plasma membrane;GO:0098712 L-glutamate import across plasma membrane		Transporters/Electrochemical Potential-driven transporters	Mitochondria;Nucleoli(Approved)	L-Glutamic Acid (Sodium:dicarboxylate symporter activity)			0		0	0	0	0	0	1	0	0	0	0	0	0	0	0	0	0	0	0	0	0	1
8831	0	0	1	8831	Gene_ID	H. sapiens	8831	H. sapiens	SYNGAP1	synaptic Ras GTPase activating protein 1	GO:0048169 regulation of long-term neuronal synaptic plasticity;GO:0050771 negative regulation of axonogenesis;GO:0048168 regulation of neuronal synaptic plasticity		RAS pathway related proteins	Nucleus(Approved)		(M269)PID RAS PATHWAY		0		0	1	0	0	0	0	0	0	1	1	0	0	0	0	1	1	0	1	0	0	1
25978	1	0	0	25978	Gene_ID	H. sapiens	25978	H. sapiens	CHMP2B	charged multivesicular body protein 2B	GO:1902188 positive regulation of viral release from host cell;GO:0061763 multivesicular body-lysosome fusion;GO:1902186 regulation of viral release from host cell			Cytosol(Supported)				1	GO:0016032,GO:0016032,GO:0016032,GO:0016032,GO:0016032,GO:0016032,GO:0016032,GO:0016032,GO:0016032,GO:0016032,GO:0016032,GO:0016032,GO:0016032,GO:0016032,GO:0016032,GO:0016032,GO:0016032,GO:0016032,GO:0016032,GO:0016032,GO:0016032,GO:0016032,GO:0016032,GO:0016032,GO:0016032,GO:0016032,GO:0016032,GO:0016032,GO:0016032,GO:0016032,GO:0016032,GO:0016032,GO:0016032,GO:0016032,GO:0016032,GO:0016032,GO:…	0	0	0	0	1	0	0	0	0	0	0	0	0	1	1	0	0	0	0	1	1
2045	0	0	1	2045	Gene_ID	H. sapiens	2045	H. sapiens	EPHA7	EPH receptor A7	GO:0048671 negative regulation of collateral sprouting;GO:0048670 regulation of collateral sprouting;GO:0072178 nephric duct morphogenesis	Tyr protein kinase family	Enzymes/{ENZYME proteins/Transferases,Kinases/Tyr protein kinases}		5-[(2-methyl-5-{[3-(trifluoromethyl)phenyl]carbamoyl}phenyl)amino]pyridine-3-carboxamide (Protein tyrosine kinase activity)	(M177)PID EPHA FWDPATHWAY		0		1	1	0	0	0	1	0	0	1	1	0	0	0	0	0	1	0	0	0	0	1
5304	1	0	0	5304	Gene_ID	H. sapiens	5304	H. sapiens	PIP	prolactin induced protein	GO:0070233 negative regulation of T cell apoptotic process;GO:0070229 negative regulation of lymphocyte apoptotic process;GO:0070232 regulation of T cell apoptotic process							0		0	0	0	0	0	1	0	0	0	0	0	0	0	0	0	0	0	0	0	0	1
5300	0	1	0	5300	Gene_ID	H. sapiens	5300	H. sapiens	PIN1	peptidylprolyl cis/trans isomerase, NIMA-interacting 1	GO:0061051 positive regulation of cell growth involved in cardiac muscle cell development;GO:0061050 regulation of cell growth involved in cardiac muscle cell development;GO:2000727 positive regulation of cardiac muscle cell differentiation		Enzymes/ENZYME proteins/Isomerase	Cytosol;Nucleoplasm(Enhanced)	Beta-(2-Naphthyl)-Alanine (Phosphothreonine binding);3,6,9,12,15,18-HEXAOXAICOSANE (Phosphothreonine binding)	(M139)PID MYC PATHWAY; (M17761)ST WNT BETA CATENIN PATHWAY; (M261)PID P53 REGULATION PATHWAY	(M5923)HALLMARK PI3K AKT MTOR SIGNALING	0		0	0	0	0	0	0	1	0	0	0	0	1	0	0	0	0	1	1	0	1	1
51167	1	0	0	51167	Gene_ID	H. sapiens	51167	H. sapiens	CYB5R4	cytochrome b5 reductase 4	GO:0003032 detection of oxygen;GO:0015701 bicarbonate transport;GO:0030073 insulin secretion		Enzymes/ENZYME proteins/Oxidoreductases					0		0	0	0	0	0	1	0	0	0	0	0	0	0	0	0	0	0	0	0	0	1
441670	0	0	1	441670	Gene_ID	H. sapiens	441670	H. sapiens	OR4M1	olfactory receptor family 4 subfamily M member 1	GO:0050911 detection of chemical stimulus involved in sensory perception of smell;GO:0050907 detection of chemical stimulus involved in sensory perception;GO:0007608 sensory perception of smell		G-protein coupled receptors/Odorant/olfactory and gustatory receptors					0		0	0	0	0	0	0	0	0	0	0	0	0	0	0	0	0	0	0	0	0	1
6792	0	0	1	6792	Gene_ID	H. sapiens	6792	H. sapiens	CDKL5	cyclin dependent kinase like 5	GO:0045773 positive regulation of axon extension;GO:0050775 positive regulation of dendrite morphogenesis;GO:0050772 positive regulation of axonogenesis	CMGC Ser/Thr protein kinase family	Enzymes/{ENZYME proteins/Transferases,Kinases/CMGC Ser/Thr protein kinases}	Nucleoplasm(Enhanced)				0		1	0	0	0	0	0	0	0	1	0	0	0	0	0	0	1	0	0	0	0	1
653712	0	0	1	653712	Gene_ID	H. sapiens	653712	H. sapiens	LOC653712	intraflagellar transport 122 homolog (Chlamydomonas) pseudogene								0		0	0	0	0	0	0	0	0	0	0	0	0	0	0	0	0	0	0	0	0	1
6093	0	0	1	6093	Gene_ID	H. sapiens	6093	H. sapiens	ROCK1	Rho associated coiled-coil containing protein kinase 1	GO:1903347 negative regulation of bicellular tight junction assembly;GO:0035509 negative regulation of myosin-light-chain-phosphatase activity;GO:0051894 positive regulation of focal adhesion assembly	AGC Ser/Thr protein kinase family	Enzymes/{ENZYME proteins/Transferases,Kinases/AGC Ser/Thr protein kinases}		HYDROXYFASUDIL (Protein serine/threonine kinase activity);(S)-2-METHYL-1-[(4-METHYL-5-ISOQUINOLINE)SULFONYL]-HOMOPIPERAZINE (Protein serine/threonine kinase activity);5-(1,4-DIAZEPAN-1-SULFONYL)ISOQUINOLINE (Protein serine/threonine kinase activity);(R)-TRANS-4-(1-AMINOETHYL)-N-(4-PYRIDYL) CYCLOHEXANECARBOXAMIDE (Protein serine/threonine kinase activity)	(M138)PID THROMBIN PAR4 PATHWAY; (M11)PID PRL SIGNALING EVENTS PATHWAY; (M23)PID WNT NONCANONICAL PATHWAY	(M5902)HALLMARK APOPTOSIS; (M5893)HALLMARK MITOTIC SPINDLE	0		0	0	0	0	0	1	0	0	1	1	0	0	0	1	1	1	1	1	1	0	1
10202	0	1	0	10202	Gene_ID	H. sapiens	10202	H. sapiens	DHRS2	dehydrogenase/reductase 2	GO:0043011 myeloid dendritic cell differentiation;GO:0008207 C21-steroid hormone metabolic process;GO:0097028 dendritic cell differentiation			Mitochondria;Nucleus(Enhanced)			(M5907)HALLMARK ESTROGEN RESPONSE LATE; (M5906)HALLMARK ESTROGEN RESPONSE EARLY	0		0	0	0	0	0	0	0	0	0	0	0	0	0	0	0	0	0	0	0	0	1
10204	1	0	0	10204	Gene_ID	H. sapiens	10204	H. sapiens	NUTF2	nuclear transport factor 2	GO:0090204 protein localization to nuclear pore;GO:1904046 negative regulation of vascular endothelial growth factor production;GO:0090435 protein localization to nuclear envelope			Microtubules(Approved)				0		0	0	0	0	0	0	0	0	0	0	0	1	0	0	0	0	0	0	0	1	1
64772	0	1	0	64772	Gene_ID	H. sapiens	64772	H. sapiens	ENGASE	endo-beta-N-acetylglucosaminidase	GO:0006517 protein deglycosylation;GO:0006457 protein folding;GO:0009100 glycoprotein metabolic process		Enzymes/ENZYME proteins/Hydrolases	Centrosome;Cytosol(Approved)				0		0	0	0	0	0	0	0	0	0	0	0	0	0	0	0	0	0	0	0	0	1
11185	1	0	0	11185	Gene_ID	H. sapiens	11185	H. sapiens	INMT	indolethylamine N-methyltransferase	GO:0009308 amine metabolic process;GO:0032259 methylation;GO:0009636 response to toxic substance		Enzymes/ENZYME proteins/Transferases	Golgi apparatus;Vesicles(Approved)			(M5935)HALLMARK FATTY ACID METABOLISM	0		0	0	0	0	0	0	0	1	0	0	0	0	0	0	0	0	0	0	0	0	1
1521	0	0	1	1521	Gene_ID	H. sapiens	1521	H. sapiens	CTSW	cathepsin W	GO:0002576 platelet degranulation;GO:0045055 regulated exocytosis;GO:0006887 exocytosis		Enzymes/Peptidases/Cysteine-type peptidases			(M3468)NABA ECM REGULATORS; (M5885)NABA MATRISOME ASSOCIATED; (M5889)NABA MATRISOME		0		0	0	0	0	0	1	0	0	0	0	0	0	0	0	0	0	1	1	0	0	1
816	0	0	1	816	Gene_ID	H. sapiens	816	H. sapiens	CAMK2B	calcium/calmodulin dependent protein kinase II beta	GO:0061003 positive regulation of dendritic spine morphogenesis;GO:0048169 regulation of long-term neuronal synaptic plasticity;GO:0061001 regulation of dendritic spine morphogenesis	CAMK Ser/Thr protein kinase family	Enzymes/{ENZYME proteins/Transferases,Kinases/CAMK Ser/Thr protein kinases}	Cell Junctions;Plasma membrane(Supported)Cytosol(Approved)	[4-({4-[(5-cyclopropyl-1H-pyrazol-3-yl)amino]-6-(methylamino)pyrimidin-2-yl}amino)phenyl]acetonitrile (Protein homodimerization activity)	(M16518)ST WNT CA2 CYCLIC GMP PATHWAY; (M20)PID P38 MKK3 6PATHWAY; (M269)PID RAS PATHWAY	(M5909)HALLMARK MYOGENESIS	1	GO:0006952,GO:0006952,GO:0006952,GO:0006952,GO:0006952,GO:0006952,GO:0006952,GO:0006952,GO:0006952,GO:0006952,GO:0006952,GO:0006952,GO:0006952,GO:0006952,GO:0006952,GO:0006952,GO:0006952,GO:0006952,GO:0006952,GO:0006952,GO:0006952,GO:0006952,GO:0006952,GO:0006952,GO:0006952,GO:0006952,GO:0006952,GO:0006952,GO:0006952,GO:0006952,GO:0006952,GO:0006952,GO:0006952,GO:0006952,GO:0006952,GO:0006952,GO:…	1	1	1	0	0	1	1	0	1	1	0	0	0	1	0	1	0	1	0	1	1
51061	0	0	1	51061	Gene_ID	H. sapiens	51061	H. sapiens	TXNDC11	thioredoxin domain containing 11	GO:0045454 cell redox homeostasis;GO:0034976 response to endoplasmic reticulum stress;GO:0006457 protein folding			Cytosol;Plasma membrane(Supported)				0		0	0	0	0	0	0	0	0	0	0	0	0	0	0	0	0	0	0	0	0	1
54508	0	1	0	54508	Gene_ID	H. sapiens	54508	H. sapiens	EPB41L4A-AS2	EPB41L4A antisense RNA 2 (head to head)								0		0	0	0	0	0	0	0	0	0	0	0	0	0	0	0	0	0	0	0	0	1
7511	0	1	0	7511	Gene_ID	H. sapiens	7511	H. sapiens	XPNPEP1	X-prolyl aminopeptidase 1	GO:0010815 bradykinin catabolic process;GO:0043171 peptide catabolic process;GO:0042737 drug catabolic process		Enzymes/{ENZYME proteins/Hydrolases,Peptidases/Metallopeptidases}	Cytosol(Enhanced)			(M5891)HALLMARK HYPOXIA; (M5921)HALLMARK COMPLEMENT	0		0	0	0	0	0	0	0	0	0	0	0	0	0	0	0	0	0	0	0	0	1
7514	0	1	0	7514	Gene_ID	H. sapiens	7514	H. sapiens	XPO1	exportin 1	GO:0000056 ribosomal small subunit export from nucleus;GO:0000055 ribosomal large subunit export from nucleus;GO:0075733 intracellular transport of virus		Transporters/Transporter channels and pores	Cytosol;Nuclear membrane;Nucleoplasm;Vesicles(Enhanced)		(M140)PID RANBP2 PATHWAY; (M37)PID NFKAPPAB CANONICAL PATHWAY; (M30)PID HDAC CLASSII PATHWAY	(M5926)HALLMARK MYC TARGETS V1; (M5901)HALLMARK G2M CHECKPOINT; (M5925)HALLMARK E2F TARGETS	1	GO:0016032,R-HSA-168254,GO:0016032,R-HSA-168254,GO:0016032,R-HSA-168254,GO:0016032,R-HSA-168254,GO:0016032,R-HSA-168254,GO:0016032,R-HSA-168254,GO:0016032,R-HSA-168254,GO:0016032,R-HSA-168254,GO:0016032,R-HSA-168254,GO:0016032,R-HSA-168254,GO:0016032,R-HSA-168254,GO:0016032,R-HSA-168254,GO:0016032,R-HSA-168254,GO:0016032,R-HSA-168254,GO:0016032,R-HSA-168254,GO:0016032,R-HSA-168254,GO:0016032,R-HS…	0	0	0	1	1	0	0	1	0	1	1	1	0	1	0	0	1	0	0	1	1
338599	0	0	1	338599	Gene_ID	H. sapiens	338599	H. sapiens	DUPD1	dual specificity phosphatase and pro isomerase domain containing 1	GO:0035335 peptidyl-tyrosine dephosphorylation;GO:0006470 protein dephosphorylation;GO:0016311 dephosphorylation		Enzymes/ENZYME proteins/Hydrolases					0		0	0	0	0	0	0	0	0	0	0	0	0	0	0	0	0	0	0	0	0	1
8260	0	1	0	8260	Gene_ID	H. sapiens	8260	H. sapiens	NAA10	N(alpha)-acetyltransferase 10, NatA catalytic subunit	GO:2000719 negative regulation of maintenance of mitotic sister chromatid cohesion, centromeric;GO:2000718 regulation of maintenance of mitotic sister chromatid cohesion, centromeric;GO:0034183 negative regulation of maintenance of mitotic sister chromatid cohesion		Enzymes/ENZYME proteins/Transferases	Cytosol;Nucleoli(Enhanced)		(M180)PID HIF1A PATHWAY		0		0	0	0	0	0	0	0	0	0	0	0	0	0	0	0	0	0	0	0	0	1
167681	0	0	1	167681	Gene_ID	H. sapiens	167681	H. sapiens	PRSS35	protease, serine 35			Enzymes/Peptidases/Serine-type peptidases					0		0	0	0	0	0	0	0	0	0	0	0	0	0	0	0	0	0	0	0	0	1
3552	0	1	0	3552	Gene_ID	H. sapiens	3552	H. sapiens	IL1A	interleukin 1 alpha	GO:2000391 positive regulation of neutrophil extravasation;GO:2000389 regulation of neutrophil extravasation;GO:0002248 connective tissue replacement involved in inflammatory response wound healing		Transporters/Accessory Factors Involved in Transport		Rilonacept (Cytokine activity)	(M110)PID IL1 PATHWAY; (M239)PID A6B1 A6B4 INTEGRIN PATHWAY; (M236)PID DELTA NP63 PATHWAY	(M5902)HALLMARK APOPTOSIS; (M5890)HALLMARK TNFA SIGNALING VIA NFKB; (M5932)HALLMARK INFLAMMATORY RESPONSE	1	GO:0006952,GO:0006952,GO:0006952,GO:0006952,GO:0006952,GO:0006952,GO:0006952,GO:0006952,GO:0006952,GO:0006952,GO:0006952,GO:0006952,GO:0006952,GO:0006952,GO:0006952,GO:0006952,GO:0006952,GO:0006952,GO:0006952,GO:0006952,GO:0006952,GO:0006952,GO:0006952,GO:0006952,GO:0006952,GO:0006952,GO:0006952,GO:0006952,GO:0006952,GO:0006952,GO:0006952,GO:0006952,GO:0006952,GO:0006952,GO:0006952,GO:0006952,GO:…	0	0	0	0	0	1	1	0	0	0	0	1	0	1	1	0	0	0	0	1	1
10241	1	0	0	10241	Gene_ID	H. sapiens	10241	H. sapiens	CALCOCO2	calcium binding and coiled-coil domain 2	GO:1901098 positive regulation of autophagosome maturation;GO:1901096 regulation of autophagosome maturation;GO:0098792 xenophagy			Cytosol(Supported)Vesicles(Approved)				1	GO:0016032,GO:0006952,GO:0016032,GO:0006952,GO:0016032,GO:0006952,GO:0016032,GO:0006952,GO:0016032,GO:0006952,GO:0016032,GO:0006952,GO:0016032,GO:0006952,GO:0016032,GO:0006952,GO:0016032,GO:0006952,GO:0016032,GO:0006952,GO:0016032,GO:0006952,GO:0016032,GO:0006952,GO:0016032,GO:0006952,GO:0016032,GO:0006952,GO:0016032,GO:0006952,GO:0016032,GO:0006952,GO:0016032,GO:0006952,GO:0016032,GO:0006952,GO:…	0	0	0	0	1	0	0	0	0	0	0	0	0	0	0	0	1	0	0	0	1
10517	0	1	0	10517	Gene_ID	H. sapiens	10517	H. sapiens	FBXW10	F-box and WD repeat domain containing 10	GO:0000209 protein polyubiquitination;GO:0043687 post-translational protein modification;GO:0016567 protein ubiquitination			Nucleoplasm(Approved)				0		0	0	0	0	0	0	0	0	0	0	0	0	0	0	0	0	0	0	0	0	1
9776	0	1	0	9776	Gene_ID	H. sapiens	9776	H. sapiens	ATG13	autophagy related 13	GO:1903955 positive regulation of protein targeting to mitochondrion;GO:0000423 mitophagy;GO:1903214 regulation of protein targeting to mitochondrion			Cytosol;Nucleoplasm;Plasma membrane(Approved)		(M121)PID MTOR 4PATHWAY		0		0	0	0	0	0	0	0	1	0	0	0	1	0	1	0	0	1	1	0	0	1
6729	1	0	0	6729	Gene_ID	H. sapiens	6729	H. sapiens	SRP54	signal recognition particle 54	GO:0006617 SRP-dependent cotranslational protein targeting to membrane, signal sequence recognition;GO:0006616 SRP-dependent cotranslational protein targeting to membrane, translocation;GO:0006614 SRP-dependent cotranslational protein targeting to membrane		Transporters/Primary Active Transporters	Cytosol(Supported)Nucleoli(Approved)				0		0	0	0	0	0	0	0	1	0	0	0	1	0	0	0	0	0	0	0	0	1
9775	0	1	0	9775	Gene_ID	H. sapiens	9775	H. sapiens	EIF4A3	eukaryotic translation initiation factor 4A3	GO:1904570 negative regulation of selenocysteine incorporation;GO:1904574 negative regulation of selenocysteine insertion sequence binding;GO:1904569 regulation of selenocysteine incorporation		Enzymes/ENZYME proteins/Hydrolases;Transporters/Primary Active Transporters	Nucleoplasm(Supported)			(M5922)HALLMARK UNFOLDED PROTEIN RESPONSE	0		0	0	0	1	0	0	1	1	0	1	0	1	0	0	0	0	0	0	0	1	1
23367	0	1	0	23367	Gene_ID	H. sapiens	23367	H. sapiens	LARP1	La ribonucleoprotein domain family member 1	GO:0072752 cellular response to rapamycin;GO:0045070 positive regulation of viral genome replication;GO:1990928 response to amino acid starvation			Cytosol(Supported)Endoplasmic reticulum;Nucleus(Approved)				1	GO:0016032,GO:0016032,GO:0016032,GO:0016032,GO:0016032,GO:0016032,GO:0016032,GO:0016032,GO:0016032,GO:0016032,GO:0016032,GO:0016032,GO:0016032,GO:0016032,GO:0016032,GO:0016032,GO:0016032,GO:0016032,GO:0016032,GO:0016032,GO:0016032,GO:0016032,GO:0016032,GO:0016032,GO:0016032,GO:0016032,GO:0016032,GO:0016032,GO:0016032,GO:0016032,GO:0016032,GO:0016032,GO:0016032,GO:0016032,GO:0016032,GO:0016032,GO:…	0	0	0	0	1	0	0	1	0	0	1	0	0	0	0	0	1	0	0	0	1
28996	0	0	1	28996	Gene_ID	H. sapiens	28996	H. sapiens	HIPK2	homeodomain interacting protein kinase 2	GO:0060235 lens induction in camera-type eye;GO:0061072 iris morphogenesis;GO:0060059 embryonic retina morphogenesis in camera-type eye	CMGC Ser/Thr protein kinase family	Enzymes/{ENZYME proteins/Transferases,Kinases/CMGC Ser/Thr protein kinases}	Nucleus(Supported)		(M261)PID P53 REGULATION PATHWAY; (M195)PID CMYB PATHWAY	(M5896)HALLMARK TGF BETA SIGNALING; (M5947)HALLMARK IL2 STAT5 SIGNALING	1	GO:0016032,GO:0016032,GO:0016032,GO:0016032,GO:0016032,GO:0016032,GO:0016032,GO:0016032,GO:0016032,GO:0016032,GO:0016032,GO:0016032,GO:0016032,GO:0016032,GO:0016032,GO:0016032,GO:0016032,GO:0016032,GO:0016032,GO:0016032,GO:0016032,GO:0016032,GO:0016032,GO:0016032,GO:0016032,GO:0016032,GO:0016032,GO:0016032,GO:0016032,GO:0016032,GO:0016032,GO:0016032,GO:0016032,GO:0016032,GO:0016032,GO:0016032,GO:…	0	1	1	0	1	0	0	0	1	0	0	0	0	0	0	0	0	0	0	1	1
114788	0	0	1	114788	Gene_ID	H. sapiens	114788	H. sapiens	CSMD3	CUB and Sushi multiple domains 3	GO:0050773 regulation of dendrite development;GO:0016358 dendrite development;GO:0050793 regulation of developmental process							0		0	0	0	0	0	0	0	0	0	0	0	0	0	0	0	0	0	0	0	0	1
6651	0	1	0	6651	Gene_ID	H. sapiens	6651	H. sapiens	SON	SON DNA binding protein	GO:0048024 regulation of mRNA splicing, via spliceosome;GO:0000281 mitotic cytokinesis;GO:0050684 regulation of mRNA processing		Transporters/Primary Active Transporters	Nuclear speckles(Enhanced)				0		0	0	0	1	0	0	0	0	0	0	1	0	0	0	0	0	0	0	0	0	1
55229	0	0	1	55229	Gene_ID	H. sapiens	55229	H. sapiens	PANK4	pantothenate kinase 4	GO:0015937 coenzyme A biosynthetic process;GO:0034030 ribonucleoside bisphosphate biosynthetic process;GO:0034033 purine nucleoside bisphosphate biosynthetic process		Enzymes/ENZYME proteins/Transferases	Cytosol(Approved)				0		0	0	0	0	0	0	0	0	0	0	0	0	0	0	0	0	0	0	0	1	1
115677	1	0	0	115677	Gene_ID	H. sapiens	115677	H. sapiens	NOSTRIN	nitric oxide synthase trafficking	GO:0050999 regulation of nitric-oxide synthase activity;GO:0032768 regulation of monooxygenase activity;GO:0051341 regulation of oxidoreductase activity			Nuclear speckles(Supported)				0		0	0	0	0	0	0	0	0	0	0	0	0	0	0	0	0	0	0	0	0	1
2260	0	0	1	2260	Gene_ID	H. sapiens	2260	H. sapiens	FGFR1	fibroblast growth factor receptor 1	GO:0048378 regulation of lateral mesodermal cell fate specification;GO:0048377 lateral mesodermal cell fate specification;GO:0048372 lateral mesodermal cell fate commitment	Tyr protein kinase family	CD markers;Enzymes/{ENZYME proteins/Transferases,Kinases/Tyr protein kinases};RAS pathway related proteins	Nucleoli(Supported)	Palifermin (Protein tyrosine kinase activity);Sorafenib (Protein tyrosine kinase activity);SU4984 (Protein tyrosine kinase activity);XL999 (Protein tyrosine kinase activity);3-(3-methoxybenzyl)-1H-pyrrolo[2,3-b]pyridine (Protein tyrosine kinase activity);(E)-[4-(3,5-difluorophenyl)-3H-pyrrolo[2,3-b]pyridin-3-ylidene](3-methoxyphenyl)methanol (Protein tyrosine kinase activity);3-[(3-(2-CARBOXYETHY…	(M33)PID GLYPICAN 1PATHWAY; (M165)PID SYNDECAN 4 PATHWAY; (M266)PID NCADHERIN PATHWAY	(M5944)HALLMARK ANGIOGENESIS	0		1	1	0	0	0	1	0	0	1	1	0	0	1	0	1	1	0	1	0	0	1
79818	1	0	0	79818	Gene_ID	H. sapiens	79818	H. sapiens	ZNF552	zinc finger protein 552	GO:0045892 negative regulation of transcription, DNA-templated;GO:1903507 negative regulation of nucleic acid-templated transcription;GO:1902679 negative regulation of RNA biosynthetic process		Transcription factors/Zinc-coordinating DNA-binding domains	Nucleus(Uncertain)				0		0	0	0	0	0	0	0	0	0	0	0	0	0	0	0	0	0	0	0	0	1
4148	0	1	0	4148	Gene_ID	H. sapiens	4148	H. sapiens	MATN3	matrilin 3	GO:0043687 post-translational protein modification;GO:0030198 extracellular matrix organization;GO:0043062 extracellular structure organization			Endoplasmic reticulum;Golgi apparatus(Approved)		(M3008)NABA ECM GLYCOPROTEINS; (M5884)NABA CORE MATRISOME; (M5889)NABA MATRISOME	(M5930)HALLMARK EPITHELIAL MESENCHYMAL TRANSITION	0		0	0	0	0	0	0	0	0	0	0	0	0	0	0	0	0	0	0	0	0	1
4350	1	0	0	4350	Gene_ID	H. sapiens	4350	H. sapiens	MPG	N-methylpurine DNA glycosylase	GO:0045007 depurination;GO:0006307 DNA dealkylation involved in DNA repair;GO:0006285 base-excision repair, AP site formation		Enzymes/ENZYME proteins/Hydrolases	Cytosol;Nucleoplasm(Approved)		(M200)PID ERA GENOMIC PATHWAY	(M5898)HALLMARK DNA REPAIR	0		0	0	0	0	0	0	0	0	0	0	0	0	0	0	0	0	0	0	0	0	1
200185	1	0	0	200185	Gene_ID	H. sapiens	200185	H. sapiens	KRTCAP2	keratinocyte associated protein 2	GO:0042543 protein N-linked glycosylation via arginine;GO:0018195 peptidyl-arginine modification;GO:0006487 protein N-linked glycosylation							0		0	0	0	0	0	0	0	0	0	0	0	0	0	0	0	0	0	0	0	0	1
197259	1	0	0	197259	Gene_ID	H. sapiens	197259	H. sapiens	MLKL	mixed lineage kinase domain like pseudokinase	GO:0070207 protein homotrimerization;GO:0070266 necroptotic process;GO:0097300 programmed necrotic cell death	Other	Enzymes/Kinases;Transporters/Transporter channels and pores					0		0	0	0	0	0	1	0	0	0	0	0	0	0	0	0	0	0	0	0	0	1
4193	0	0	1	4193	Gene_ID	H. sapiens	4193	H. sapiens	MDM2	MDM2 proto-oncogene	GO:0071301 cellular response to vitamin B1;GO:0006977 DNA damage response, signal transduction by p53 class mediator resulting in cell cycle arrest;GO:0072431 signal transduction involved in mitotic G1 DNA damage checkpoint		Enzymes/ENZYME proteins/Transferases	Nucleus(Supported)	Cis-[4,5-Bis-(4-Bromophenyl)-2-(2-Ethoxy-4-Methoxyphenyl)-4,5-Dihydroimidazol-1-Yl]-[4-(2-Hydroxyethyl)Piperazin-1-Yl]Methanone (Zinc ion binding);Cis-[4,5-Bis-(4-Chlorophenyl)-2-(2-Isopropoxy-4-Methoxyphenyl)-4,5-Dihyd Roimidazol-1-Yl]-Piperazin-1-Yl-Methanone (Zinc ion binding)	(M140)PID RANBP2 PATHWAY; (M1529)SA G1 AND S PHASES; (M242)PID AURORA A PATHWAY	(M5939)HALLMARK P53 PATHWAY	1	GO:0016032,GO:0016032,GO:0016032,GO:0016032,GO:0016032,GO:0016032,GO:0016032,GO:0016032,GO:0016032,GO:0016032,GO:0016032,GO:0016032,GO:0016032,GO:0016032,GO:0016032,GO:0016032,GO:0016032,GO:0016032,GO:0016032,GO:0016032,GO:0016032,GO:0016032,GO:0016032,GO:0016032,GO:0016032,GO:0016032,GO:0016032,GO:0016032,GO:0016032,GO:0016032,GO:0016032,GO:0016032,GO:0016032,GO:0016032,GO:0016032,GO:0016032,GO:…	0	1	0	0	1	1	0	0	0	1	0	1	1	1	1	1	1	1	0	1	1
9159	0	0	1	9159	Gene_ID	H. sapiens	9159	H. sapiens	PCSK7	proprotein convertase subtilisin/kexin type 7	GO:0016486 peptide hormone processing;GO:0042445 hormone metabolic process;GO:0016485 protein processing		Enzymes/Peptidases/Serine-type peptidases	Nuclear membrane;Nucleoli;Nucleus(Uncertain)				0		0	0	0	0	0	0	0	0	0	0	0	0	0	0	0	0	0	0	0	0	1
284230	0	0	1	284230	Gene_ID	H. sapiens	284230	H. sapiens	RPL36AP49	ribosomal protein L36a pseudogene 49								0		0	0	0	0	0	0	0	0	0	0	0	0	0	0	0	0	0	0	0	0	1
2444	0	0	1	2444	Gene_ID	H. sapiens	2444	H. sapiens	FRK	fyn related Src family tyrosine kinase	GO:0043312 neutrophil degranulation;GO:0002283 neutrophil activation involved in immune response;GO:0038083 peptidyl-tyrosine autophosphorylation	Tyr protein kinase family	Enzymes/{ENZYME proteins/Transferases,Kinases/Tyr protein kinases}	Cytosol;Nucleus(Supported)	Regorafenib (Receptor binding)		(M5906)HALLMARK ESTROGEN RESPONSE EARLY; (M5907)HALLMARK ESTROGEN RESPONSE LATE	1	GO:0006952,GO:0006952,GO:0006952,GO:0006952,GO:0006952,GO:0006952,GO:0006952,GO:0006952,GO:0006952,GO:0006952,GO:0006952,GO:0006952,GO:0006952,GO:0006952,GO:0006952,GO:0006952,GO:0006952,GO:0006952,GO:0006952,GO:0006952,GO:0006952,GO:0006952,GO:0006952,GO:0006952,GO:0006952,GO:0006952,GO:0006952,GO:0006952,GO:0006952,GO:0006952,GO:0006952,GO:0006952,GO:0006952,GO:0006952,GO:0006952,GO:0006952,GO:…	1	0	0	0	0	1	0	0	0	0	0	0	0	0	0	0	0	0	0	0	1
30849	0	0	1	30849	Gene_ID	H. sapiens	30849	H. sapiens	PIK3R4	phosphoinositide-3-kinase regulatory subunit 4	GO:0034162 toll-like receptor 9 signaling pathway;GO:0043552 positive regulation of phosphatidylinositol 3-kinase activity;GO:0036092 phosphatidylinositol-3-phosphate biosynthetic process	Other	Enzymes/{ENZYME proteins/Transferases,Kinases}	Microtubules;Vesicles(Approved)				1	GO:0006952,GO:0006952,GO:0006952,GO:0006952,GO:0006952,GO:0006952,GO:0006952,GO:0006952,GO:0006952,GO:0006952,GO:0006952,GO:0006952,GO:0006952,GO:0006952,GO:0006952,GO:0006952,GO:0006952,GO:0006952,GO:0006952,GO:0006952,GO:0006952,GO:0006952,GO:0006952,GO:0006952,GO:0006952,GO:0006952,GO:0006952,GO:0006952,GO:0006952,GO:0006952,GO:0006952,GO:0006952,GO:0006952,GO:0006952,GO:0006952,GO:0006952,GO:…	0	1	0	0	0	1	0	1	0	0	0	1	1	1	0	0	0	1	0	0	1
3581	0	0	1	3581	Gene_ID	H. sapiens	3581	H. sapiens	IL9R	interleukin 9 receptor	GO:0038113 interleukin-9-mediated signaling pathway;GO:0071355 cellular response to interleukin-9;GO:0071104 response to interleukin-9		CD markers				(M5897)HALLMARK IL6 JAK STAT3 SIGNALING	0		0	0	0	0	0	0	1	1	0	0	0	1	0	0	0	0	0	0	0	0	1
2264	0	0	1	2264	Gene_ID	H. sapiens	2264	H. sapiens	FGFR4	fibroblast growth factor receptor 4	GO:0070857 regulation of bile acid biosynthetic process;GO:2000188 regulation of cholesterol homeostasis;GO:1904251 regulation of bile acid metabolic process	Tyr protein kinase family	CD markers;Enzymes/{ENZYME proteins/Transferases,Kinases/Tyr protein kinases};RAS pathway related proteins		Palifermin (Protein tyrosine kinase activity);Ponatinib (Protein tyrosine kinase activity);Lenvatinib (Protein tyrosine kinase activity)	(M276)PID FGF PATHWAY		0		1	1	0	0	0	1	0	0	1	1	0	0	1	0	1	0	1	1	0	0	1
29035	0	0	1	29035	Gene_ID	H. sapiens	29035	H. sapiens	C16orf72	chromosome 16 open reading frame 72				Nucleoplasm;Vesicles(Approved)				0		0	0	0	0	0	0	0	0	0	0	0	0	0	0	0	0	0	0	0	0	1
2263	0	0	1	2263	Gene_ID	H. sapiens	2263	H. sapiens	FGFR2	fibroblast growth factor receptor 2	GO:0035602 fibroblast growth factor receptor signaling pathway involved in negative regulation of apoptotic process in bone marrow;GO:0060595 fibroblast growth factor receptor signaling pathway involved in mammary gland specification;GO:0060615 mammary gland bud formation	Tyr protein kinase family	CD markers;Enzymes/{ENZYME proteins/Transferases,Kinases/Tyr protein kinases};RAS pathway related proteins	Vesicles(Approved)	Palifermin (Protein tyrosine kinase activity);Thalidomide (Protein tyrosine kinase activity);SU4984 (Protein tyrosine kinase activity);4-[4-(1-Amino-1-Methylethyl)Phenyl]-5-Chloro-N-[4-(2-Morpholin-4-Ylethyl)Phenyl]Pyrimidin-2-Amine (Protein tyrosine kinase activity);Regorafenib (Protein tyrosine kinase activity);Ponatinib (Protein tyrosine kinase activity);Lenvatinib (Protein tyrosine kinase act…	(M276)PID FGF PATHWAY		0		1	1	0	0	0	1	0	0	1	1	0	0	1	0	1	1	0	1	0	0	1
3778	0	0	1	3778	Gene_ID	H. sapiens	3778	H. sapiens	KCNMA1	potassium calcium-activated channel subfamily M alpha 1	GO:0060083 smooth muscle contraction involved in micturition;GO:0045794 negative regulation of cell volume;GO:0014832 urinary bladder smooth muscle contraction		Voltage-gated ion channels/Calcium-Activated Potassium Channels		Chlorzoxazone (Voltage-gated potassium channel activity);Bendroflumethiazide (Voltage-gated potassium channel activity);Procaine (Voltage-gated potassium channel activity);Hydroflumethiazide (Voltage-gated potassium channel activity);Hydrochlorothiazide (Voltage-gated potassium channel activity);Cromoglicic acid (Voltage-gated potassium channel activity);Miconazole (Voltage-gated potassium channe…		(M5942)HALLMARK UV RESPONSE DN	0		0	0	0	0	0	1	0	0	0	0	0	0	0	0	0	1	0	1	0	0	1
8739	1	0	0	8739	Gene_ID	H. sapiens	8739	H. sapiens	HRK	harakiri, BCL2 interacting protein	GO:0032464 positive regulation of protein homooligomerization;GO:0090200 positive regulation of release of cytochrome c from mitochondria;GO:0032462 regulation of protein homooligomerization					(M166)PID ATF2 PATHWAY		0		0	0	0	0	0	0	0	0	0	0	0	0	0	0	0	0	0	0	0	0	1
8738	1	0	0	8738	Gene_ID	H. sapiens	8738	H. sapiens	CRADD	CASP2 and RIPK1 domain containing adaptor with death domain	GO:0006977 DNA damage response, signal transduction by p53 class mediator resulting in cell cycle arrest;GO:0072431 signal transduction involved in mitotic G1 DNA damage checkpoint;GO:0031571 mitotic G1 DNA damage checkpoint			Cytosol;Nucleus(Approved)		(M197)PID HIV NEF PATHWAY; (M144)PID CERAMIDE PATHWAY; (M220)PID CASPASE PATHWAY		0		0	0	0	0	0	0	0	0	0	0	0	0	0	0	0	0	1	1	0	0	1
1019	0	0	1	1019	Gene_ID	H. sapiens	1019	H. sapiens	CDK4	cyclin dependent kinase 4	GO:1904637 cellular response to ionomycin;GO:1904628 cellular response to phorbol 13-acetate 12-myristate;GO:1904636 response to ionomycin	CMGC Ser/Thr protein kinase family	Enzymes/{ENZYME proteins/Transferases,Kinases/CMGC Ser/Thr protein kinases}	Cytosol;Nuclear membrane;Nucleoli;Nucleus(Supported)	Purvalanol (Cyclin-dependent protein serine/threonine kinase regulator activity);Flavopiridol (Cyclin-dependent protein serine/threonine kinase regulator activity);Palbociclib (Cyclin-dependent protein serine/threonine kinase regulator activity)	(M3686)SA REG CASCADE OF CYCLIN EXPR; (M1529)SA G1 AND S PHASES; (M176)PID FOXM1 PATHWAY	(M5928)HALLMARK MYC TARGETS V2; (M5923)HALLMARK PI3K AKT MTOR SIGNALING; (M5926)HALLMARK MYC TARGETS V1	0		0	1	0	0	0	1	0	0	0	0	0	0	0	1	1	1	0	1	0	0	1
91754	0	1	0	91754	Gene_ID	H. sapiens	91754	H. sapiens	NEK9	NIMA related kinase 9	GO:0007077 mitotic nuclear envelope disassembly;GO:0051081 nuclear envelope disassembly;GO:0030397 membrane disassembly	NEK Ser/Thr protein kinase family	Enzymes/{ENZYME proteins/Transferases,Kinases/NEK Ser/Thr protein kinases};Transporters/Transporter channels and pores	Mitochondria(Approved)				0		0	0	0	0	0	0	0	0	0	0	0	0	0	1	0	0	0	0	0	1	1
1455	0	0	1	1455	Gene_ID	H. sapiens	1455	H. sapiens	CSNK1G2	casein kinase 1 gamma 2	GO:0030148 sphingolipid biosynthetic process;GO:0008360 regulation of cell shape;GO:0006665 sphingolipid metabolic process	CK1 Ser/Thr protein kinase family	Enzymes/{ENZYME proteins/Transferases,Kinases/CK1 Ser/Thr protein kinases}	Vesicles(Approved)	IC261 (Protein serine/threonine kinase activity);N-(2-Aminoethyl)-5-Chloroisoquinoline-8-Sulfonamide (Protein serine/threonine kinase activity);5-iodotubercidin (Protein serine/threonine kinase activity)	(M219)PID HEDGEHOG GLI PATHWAY; (M136)PID FOXO PATHWAY; (M261)PID P53 REGULATION PATHWAY		0		1	0	1	0	0	0	0	0	0	0	0	0	0	0	0	1	0	0	0	0	1
643641	0	0	1	643641	Gene_ID	H. sapiens	643641	H. sapiens	ZNF862	zinc finger protein 862	GO:0006355 regulation of transcription, DNA-templated;GO:1903506 regulation of nucleic acid-templated transcription;GO:0006351 transcription, DNA-templated			Mitochondria(Approved)				0		0	0	0	0	0	0	0	0	0	0	0	0	0	0	0	0	0	0	0	0	1
8934	1	0	0	8934	Gene_ID	H. sapiens	8934	H. sapiens	RAB29	RAB29, member RAS oncogene family	GO:0050862 positive regulation of T cell receptor signaling pathway;GO:0050857 positive regulation of antigen receptor-mediated signaling pathway;GO:1990967 multi-organism toxin transport			Nuclear membrane;Nucleoli(Approved)				1	GO:0016032,GO:0016032,GO:0016032,GO:0016032,GO:0016032,GO:0016032,GO:0016032,GO:0016032,GO:0016032,GO:0016032,GO:0016032,GO:0016032,GO:0016032,GO:0016032,GO:0016032,GO:0016032,GO:0016032,GO:0016032,GO:0016032,GO:0016032,GO:0016032,GO:0016032,GO:0016032,GO:0016032,GO:0016032,GO:0016032,GO:0016032,GO:0016032,GO:0016032,GO:0016032,GO:0016032,GO:0016032,GO:0016032,GO:0016032,GO:0016032,GO:0016032,GO:…	0	0	0	0	1	0	0	0	0	0	0	1	0	0	0	0	0	0	0	1	1
3675	0	0	1	3675	Gene_ID	H. sapiens	3675	H. sapiens	ITGA3	integrin subunit alpha 3	GO:0035024 negative regulation of Rho protein signal transduction;GO:0097062 dendritic spine maintenance;GO:1903078 positive regulation of protein localization to plasma membrane		CD markers	Plasma membrane(Supported)		(M47)PID INTEGRIN CS PATHWAY; (M69)PID REELIN PATHWAY; (M196)PID IL23 PATHWAY	(M5915)HALLMARK APICAL JUNCTION	0		0	0	0	0	0	1	0	0	0	0	0	1	0	0	1	1	0	0	0	0	1
3674	0	0	1	3674	Gene_ID	H. sapiens	3674	H. sapiens	ITGA2B	integrin subunit alpha 2b	GO:0045652 regulation of megakaryocyte differentiation;GO:0070527 platelet aggregation;GO:0002576 platelet degranulation		CD markers		Abciximab (Metal ion binding);Tirofiban (Metal ion binding);Lefradafiban (Metal ion binding)	(M47)PID INTEGRIN CS PATHWAY; (M257)PID EPHRINB REV PATHWAY; (M86)PID ARF6 PATHWAY		0		0	0	0	0	0	0	0	0	0	1	0	0	0	0	1	0	0	1	0	0	1
25888	1	0	0	25888	Gene_ID	H. sapiens	25888	H. sapiens	ZNF473	zinc finger protein 473	GO:0006398 mRNA 3'-end processing by stem-loop binding and cleavage;GO:0006369 termination of RNA polymerase II transcription;GO:0008334 histone mRNA metabolic process			Nucleoplasm(Supported)				0		0	0	0	1	0	0	0	0	0	0	0	0	0	0	0	0	0	0	0	0	1
440396	0	0	1	440396	Gene_ID	H. sapiens	440396	H. sapiens	HNRNPA1P16	heterogeneous nuclear ribonucleoprotein A1 pseudogene 16								0		0	0	0	0	0	0	0	0	0	0	0	0	0	0	0	0	0	0	0	0	1
10105	0	0	1	10105	Gene_ID	H. sapiens	10105	H. sapiens	PPIF	peptidylprolyl isomerase F	GO:2000276 negative regulation of oxidative phosphorylation uncoupler activity;GO:0090324 negative regulation of oxidative phosphorylation;GO:0010849 regulation of proton-transporting ATPase activity, rotational mechanism		Enzymes/ENZYME proteins/Isomerase	Mitochondria(Supported)	Cyclosporine (Peptidyl-prolyl cis-trans isomerase activity);L-Proline (Peptidyl-prolyl cis-trans isomerase activity);1-Methoxy-2-[2-(2-Methoxy-Ethoxy]-Ethane (Peptidyl-prolyl cis-trans isomerase activity);7-AMINO-4-METHYL-CHROMEN-2-ONE (Peptidyl-prolyl cis-trans isomerase activity)		(M5941)HALLMARK UV RESPONSE UP; (M5907)HALLMARK ESTROGEN RESPONSE LATE; (M5906)HALLMARK ESTROGEN RESPONSE EARLY	0		0	0	0	0	0	0	0	0	0	0	0	0	0	0	0	0	0	1	0	1	1
191	1	0	0	191	Gene_ID	H. sapiens	191	H. sapiens	AHCY	adenosylhomocysteinase	GO:0019510 S-adenosylhomocysteine catabolic process;GO:0071268 homocysteine biosynthetic process;GO:0033353 S-adenosylmethionine cycle		Enzymes/ENZYME proteins/Hydrolases	Cytosol(Supported)	Isopropyl Alcohol (Nad binding);(1'r,2's)-9-(2-Hydroxy-3'-Keto-Cyclopenten-1-Yl)Adenine (Nad binding);3'-Oxo-Adenosine (Nad binding);D-Eritadenine (Nad binding)		(M5934)HALLMARK XENOBIOTIC METABOLISM; (M5947)HALLMARK IL2 STAT5 SIGNALING	1	GO:0006952,GO:0006952,GO:0006952,GO:0006952,GO:0006952,GO:0006952,GO:0006952,GO:0006952,GO:0006952,GO:0006952,GO:0006952,GO:0006952,GO:0006952,GO:0006952,GO:0006952,GO:0006952,GO:0006952,GO:0006952,GO:0006952,GO:0006952,GO:0006952,GO:0006952,GO:0006952,GO:0006952,GO:0006952,GO:0006952,GO:0006952,GO:0006952,GO:0006952,GO:0006952,GO:0006952,GO:0006952,GO:0006952,GO:0006952,GO:0006952,GO:0006952,GO:…	0	0	0	0	0	0	0	1	0	0	0	0	0	0	0	0	0	0	0	1	1
4914	0	0	1	4914	Gene_ID	H. sapiens	4914	H. sapiens	NTRK1	neurotrophic receptor tyrosine kinase 1	GO:0061368 behavioral response to formalin induced pain;GO:0060385 axonogenesis involved in innervation;GO:0061366 behavioral response to chemical pain	Tyr protein kinase family	Enzymes/{ENZYME proteins/Transferases,Kinases/Tyr protein kinases}	Cytosol;Vesicles(Uncertain)	Amitriptyline (Transmembrane receptor protein tyrosine kinase activity);Imatinib (Transmembrane receptor protein tyrosine kinase activity);Regorafenib (Transmembrane receptor protein tyrosine kinase activity)	(M18895)SA TRKA RECEPTOR; (M271)PID PI3K PLC TRK PATHWAY; (M2579)ST DIFFERENTIATION PATHWAY IN PC12 CELLS		0		1	1	0	0	0	1	0	0	1	0	0	0	0	0	1	1	0	1	0	1	1
4913	0	1	0	4913	Gene_ID	H. sapiens	4913	H. sapiens	NTHL1	nth like DNA glycosylase 1	GO:0045008 depyrimidination;GO:0009223 pyrimidine deoxyribonucleotide catabolic process;GO:0006244 pyrimidine nucleotide catabolic process		Enzymes/ENZYME proteins/Lyases				(M5935)HALLMARK FATTY ACID METABOLISM	0		0	0	0	0	0	0	0	1	0	0	0	0	0	0	0	0	0	0	0	1	1
11113	0	0	1	11113	Gene_ID	H. sapiens	11113	H. sapiens	CIT	citron rho-interacting serine/threonine kinase	GO:0032467 positive regulation of cytokinesis;GO:0008064 regulation of actin polymerization or depolymerization;GO:0032465 regulation of cytokinesis	AGC Ser/Thr protein kinase family	Enzymes/{ENZYME proteins/Transferases,Kinases/AGC Ser/Thr protein kinases}	Cytosol(Approved)		(M12)PID RHOA PATHWAY	(M5925)HALLMARK E2F TARGETS	0		0	0	0	0	0	0	0	0	1	0	0	0	0	1	0	1	0	1	1	1	1
6628	1	0	0	6628	Gene_ID	H. sapiens	6628	H. sapiens	SNRPB	small nuclear ribonucleoprotein polypeptides B and B1	GO:0000387 spliceosomal snRNP assembly;GO:0006369 termination of RNA polymerase II transcription;GO:0008334 histone mRNA metabolic process			Nucleoplasm(Supported)			(M5925)HALLMARK E2F TARGETS	0		0	0	0	1	0	0	0	0	0	0	0	1	0	0	0	0	0	0	0	1	1
54980	0	0	1	54980	Gene_ID	H. sapiens	54980	H. sapiens	C2orf42	chromosome 2 open reading frame 42				Nucleus(Enhanced)				0		0	0	0	0	0	0	0	0	0	0	0	0	0	0	0	0	0	0	0	0	1
51390	0	0	1	51390	Gene_ID	H. sapiens	51390	H. sapiens	AIG1	androgen induced 1	GO:0042758 long-chain fatty acid catabolic process;GO:0001676 long-chain fatty acid metabolic process;GO:0009062 fatty acid catabolic process		Transporters	Golgi apparatus(Approved)				0		0	0	0	0	0	0	0	0	0	0	0	0	0	0	0	0	0	0	0	0	1
51393	0	0	1	51393	Gene_ID	H. sapiens	51393	H. sapiens	TRPV2	transient receptor potential cation channel subfamily V member 2	GO:0090280 positive regulation of calcium ion import;GO:0045773 positive regulation of axon extension;GO:0050772 positive regulation of axonogenesis		Transporters/Transporter channels and pores	Plasma membrane(Supported)				0		0	0	0	0	0	1	0	0	0	0	0	0	0	0	0	1	0	0	0	1	1
155066	1	0	0	155066	Gene_ID	H. sapiens	155066	H. sapiens	ATP6V0E2	ATPase H+ transporting V0 subunit e2	GO:0090383 phagosome acidification;GO:0007035 vacuolar acidification;GO:0033572 transferrin transport							0		0	0	0	0	0	1	0	0	0	0	0	0	0	0	0	0	1	0	0	0	1
254065	0	0	1	254065	Gene_ID	H. sapiens	254065	H. sapiens	BRWD3	bromodomain and WD repeat domain containing 3	GO:0008360 regulation of cell shape;GO:0022604 regulation of cell morphogenesis;GO:0000902 cell morphogenesis			Cytosol;Nucleoplasm(Approved)				0		0	0	0	0	0	0	0	0	0	0	0	0	0	0	0	1	0	0	0	0	1
2022	0	0	1	2022	Gene_ID	H. sapiens	2022	H. sapiens	ENG	endoglin	GO:1905310 regulation of cardiac neural crest cell migration involved in outflow tract morphogenesis;GO:1905007 positive regulation of epithelial to mesenchymal transition involved in endocardial cushion formation;GO:0022009 central nervous system vasculogenesis		CD markers			(M185)PID ALK1 PATHWAY; (M255)PID HIF1 TFPATHWAY	(M5896)HALLMARK TGF BETA SIGNALING; (M5953)HALLMARK KRAS SIGNALING UP	0		1	0	0	0	0	0	0	0	0	0	0	0	0	0	1	1	0	0	0	0	1
7767	1	0	0	7767	Gene_ID	H. sapiens	7767	H. sapiens	ZNF224	zinc finger protein 224	GO:0000122 negative regulation of transcription from RNA polymerase II promoter;GO:0045892 negative regulation of transcription, DNA-templated;GO:1903507 negative regulation of nucleic acid-templated transcription		Transcription factors/Zinc-coordinating DNA-binding domains	Nuclear membrane;Nucleus(Supported)				0		0	0	0	0	0	0	0	0	0	0	0	0	0	0	0	0	0	0	0	0	1
27032	0	1	0	27032	Gene_ID	H. sapiens	27032	H. sapiens	ATP2C1	ATPase secretory pathway Ca2+ transporting 1	GO:0032468 Golgi calcium ion homeostasis;GO:0032472 Golgi calcium ion transport;GO:0016339 calcium-dependent cell-cell adhesion via plasma membrane cell adhesion molecules		Enzymes/ENZYME proteins/Hydrolases;Transporters/Primary Active Transporters	Golgi apparatus(Supported)	Enflurane (Signal transducer activity);Isoflurane (Signal transducer activity);Methoxyflurane (Signal transducer activity);Halothane (Signal transducer activity);Desflurane (Signal transducer activity);Sevoflurane (Signal transducer activity);Calcium (Signal transducer activity)		(M5942)HALLMARK UV RESPONSE DN; (M5932)HALLMARK INFLAMMATORY RESPONSE	0		0	0	0	0	0	1	0	0	0	0	0	0	0	0	0	0	0	0	0	0	1
861	0	1	0	861	Gene_ID	H. sapiens	861	H. sapiens	RUNX1	runt related transcription factor 1	GO:0030854 positive regulation of granulocyte differentiation;GO:0050855 regulation of B cell receptor signaling pathway;GO:0045589 regulation of regulatory T cell differentiation		Transcription factors/Immunoglobulin fold	Nucleoplasm;Vesicles(Enhanced)		(M236)PID DELTA NP63 PATHWAY; (M2)PID SMAD2 3NUCLEAR PATHWAY	(M5942)HALLMARK UV RESPONSE DN	0		0	0	0	0	0	1	0	0	0	0	0	0	0	0	0	0	0	0	0	0	1
4654	0	1	0	4654	Gene_ID	H. sapiens	4654	H. sapiens	MYOD1	myogenic differentiation 1	GO:0043503 skeletal muscle fiber adaptation;GO:0048743 positive regulation of skeletal muscle fiber development;GO:0043415 positive regulation of skeletal muscle tissue regeneration		Transcription factors/Basic domains	Nuclear bodies;Nucleoplasm(Supported)Cytosol(Uncertain)		(M32)PID HDAC CLASSIII PATHWAY; (M288)PID HES HEY PATHWAY; (M279)PID RB 1PATHWAY		0		0	0	0	1	0	0	0	0	0	0	1	0	0	0	0	0	0	0	0	0	1
6404	0	1	0	6404	Gene_ID	H. sapiens	6404	H. sapiens	SELPLG	selectin P ligand	GO:0050902 leukocyte adhesive activation;GO:0046718 viral entry into host cell;GO:0050901 leukocyte tethering or rolling		CD markers			(M159)PID AMB2 NEUTROPHILS PATHWAY		1	GO:0016032,GO:0016032,GO:0016032,GO:0016032,GO:0016032,GO:0016032,GO:0016032,GO:0016032,GO:0016032,GO:0016032,GO:0016032,GO:0016032,GO:0016032,GO:0016032,GO:0016032,GO:0016032,GO:0016032,GO:0016032,GO:0016032,GO:0016032,GO:0016032,GO:0016032,GO:0016032,GO:0016032,GO:0016032,GO:0016032,GO:0016032,GO:0016032,GO:0016032,GO:0016032,GO:0016032,GO:0016032,GO:0016032,GO:0016032,GO:0016032,GO:0016032,GO:…	0	0	0	0	1	0	0	0	0	0	0	0	0	0	0	0	0	0	0	0	1
7564	1	0	0	7564	Gene_ID	H. sapiens	7564	H. sapiens	ZNF16	zinc finger protein 16	GO:0072707 cellular response to sodium dodecyl sulfate;GO:0045654 positive regulation of megakaryocyte differentiation;GO:0072706 response to sodium dodecyl sulfate		Transcription factors/Zinc-coordinating DNA-binding domains	Nucleoli;Nucleus(Supported)				0		0	0	0	0	0	0	0	0	0	0	0	0	0	0	0	0	0	0	0	0	1
58526	0	0	1	58526	Gene_ID	H. sapiens	58526	H. sapiens	MID1IP1	MID1 interacting protein 1	GO:0006853 carnitine shuttle;GO:0007026 negative regulation of microtubule depolymerization;GO:1902001 fatty acid transmembrane transport						(M5893)HALLMARK MITOTIC SPINDLE	0		0	0	0	0	0	0	0	0	0	0	0	0	0	0	0	0	0	0	0	0	1
9625	0	0	1	9625	Gene_ID	H. sapiens	9625	H. sapiens	AATK	apoptosis associated tyrosine kinase	GO:0006468 protein phosphorylation;GO:0016310 phosphorylation;GO:0006796 phosphate-containing compound metabolic process	Tyr protein kinase family	Enzymes/{ENZYME proteins/Transferases,Kinases/Tyr protein kinases}	Mitochondria(Uncertain)				0		0	0	0	0	0	0	0	0	0	0	0	0	0	0	0	0	0	0	0	0	1
9231	0	0	1	9231	Gene_ID	H. sapiens	9231	H. sapiens	DLG5	discs large MAGUK scaffold protein 5	GO:0045186 zonula adherens assembly;GO:0072205 metanephric collecting duct development;GO:0035332 positive regulation of hippo signaling			Cell Junctions(Supported)			(M5907)HALLMARK ESTROGEN RESPONSE LATE	0		0	0	0	0	0	0	0	0	0	0	0	0	0	0	1	1	0	0	0	0	1
1915	0	1	0	1915	Gene_ID	H. sapiens	1915	H. sapiens	EEF1A1	eukaryotic translation elongation factor 1 alpha 1	GO:1904714 regulation of chaperone-mediated autophagy;GO:0061684 chaperone-mediated autophagy;GO:0043312 neutrophil degranulation			Cytosol(Supported)	Guanosine-5'-Diphosphate (Trna binding)			0		0	0	0	0	0	0	0	1	0	0	0	0	0	1	0	0	1	0	0	1	1
8476	0	0	1	8476	Gene_ID	H. sapiens	8476	H. sapiens	CDC42BPA	CDC42 binding protein kinase alpha	GO:0031532 actin cytoskeleton reorganization;GO:0031032 actomyosin structure organization;GO:0030036 actin cytoskeleton organization	AGC Ser/Thr protein kinase family	Enzymes/{ENZYME proteins/Transferases,Kinases/AGC Ser/Thr protein kinases}	Intermediate filaments(Approved)		(M81)PID CDC42 PATHWAY	(M5942)HALLMARK UV RESPONSE DN; (M5893)HALLMARK MITOTIC SPINDLE	0		0	0	0	0	0	0	0	0	0	0	0	0	0	0	0	0	0	0	1	0	1
8570	0	0	1	8570	Gene_ID	H. sapiens	8570	H. sapiens	KHSRP	KH-type splicing regulatory protein	GO:0061158 3'-UTR-mediated mRNA destabilization;GO:0045019 negative regulation of nitric oxide biosynthetic process;GO:0061157 mRNA destabilization			Nucleoplasm(Enhanced)			(M5922)HALLMARK UNFOLDED PROTEIN RESPONSE	0		0	0	0	1	0	0	0	0	0	0	0	0	0	0	0	0	1	0	0	1	1
57085	0	0	1	57085	Gene_ID	H. sapiens	57085	H. sapiens	AGTRAP	angiotensin II receptor associated protein	GO:0038166 angiotensin-activated signaling pathway;GO:1904385 cellular response to angiotensin;GO:1990776 response to angiotensin			Vesicles(Supported)				0		0	0	0	0	0	1	0	0	0	1	0	0	0	0	0	0	0	1	0	0	1
5868	1	0	0	5868	Gene_ID	H. sapiens	5868	H. sapiens	RAB5A	RAB5A, member RAS oncogene family	GO:2000286 receptor internalization involved in canonical Wnt signaling pathway;GO:2000300 regulation of synaptic vesicle exocytosis;GO:0039694 viral RNA genome replication		RAS pathway related proteins		L-methionine (S)-S-oxide (Gtpase activity);Guanosine-5'-Triphosphate (Gtpase activity);Guanosine-5'-Diphosphate (Gtpase activity)	(M252)PID IL8 CXCR1 PATHWAY; (M210)PID IL8 CXCR2 PATHWAY; (M229)PID P38 ALPHA BETA DOWNSTREAM PATHWAY	(M5910)HALLMARK PROTEIN SECRETION	1	GO:0016032,GO:0016032,GO:0016032,GO:0016032,GO:0016032,GO:0016032,GO:0016032,GO:0016032,GO:0016032,GO:0016032,GO:0016032,GO:0016032,GO:0016032,GO:0016032,GO:0016032,GO:0016032,GO:0016032,GO:0016032,GO:0016032,GO:0016032,GO:0016032,GO:0016032,GO:0016032,GO:0016032,GO:0016032,GO:0016032,GO:0016032,GO:0016032,GO:0016032,GO:0016032,GO:0016032,GO:0016032,GO:0016032,GO:0016032,GO:0016032,GO:0016032,GO:…	0	0	0	0	1	0	0	0	0	0	0	0	0	0	0	0	1	1	0	0	1
658	0	0	1	658	Gene_ID	H. sapiens	658	H. sapiens	BMPR1B	bone morphogenetic protein receptor type 1B	GO:0001550 ovarian cumulus expansion;GO:0048165 fused antrum stage;GO:0001547 antral ovarian follicle growth	TKL Ser/Thr protein kinase family	CD markers;Enzymes/{ENZYME proteins/Transferases,Kinases/TKL Ser/Thr protein kinases}			(M181)PID BMP PATHWAY	(M5908)HALLMARK ANDROGEN RESPONSE; (M5935)HALLMARK FATTY ACID METABOLISM; (M5956)HALLMARK KRAS SIGNALING DN	1	GO:0006952,GO:0006952,GO:0006952,GO:0006952,GO:0006952,GO:0006952,GO:0006952,GO:0006952,GO:0006952,GO:0006952,GO:0006952,GO:0006952,GO:0006952,GO:0006952,GO:0006952,GO:0006952,GO:0006952,GO:0006952,GO:0006952,GO:0006952,GO:0006952,GO:0006952,GO:0006952,GO:0006952,GO:0006952,GO:0006952,GO:0006952,GO:0006952,GO:0006952,GO:0006952,GO:0006952,GO:0006952,GO:0006952,GO:0006952,GO:0006952,GO:0006952,GO:…	0	0	0	0	0	0	0	0	0	0	0	0	0	0	0	1	0	1	0	0	1
90557	1	0	0	90557	Gene_ID	H. sapiens	90557	H. sapiens	CCDC74A	coiled-coil domain containing 74A				Vesicles(Uncertain)				0		0	0	0	0	0	0	0	0	0	0	0	0	0	0	0	0	0	0	0	0	1
2058	1	0	0	2058	Gene_ID	H. sapiens	2058	H. sapiens	EPRS	glutamyl-prolyl-tRNA synthetase	GO:0006433 prolyl-tRNA aminoacylation;GO:0006424 glutamyl-tRNA aminoacylation;GO:0006418 tRNA aminoacylation for protein translation		Enzymes/ENZYME proteins/Ligase	Cytosol(Enhanced)	L-Glutamic Acid (Rna stem-loop binding);L-Proline (Rna stem-loop binding);'5'-O-(N-(L-Prolyl)-Sulfamoyl)Adenosine (Rna stem-loop binding);5'-O-(N-(L-Cysteinyl)-Sulfamoyl)Adenosine (Rna stem-loop binding);'5'-O-(N-(L-Alanyl)-Sulfamoyl)Adenosine (Rna stem-loop binding)		(M5926)HALLMARK MYC TARGETS V1; (M5924)HALLMARK MTORC1 SIGNALING	1	GO:0006952,GO:0006952,GO:0006952,GO:0006952,GO:0006952,GO:0006952,GO:0006952,GO:0006952,GO:0006952,GO:0006952,GO:0006952,GO:0006952,GO:0006952,GO:0006952,GO:0006952,GO:0006952,GO:0006952,GO:0006952,GO:0006952,GO:0006952,GO:0006952,GO:0006952,GO:0006952,GO:0006952,GO:0006952,GO:0006952,GO:0006952,GO:0006952,GO:0006952,GO:0006952,GO:0006952,GO:0006952,GO:0006952,GO:0006952,GO:0006952,GO:0006952,GO:…	0	0	0	1	0	0	0	1	0	0	0	0	0	0	0	0	0	0	0	1	1
2050	0	0	1	2050	Gene_ID	H. sapiens	2050	H. sapiens	EPHB4	EPH receptor B4	GO:0002042 cell migration involved in sprouting angiogenesis;GO:0002040 sprouting angiogenesis;GO:0043534 blood vessel endothelial cell migration	Tyr protein kinase family	Enzymes/{ENZYME proteins/Transferases,Kinases/Tyr protein kinases}		XL647 (Transmembrane receptor protein tyrosine kinase activity);N-(5-chloro-1,3-benzodioxol-4-yl)-6-methoxy-7-(3-piperidin-1-ylpropoxy)quinazolin-4-amine (Transmembrane receptor protein tyrosine kinase activity);N'-(5-CHLORO-1,3-BENZODIOXOL-4-YL)-N-(3,4,5- TRIMETHOXYPHENYL)PYRIMIDINE-2,4-DIAMINE (Transmembrane receptor protein tyrosine kinase activity);N'-(3-CHLORO-4-METHOXY-PHENYL)-N-(3,4,5-TRIM…	(M257)PID EPHRINB REV PATHWAY; (M62)PID EPHB FWD PATHWAY	(M5916)HALLMARK APICAL SURFACE	0		1	0	0	0	0	1	0	0	0	1	0	0	0	0	0	0	0	0	0	0	1
2051	0	1	0	2051	Gene_ID	H. sapiens	2051	H. sapiens	EPHB6	EPH receptor B6	GO:0048013 ephrin receptor signaling pathway;GO:0007169 transmembrane receptor protein tyrosine kinase signaling pathway;GO:0007167 enzyme linked receptor protein signaling pathway	Tyr protein kinase family		Nuclear speckles(Approved)				0		0	0	0	0	0	0	0	0	0	1	0	0	0	0	0	0	0	0	0	0	1
59286	1	0	0	59286	Gene_ID	H. sapiens	59286	H. sapiens	UBL5	ubiquitin like 5	GO:1903955 positive regulation of protein targeting to mitochondrion;GO:1903214 regulation of protein targeting to mitochondrion;GO:1903749 positive regulation of establishment of protein localization to mitochondrion							0		0	0	0	1	0	0	0	1	0	0	0	1	0	0	0	0	0	0	0	0	1
6929	0	1	0	6929	Gene_ID	H. sapiens	6929	H. sapiens	TCF3	transcription factor 3	GO:0002326 B cell lineage commitment;GO:0033152 immunoglobulin V(D)J recombination;GO:0033151 V(D)J recombination		Transcription factors/Basic domains	Nucleoplasm(Enhanced)		(M199)PID P38 MK2 PATHWAY; (M288)PID HES HEY PATHWAY; (M2)PID SMAD2 3NUCLEAR PATHWAY		0		0	0	0	0	0	0	0	0	0	0	0	0	0	0	0	0	0	0	0	0	1
56911	0	1	0	56911	Gene_ID	H. sapiens	56911	H. sapiens	MAP3K7CL	MAP3K7 C-terminal like	GO:0000186 activation of MAPKK activity;GO:0043406 positive regulation of MAP kinase activity;GO:0032147 activation of protein kinase activity			Nucleoplasm(Approved)				0		0	0	0	0	0	0	0	0	0	0	0	0	0	0	0	0	0	0	0	0	1
10300	0	1	0	10300	Gene_ID	H. sapiens	10300	H. sapiens	KATNB1	katanin regulatory subunit B1	GO:0031117 positive regulation of microtubule depolymerization;GO:0007026 negative regulation of microtubule depolymerization;GO:1901881 positive regulation of protein depolymerization			Cytosol;Microtubules(Supported)Plasma membrane(Approved)			(M5893)HALLMARK MITOTIC SPINDLE	0		0	0	0	0	0	0	0	1	0	0	0	0	0	0	0	0	0	0	0	0	1
6811	0	0	1	6811	Gene_ID	H. sapiens	6811	H. sapiens	STX5	syntaxin 5	GO:0048208 COPII vesicle coating;GO:0090166 Golgi disassembly;GO:0048207 vesicle targeting, rough ER to cis-Golgi			Golgi apparatus(Supported)Nucleoplasm(Approved)			(M5892)HALLMARK CHOLESTEROL HOMEOSTASIS	0		0	0	0	0	0	0	0	0	0	0	0	0	0	0	0	0	1	1	0	1	1
6627	0	0	1	6627	Gene_ID	H. sapiens	6627	H. sapiens	SNRPA1	small nuclear ribonucleoprotein polypeptide A'	GO:0035722 interleukin-12-mediated signaling pathway;GO:0071349 cellular response to interleukin-12;GO:0070671 response to interleukin-12			Nuclear bodies;Nuclear speckles;Nucleoplasm(Supported)			(M5926)HALLMARK MYC TARGETS V1	0		0	0	0	1	0	0	1	0	0	0	0	0	0	0	0	0	0	0	0	0	1
2539	0	0	1	2539	Gene_ID	H. sapiens	2539	H. sapiens	G6PD	glucose-6-phosphate dehydrogenase	GO:1904879 positive regulation of calcium ion transmembrane transport via high voltage-gated calcium channel;GO:0061052 negative regulation of cell growth involved in cardiac muscle cell development;GO:0010734 negative regulation of protein glutathionylation		Enzymes/ENZYME proteins/Oxidoreductases	Cytosol(Supported)Microtubule organizing center;Vesicles(Approved)	Hydroxyacetic Acid (Protein homodimerization activity);2'-Monophosphoadenosine 5'-Diphosphoribose (Protein homodimerization activity);16-Bromoepiandrosterone (Protein homodimerization activity)		(M5938)HALLMARK REACTIVE OXIGEN SPECIES PATHWAY; (M5924)HALLMARK MTORC1 SIGNALING; (M5937)HALLMARK GLYCOLYSIS	0		0	0	0	0	0	0	0	0	1	0	0	0	0	0	0	1	0	1	0	1	1
6624	0	0	1	6624	Gene_ID	H. sapiens	6624	H. sapiens	FSCN1	fascin actin-bundling protein 1	GO:0090091 positive regulation of extracellular matrix disassembly;GO:0032534 regulation of microvillus assembly;GO:0071803 positive regulation of podosome assembly			Cytosol;Plasma membrane(Supported)		(M16801)SIG REGULATION OF THE ACTIN CYTOSKELETON BY RHO GTPASES	(M5915)HALLMARK APICAL JUNCTION; (M5893)HALLMARK MITOTIC SPINDLE	0		0	0	0	0	0	0	1	0	0	0	0	0	0	0	0	1	0	0	0	0	1
9230	0	0	1	9230	Gene_ID	H. sapiens	9230	H. sapiens	RAB11B	RAB11B, member RAS oncogene family	GO:0033572 transferrin transport;GO:0032402 melanosome transport;GO:0045054 constitutive secretory pathway			Microtubule organizing center;Vesicles(Approved)				0		0	0	0	0	0	1	0	0	0	0	0	1	0	0	0	0	0	0	0	0	1
2521	1	0	0	2521	Gene_ID	H. sapiens	2521	H. sapiens	FUS	FUS RNA binding protein	GO:0071277 cellular response to calcium ion;GO:0051592 response to calcium ion;GO:0071248 cellular response to metal ion			Nucleoplasm(Enhanced)			(M5922)HALLMARK UNFOLDED PROTEIN RESPONSE	0		0	0	0	1	0	0	0	0	0	0	0	0	0	0	0	0	0	0	0	0	1
85300	0	1	0	85300	Gene_ID	H. sapiens	85300	H. sapiens	ATCAY	ATCAY, caytaxin	GO:2000212 negative regulation of glutamate metabolic process;GO:2000211 regulation of glutamate metabolic process;GO:0045763 negative regulation of cellular amino acid metabolic process							0		0	0	0	0	0	0	0	0	0	0	0	0	0	0	0	0	0	0	0	0	1
8784	0	1	0	8784	Gene_ID	H. sapiens	8784	H. sapiens	TNFRSF18	TNF receptor superfamily member 18	GO:0045589 regulation of regulatory T cell differentiation;GO:0045066 regulatory T cell differentiation;GO:0042531 positive regulation of tyrosine phosphorylation of STAT protein		CD markers			(M272)PID CD8 TCR DOWNSTREAM PATHWAY	(M5947)HALLMARK IL2 STAT5 SIGNALING	1	GO:0006952,GO:0006952,GO:0006952,GO:0006952,GO:0006952,GO:0006952,GO:0006952,GO:0006952,GO:0006952,GO:0006952,GO:0006952,GO:0006952,GO:0006952,GO:0006952,GO:0006952,GO:0006952,GO:0006952,GO:0006952,GO:0006952,GO:0006952,GO:0006952,GO:0006952,GO:0006952,GO:0006952,GO:0006952,GO:0006952,GO:0006952,GO:0006952,GO:0006952,GO:0006952,GO:0006952,GO:0006952,GO:0006952,GO:0006952,GO:0006952,GO:0006952,GO:…	0	0	0	0	0	0	1	0	0	0	0	0	0	0	1	0	0	1	0	0	1
50488	0	0	1	50488	Gene_ID	H. sapiens	50488	H. sapiens	MINK1	misshapen like kinase 1	GO:0000185 activation of MAPKKK activity;GO:2000311 regulation of AMPA receptor activity;GO:0046330 positive regulation of JNK cascade	STE Ser/Thr protein kinase family	Enzymes/{ENZYME proteins/Transferases,Kinases/STE Ser/Thr protein kinases}					0		1	1	0	0	0	0	0	0	0	0	0	0	0	1	1	1	0	0	0	0	1
5096	0	0	1	5096	Gene_ID	H. sapiens	5096	H. sapiens	PCCB	propionyl-CoA carboxylase beta subunit	GO:0019626 short-chain fatty acid catabolic process;GO:0006768 biotin metabolic process;GO:0046459 short-chain fatty acid metabolic process		Enzymes/ENZYME proteins/Ligase		Biotin (Propionyl-coa carboxylase activity);L-Valine (Propionyl-coa carboxylase activity)			0		0	0	0	0	0	0	0	0	0	0	0	0	0	0	0	0	0	0	0	1	1
153571	0	0	1	153571	Gene_ID	H. sapiens	153571	H. sapiens	C5orf38	chromosome 5 open reading frame 38				Golgi apparatus;Vesicles(Enhanced)				0		0	0	0	0	0	0	0	0	0	0	0	0	0	0	0	0	0	0	0	0	1
93953	0	0	1	93953	Gene_ID	H. sapiens	93953	H. sapiens	GCNA	germ cell nuclear acidic peptidase	GO:0080111 DNA demethylation;GO:0035510 DNA dealkylation;GO:0044728 DNA methylation or demethylation			Vesicles(Approved)				0		0	0	0	0	0	0	0	0	0	0	0	0	0	0	0	0	0	0	0	0	1
3717	0	0	1	3717	Gene_ID	H. sapiens	3717	H. sapiens	JAK2	Janus kinase 2	GO:0060399 positive regulation of growth hormone receptor signaling pathway;GO:0097296 activation of cysteine-type endopeptidase activity involved in apoptotic signaling pathway;GO:0035409 histone H3-Y41 phosphorylation	Tyr protein kinase family	Enzymes/{ENZYME proteins/Transferases,Kinases/Tyr protein kinases}	Nucleoplasm(Supported)Focal adhesion sites;Plasma membrane(Approved)	2-(1,1-DIMETHYLETHYL)9-FLUORO-3,6-DIHYDRO-7H-BENZ[H]-IMIDAZ[4,5-F]ISOQUINOLIN-7-ONE (Sh2 domain binding);XL019 (Sh2 domain binding);5-phenyl-1H-indazol-3-amine (Sh2 domain binding);4-(3-amino-1H-indazol-5-yl)-N-tert-butylbenzenesulfonamide (Sh2 domain binding);4-[(2-{4-[(CYCLOPROPYLCARBAMOYL)AMINO]-1H-PYRAZOL-3-YL}-1H-BENZIMIDAZOL-6-YL)METHYL]MORPHOLIN-4-IUM (Sh2 domain binding);3-{(3R,4R)-4-meth…	(M17580)ST IL 13 PATHWAY; (M5248)ST JAK STAT PATHWAY; (M4170)ST INTERFERON GAMMA PATHWAY	(M5950)HALLMARK ALLOGRAFT REJECTION; (M5913)HALLMARK INTERFERON GAMMA RESPONSE; (M5906)HALLMARK ESTROGEN RESPONSE EARLY	1	GO:0006952,GO:0006952,GO:0006952,GO:0006952,GO:0006952,GO:0006952,GO:0006952,GO:0006952,GO:0006952,GO:0006952,GO:0006952,GO:0006952,GO:0006952,GO:0006952,GO:0006952,GO:0006952,GO:0006952,GO:0006952,GO:0006952,GO:0006952,GO:0006952,GO:0006952,GO:0006952,GO:0006952,GO:0006952,GO:0006952,GO:0006952,GO:0006952,GO:0006952,GO:0006952,GO:0006952,GO:0006952,GO:0006952,GO:0006952,GO:0006952,GO:0006952,GO:…	1	1	0	0	0	1	1	0	1	1	0	1	0	1	1	1	1	1	0	1	1
65220	0	0	1	65220	Gene_ID	H. sapiens	65220	H. sapiens	NADK	NAD kinase	GO:0006741 NADP biosynthetic process;GO:0019359 nicotinamide nucleotide biosynthetic process;GO:0006739 NADP metabolic process		Enzymes/ENZYME proteins/Transferases	Nucleoplasm;Vesicles(Approved)				0		0	0	0	0	0	0	0	0	0	0	0	0	0	0	0	0	0	0	0	1	1
5441	0	1	0	5441	Gene_ID	H. sapiens	5441	H. sapiens	POLR2L	RNA polymerase II subunit L	GO:0050434 positive regulation of viral transcription;GO:0046782 regulation of viral transcription;GO:0006370 7-methylguanosine mRNA capping		RNA polymerase related proteins					1	GO:0016032,R-HSA-168254,GO:0016032,R-HSA-168254,GO:0016032,R-HSA-168254,GO:0016032,R-HSA-168254,GO:0016032,R-HSA-168254,GO:0016032,R-HSA-168254,GO:0016032,R-HSA-168254,GO:0016032,R-HSA-168254,GO:0016032,R-HSA-168254,GO:0016032,R-HSA-168254,GO:0016032,R-HSA-168254,GO:0016032,R-HSA-168254,GO:0016032,R-HSA-168254,GO:0016032,R-HSA-168254,GO:0016032,R-HSA-168254,GO:0016032,R-HSA-168254,GO:0016032,R-HS…	0	0	0	1	1	0	0	1	0	1	0	0	1	0	0	0	0	0	0	1	1
7069	1	0	0	7069	Gene_ID	H. sapiens	7069	H. sapiens	THRSP	thyroid hormone responsive	GO:0006853 carnitine shuttle;GO:1902001 fatty acid transmembrane transport;GO:0010866 regulation of triglyceride biosynthetic process			Nucleoplasm(Approved)				0		0	0	0	0	0	0	0	0	0	0	0	0	0	0	0	0	0	0	0	0	1
2334	0	0	1	2334	Gene_ID	H. sapiens	2334	H. sapiens	AFF2	AF4/FMR2 family member 2	GO:0035063 nuclear speck organization;GO:0030575 nuclear body organization;GO:0043484 regulation of RNA splicing							0		0	0	0	1	0	0	0	0	0	0	0	0	0	0	0	0	0	0	0	1	1
57703	1	0	0	57703	Gene_ID	H. sapiens	57703	H. sapiens	CWC22	CWC22 spliceosome associated protein homolog	GO:0048024 regulation of mRNA splicing, via spliceosome;GO:0050684 regulation of mRNA processing;GO:0043484 regulation of RNA splicing			Nuclear speckles(Supported)Cytosol(Uncertain)				0		0	0	0	1	0	0	0	0	0	0	0	0	0	0	0	0	0	0	0	0	1
4714	1	0	0	4714	Gene_ID	H. sapiens	4714	H. sapiens	NDUFB8	NADH:ubiquinone oxidoreductase subunit B8	GO:0006120 mitochondrial electron transport, NADH to ubiquinone;GO:0042775 mitochondrial ATP synthesis coupled electron transport;GO:0042773 ATP synthesis coupled electron transport			Mitochondria(Supported)	NADH (Nadh dehydrogenase (ubiquinone) activity)		(M5936)HALLMARK OXIDATIVE PHOSPHORYLATION	0		0	0	0	0	0	0	0	0	0	0	0	0	0	0	0	0	0	0	0	1	1
80818	0	0	1	80818	Gene_ID	H. sapiens	80818	H. sapiens	ZNF436	zinc finger protein 436	GO:0006355 regulation of transcription, DNA-templated;GO:1903506 regulation of nucleic acid-templated transcription;GO:0006351 transcription, DNA-templated		Transcription factors/Zinc-coordinating DNA-binding domains	Nucleoplasm(Supported)Cytosol(Approved)				0		0	0	0	0	0	0	0	0	0	0	0	0	0	0	0	0	0	0	0	0	1
70	0	0	1	70	Gene_ID	H. sapiens	70	H. sapiens	ACTC1	actin, alpha, cardiac muscle 1	GO:0030240 skeletal muscle thin filament assembly;GO:0055003 cardiac myofibril assembly;GO:0090131 mesenchyme migration						(M5956)HALLMARK KRAS SIGNALING DN; (M5915)HALLMARK APICAL JUNCTION; (M5909)HALLMARK MYOGENESIS	0		0	0	0	0	0	0	0	0	0	0	0	0	0	0	0	0	0	0	0	0	1
204851	0	0	1	204851	Gene_ID	H. sapiens	204851	H. sapiens	HIPK1	homeodomain interacting protein kinase 1	GO:0060235 lens induction in camera-type eye;GO:0061072 iris morphogenesis;GO:0060059 embryonic retina morphogenesis in camera-type eye	CMGC Ser/Thr protein kinase family	Enzymes/{ENZYME proteins/Transferases,Kinases/CMGC Ser/Thr protein kinases}	Centrosome;Cytosol;Nucleoplasm(Approved)				0		0	0	0	0	0	0	0	0	0	0	0	0	0	0	0	0	0	0	0	0	1
122525	0	0	1	122525	Gene_ID	H. sapiens	122525	H. sapiens	C14orf28	chromosome 14 open reading frame 28				Cytosol(Approved)				0		0	0	0	0	0	0	0	0	0	0	0	0	0	0	0	0	0	0	0	0	1
56311	0	0	1	56311	Gene_ID	H. sapiens	56311	H. sapiens	ANKRD7	ankyrin repeat domain 7	GO:0008584 male gonad development;GO:0046546 development of primary male sexual characteristics;GO:0046661 male sex differentiation			Nucleus(Approved)				0		0	0	0	0	0	0	0	0	0	0	0	0	0	0	0	0	0	0	0	0	1
207	0	0	1	207	Gene_ID	H. sapiens	207	H. sapiens	AKT1	AKT serine/threonine kinase 1	GO:0010748 negative regulation of plasma membrane long-chain fatty acid transport;GO:0100002 negative regulation of protein kinase activity by protein phosphorylation;GO:0010746 regulation of plasma membrane long-chain fatty acid transport	AGC Ser/Thr protein kinase family	Enzymes/{ENZYME proteins/Transferases,Kinases/AGC Ser/Thr protein kinases};RAS pathway related proteins	Microtubules;Nucleus(Supported)	Adenosine triphosphate (Protein serine/threonine/tyrosine kinase activity);Arsenic trioxide (Protein serine/threonine/tyrosine kinase activity);Inositol 1,3,4,5-Tetrakisphosphate (Protein serine/threonine/tyrosine kinase activity);N-[2-(5-methyl-4H-1,2,4-triazol-3-yl)phenyl]-7H-pyrrolo[2,3-d]pyrimidin-4-amine (Protein serine/threonine/tyrosine kinase activity);5-(5-chloro-7H-pyrrolo[2,3-d]pyrimid…	(M18895)SA TRKA RECEPTOR; (M12771)SA PTEN PATHWAY; (M184)PID ECADHERIN KERATINOCYTE PATHWAY	(M5908)HALLMARK ANDROGEN RESPONSE; (M5923)HALLMARK PI3K AKT MTOR SIGNALING; (M5950)HALLMARK ALLOGRAFT REJECTION	1	GO:0006952,GO:0006952,GO:0006952,GO:0006952,GO:0006952,GO:0006952,GO:0006952,GO:0006952,GO:0006952,GO:0006952,GO:0006952,GO:0006952,GO:0006952,GO:0006952,GO:0006952,GO:0006952,GO:0006952,GO:0006952,GO:0006952,GO:0006952,GO:0006952,GO:0006952,GO:0006952,GO:0006952,GO:0006952,GO:0006952,GO:0006952,GO:0006952,GO:0006952,GO:0006952,GO:0006952,GO:0006952,GO:0006952,GO:0006952,GO:0006952,GO:0006952,GO:…	1	1	1	1	0	1	1	0	1	1	0	1	1	1	1	1	1	1	0	1	1
2870	0	0	1	2870	Gene_ID	H. sapiens	2870	H. sapiens	GRK6	G protein-coupled receptor kinase 6	GO:0008277 regulation of G-protein coupled receptor protein signaling pathway;GO:0016055 Wnt signaling pathway;GO:0198738 cell-cell signaling by wnt	AGC Ser/Thr protein kinase family	Enzymes/{ENZYME proteins/Transferases,Kinases/AGC Ser/Thr protein kinases}	Mitochondria(Approved)		(M124)PID CXCR4 PATHWAY		0		0	0	0	0	0	0	0	0	0	0	0	0	0	0	0	0	0	0	0	0	1
5805	0	0	1	5805	Gene_ID	H. sapiens	5805	H. sapiens	PTS	6-pyruvoyltetrahydropterin synthase	GO:0006729 tetrahydrobiopterin biosynthetic process;GO:0046146 tetrahydrobiopterin metabolic process;GO:0034312 diol biosynthetic process		Enzymes/ENZYME proteins/Lyases	Cytosol(Approved)	Biopterin (Metal ion binding)		(M5935)HALLMARK FATTY ACID METABOLISM; (M5934)HALLMARK XENOBIOTIC METABOLISM	0		0	0	0	0	0	0	0	0	0	0	0	0	0	0	0	0	0	0	0	1	1
9890	0	1	0	9890	Gene_ID	H. sapiens	9890	H. sapiens	PLPPR4	phospholipid phosphatase related 4	GO:0046839 phospholipid dephosphorylation;GO:0007409 axonogenesis;GO:0048839 inner ear development		Enzymes/ENZYME proteins/Hydrolases				(M5902)HALLMARK APOPTOSIS	0		0	0	0	0	0	0	0	0	0	0	0	0	0	0	0	0	0	0	0	0	1
96764	1	0	0	96764	Gene_ID	H. sapiens	96764	H. sapiens	TGS1	trimethylguanosine synthase 1	GO:0071167 ribonucleoprotein complex import into nucleus;GO:0036261 7-methylguanosine cap hypermethylation;GO:0006404 RNA import into nucleus			Cytosol(Enhanced)Nucleus(Supported)				0		0	0	0	1	0	0	0	0	0	0	0	1	0	0	0	0	0	0	0	1	1
1613	0	0	1	1613	Gene_ID	H. sapiens	1613	H. sapiens	DAPK3	death associated protein kinase 3	GO:0043519 regulation of myosin II filament organization;GO:2001241 positive regulation of extrinsic apoptotic signaling pathway in absence of ligand;GO:0051893 regulation of focal adhesion assembly	CAMK Ser/Thr protein kinase family	Enzymes/{ENZYME proteins/Transferases,Kinases/CAMK Ser/Thr protein kinases}	Nucleus(Approved)	2-(1,1-DIMETHYLETHYL)9-FLUORO-3,6-DIHYDRO-7H-BENZ[H]-IMIDAZ[4,5-F]ISOQUINOLIN-7-ONE (Rho gtpase binding);4-(6-{[(1R)-1-(hydroxymethyl)propyl]amino}imidazo[1,2-b]pyridazin-3-yl)benzoic acid (Rho gtpase binding);(4R)-7,8-dichloro-1',9-dimethyl-1-oxo-1,2,4,9-tetrahydrospiro[beta-carboline-3,4'-piperidine]-4-carbonitrile (Rho gtpase binding)			1	GO:0006952,GO:0006952,GO:0006952,GO:0006952,GO:0006952,GO:0006952,GO:0006952,GO:0006952,GO:0006952,GO:0006952,GO:0006952,GO:0006952,GO:0006952,GO:0006952,GO:0006952,GO:0006952,GO:0006952,GO:0006952,GO:0006952,GO:0006952,GO:0006952,GO:0006952,GO:0006952,GO:0006952,GO:0006952,GO:0006952,GO:0006952,GO:0006952,GO:0006952,GO:0006952,GO:0006952,GO:0006952,GO:0006952,GO:0006952,GO:0006952,GO:0006952,GO:…	1	0	1	0	0	0	0	0	0	0	0	0	0	0	1	1	1	1	0	0	1
1965	1	0	0	1965	Gene_ID	H. sapiens	1965	H. sapiens	EIF2S1	eukaryotic translation initiation factor 2 subunit alpha	GO:0032057 negative regulation of translational initiation in response to stress;GO:1990737 response to manganese-induced endoplasmic reticulum stress;GO:2000676 positive regulation of type B pancreatic cell apoptotic process			Cytosol(Enhanced)Nucleoplasm(Approved)		(M66)PID MYC ACTIV PATHWAY	(M5922)HALLMARK UNFOLDED PROTEIN RESPONSE; (M5926)HALLMARK MYC TARGETS V1; (M5925)HALLMARK E2F TARGETS	0		0	0	0	0	0	1	0	1	0	0	0	0	0	0	0	0	0	0	0	1	1
26507	0	1	0	26507	Gene_ID	H. sapiens	26507	H. sapiens	CNNM1	cyclin and CBS domain divalent metal cation transport mediator 1	GO:0006811 ion transport;GO:0006810 transport;GO:0051234 establishment of localization			Cytosol;Plasma membrane(Uncertain)				0		0	0	0	0	0	0	0	0	0	0	0	0	0	0	0	0	0	0	0	0	1
81544	1	0	0	81544	Gene_ID	H. sapiens	81544	H. sapiens	GDPD5	glycerophosphodiester phosphodiesterase domain containing 5	GO:0021895 cerebral cortex neuron differentiation;GO:0048505 regulation of timing of cell differentiation;GO:0021522 spinal cord motor neuron differentiation			Golgi apparatus(Approved)				0		0	0	0	0	0	0	0	0	0	0	0	0	0	0	0	0	0	0	0	0	1
79574	0	0	1	79574	Gene_ID	H. sapiens	79574	H. sapiens	EPS8L3	EPS8 like 3	GO:0042634 regulation of hair cycle;GO:0042633 hair cycle;GO:0042303 molting cycle			Vesicles(Approved)				0		0	0	0	0	0	0	0	0	0	0	0	0	0	0	0	0	0	0	0	0	1
23552	0	0	1	23552	Gene_ID	H. sapiens	23552	H. sapiens	CDK20	cyclin dependent kinase 20	GO:1904031 positive regulation of cyclin-dependent protein kinase activity;GO:1904029 regulation of cyclin-dependent protein kinase activity;GO:0045860 positive regulation of protein kinase activity	CMGC Ser/Thr protein kinase family	Enzymes/{ENZYME proteins/Transferases,Kinases/CMGC Ser/Thr protein kinases}	Nucleoplasm(Supported)				0		0	1	0	0	0	0	0	0	0	0	0	0	0	0	0	0	0	0	0	0	1
114880	0	0	1	114880	Gene_ID	H. sapiens	114880	H. sapiens	OSBPL6	oxysterol binding protein like 6	GO:0006699 bile acid biosynthetic process;GO:0008206 bile acid metabolic process;GO:0015918 sterol transport			Plasma membrane(Approved)				0		0	0	0	0	0	0	0	0	0	0	0	0	0	0	0	0	0	0	0	0	1
284058	0	1	0	284058	Gene_ID	H. sapiens	284058	H. sapiens	KANSL1	KAT8 regulatory NSL complex subunit 1	GO:0043982 histone H4-K8 acetylation;GO:0043981 histone H4-K5 acetylation;GO:0043984 histone H4-K16 acetylation			Nucleoplasm(Supported)				0		0	0	0	0	0	0	0	0	0	0	0	0	0	0	0	0	0	0	0	0	1
54510	0	1	0	54510	Gene_ID	H. sapiens	54510	H. sapiens	PCDH18	protocadherin 18	GO:0007156 homophilic cell adhesion via plasma membrane adhesion molecules;GO:0098742 cell-cell adhesion via plasma-membrane adhesion molecules;GO:0007420 brain development			Cytosol;Golgi apparatus(Approved)				0		0	0	0	0	0	0	0	0	0	0	0	0	0	0	0	0	0	0	0	0	1
90736	0	0	1	90736	Gene_ID	H. sapiens	90736	H. sapiens	FAM104B	family with sequence similarity 104 member B								0		0	0	0	0	0	0	0	0	0	0	0	0	0	0	0	0	0	0	0	0	1
3568	0	0	1	3568	Gene_ID	H. sapiens	3568	H. sapiens	IL5RA	interleukin 5 receptor subunit alpha	GO:0038043 interleukin-5-mediated signaling pathway;GO:0032674 regulation of interleukin-5 production;GO:0032634 interleukin-5 production		CD markers			(M135)PID IL5 PATHWAY		1	GO:0006952,GO:0006952,GO:0006952,GO:0006952,GO:0006952,GO:0006952,GO:0006952,GO:0006952,GO:0006952,GO:0006952,GO:0006952,GO:0006952,GO:0006952,GO:0006952,GO:0006952,GO:0006952,GO:0006952,GO:0006952,GO:0006952,GO:0006952,GO:0006952,GO:0006952,GO:0006952,GO:0006952,GO:0006952,GO:0006952,GO:0006952,GO:0006952,GO:0006952,GO:0006952,GO:0006952,GO:0006952,GO:0006952,GO:0006952,GO:0006952,GO:0006952,GO:…	1	0	0	0	0	0	1	0	0	1	0	0	0	0	0	0	0	0	0	0	1
8290	0	0	1	8290	Gene_ID	H. sapiens	8290	H. sapiens	HIST3H3	histone cluster 3 H3	GO:0032460 negative regulation of protein oligomerization;GO:0051290 protein heterotetramerization;GO:0032459 regulation of protein oligomerization			Nucleoplasm(Supported)				0		0	0	0	0	0	0	0	0	0	0	0	0	0	1	0	0	0	0	0	0	1
8875	0	1	0	8875	Gene_ID	H. sapiens	8875	H. sapiens	VNN2	vanin 2	GO:0015939 pantothenate metabolic process;GO:0006501 C-terminal protein lipidation;GO:0018410 C-terminal protein amino acid modification		Enzymes/ENZYME proteins/Hydrolases					0		0	0	0	0	0	0	0	0	0	0	0	0	0	0	0	0	0	0	0	1	1
3248	0	1	0	3248	Gene_ID	H. sapiens	3248	H. sapiens	HPGD	15-hydroxyprostaglandin dehydrogenase	GO:0097070 ductus arteriosus closure;GO:2001300 lipoxin metabolic process;GO:1904707 positive regulation of vascular smooth muscle cell proliferation		Enzymes/ENZYME proteins/Oxidoreductases	Cytosol(Supported)Nucleoplasm(Approved)	NADH (Protein homodimerization activity)		(M5908)HALLMARK ANDROGEN RESPONSE; (M5935)HALLMARK FATTY ACID METABOLISM	0		0	0	0	0	0	0	0	0	0	0	0	0	0	0	0	0	0	0	0	0	1
4846	1	0	0	4846	Gene_ID	H. sapiens	4846	H. sapiens	NOS3	nitric oxide synthase 3	GO:0031284 positive regulation of guanylate cyclase activity;GO:0014740 negative regulation of muscle hyperplasia;GO:0031282 regulation of guanylate cyclase activity		Enzymes/ENZYME proteins/Oxidoreductases		L-Arginine (Tetrahydrobiopterin binding);L-Citrulline (Tetrahydrobiopterin binding);Sapropterin (Tetrahydrobiopterin binding);Miconazole (Tetrahydrobiopterin binding);N,N-dimethylarginine (Tetrahydrobiopterin binding);L-N(Omega)-Nitroarginine-2,4-L-Diaminobutyric Amide (Tetrahydrobiopterin binding);L-2-Amino-4-(Guanidinooxy)Butyric Acid (Tetrahydrobiopterin binding);3-Bromo-7-Nitroindazole (Tetra…	(M226)PID VEGFR1 PATHWAY; (M65)PID FRA PATHWAY; (M41)PID ER NONGENOMIC PATHWAY		0		0	0	0	0	0	1	0	0	0	0	0	0	0	0	1	0	0	0	0	1	1
10114	0	0	1	10114	Gene_ID	H. sapiens	10114	H. sapiens	HIPK3	homeodomain interacting protein kinase 3	GO:0043508 negative regulation of JUN kinase activity;GO:0046329 negative regulation of JNK cascade;GO:0043407 negative regulation of MAP kinase activity	CMGC Ser/Thr protein kinase family	Enzymes/{ENZYME proteins/Transferases,Kinases/CMGC Ser/Thr protein kinases}	Cytosol;Nuclear bodies(Supported)				0		0	1	1	0	0	0	0	0	0	0	0	0	0	0	0	0	0	0	0	0	1
115701	0	0	1	115701	Gene_ID	H. sapiens	115701	H. sapiens	ALPK2	alpha kinase 2	GO:0006468 protein phosphorylation;GO:0016310 phosphorylation;GO:0006796 phosphate-containing compound metabolic process	Atypical: Alpha-type protein kinase family	Enzymes/Kinases/Atypical kinases	Cytosol(Approved)				0		0	0	0	0	0	0	0	0	0	0	0	0	0	0	0	0	0	0	0	0	1
23277	0	1	0	23277	Gene_ID	H. sapiens	23277	H. sapiens	CLUH	clustered mitochondria homolog	GO:0048312 intracellular distribution of mitochondria;GO:0048311 mitochondrion distribution;GO:0051646 mitochondrion localization			Vesicles(Supported)Nuclear bodies(Approved)				0		0	0	0	0	0	0	0	0	0	0	0	0	0	0	0	0	0	0	0	0	1
387911	0	0	1	387911	Gene_ID	H. sapiens	387911	H. sapiens	C1QTNF9B	C1q and TNF related 9B						(M5883)NABA SECRETED FACTORS; (M5885)NABA MATRISOME ASSOCIATED; (M5889)NABA MATRISOME		0		0	0	0	0	0	0	0	0	0	0	0	0	0	0	0	0	0	0	0	0	1
3832	0	1	0	3832	Gene_ID	H. sapiens	3832	H. sapiens	KIF11	kinesin family member 11	GO:0046602 regulation of mitotic centrosome separation;GO:0007100 mitotic centrosome separation;GO:0051299 centrosome separation			Cytosol;Mitotic spindle(Supported)	3-[(5s)-1-Acetyl-3-(2-Chlorophenyl)-4,5-Dihydro-1h-Pyrazol-5-Yl]Phenol (Protein kinase binding);Monastrol (Protein kinase binding);(4R)-4-(3-HYDROXYPHENYL)-N,N,7,8-TETRAMETHYL-3,4-DIHYDROISOQUINOLINE-2(1H)-CARBOXAMIDE (Protein kinase binding);N,N-DIETHYL-2-[(2-THIENYLCARBONYL)AMINO]-4,5,6,7-TETRAHYDRO-1-BENZOTHIOPHENE-3-CARBOXAMIDE (Protein kinase binding);(5R)-N,N-DIETHYL-5-METHYL-2-[(THIOPHEN-2…		(M5901)HALLMARK G2M CHECKPOINT; (M5893)HALLMARK MITOTIC SPINDLE	0		0	0	0	0	0	0	0	0	0	0	0	0	0	0	0	0	0	0	0	0	1
6328	0	0	1	6328	Gene_ID	H. sapiens	6328	H. sapiens	SCN3A	sodium voltage-gated channel alpha subunit 3	GO:0019228 neuronal action potential;GO:0086010 membrane depolarization during action potential;GO:0035725 sodium ion transmembrane transport		Voltage-gated ion channels/Voltage-Gated Sodium Channels		Zonisamide (Voltage-gated sodium channel activity);Tetrodotoxin (Voltage-gated sodium channel activity);Lacosamide (Voltage-gated sodium channel activity)			0		0	0	0	0	0	0	0	0	0	1	0	0	0	0	0	0	0	1	0	0	1
2011	0	0	1	2011	Gene_ID	H. sapiens	2011	H. sapiens	MARK2	microtubule affinity regulating kinase 2	GO:0045197 establishment or maintenance of epithelial cell apical/basal polarity;GO:0050770 regulation of axonogenesis;GO:0010976 positive regulation of neuron projection development	CAMK Ser/Thr protein kinase family	Enzymes/{ENZYME proteins/Transferases,Kinases/CAMK Ser/Thr protein kinases}	Plasma membrane(Supported)Nucleoplasm(Approved)		(M87)PID LKB1 PATHWAY; (M17)PID NOTCH PATHWAY	(M5941)HALLMARK UV RESPONSE UP	0		1	1	1	0	0	0	0	0	0	0	0	0	0	0	0	1	0	0	0	0	1
10663	0	1	0	10663	Gene_ID	H. sapiens	10663	H. sapiens	CXCR6	C-X-C motif chemokine receptor 6	GO:0019079 viral genome replication;GO:0070098 chemokine-mediated signaling pathway;GO:0019058 viral life cycle		CD markers;G-protein coupled receptors/{Chemokines and chemotactic factors receptors,GPCRs excl olfactory receptors}				(M5932)HALLMARK INFLAMMATORY RESPONSE	1	GO:0016032,GO:0006952,GO:0016032,GO:0006952,GO:0016032,GO:0006952,GO:0016032,GO:0006952,GO:0016032,GO:0006952,GO:0016032,GO:0006952,GO:0016032,GO:0006952,GO:0016032,GO:0006952,GO:0016032,GO:0006952,GO:0016032,GO:0006952,GO:0016032,GO:0006952,GO:0016032,GO:0006952,GO:0016032,GO:0006952,GO:0016032,GO:0006952,GO:0016032,GO:0006952,GO:0016032,GO:0006952,GO:0016032,GO:0006952,GO:0016032,GO:0006952,GO:…	0	0	0	0	1	0	0	0	0	0	0	0	0	0	0	0	0	0	0	0	1
7691	1	0	0	7691	Gene_ID	H. sapiens	7691	H. sapiens	ZNF132	zinc finger protein 132	GO:0006355 regulation of transcription, DNA-templated;GO:1903506 regulation of nucleic acid-templated transcription;GO:0006351 transcription, DNA-templated		Transcription factors/Zinc-coordinating DNA-binding domains	Intermediate filaments;Vesicles(Approved)				0		0	0	0	0	0	0	0	0	0	0	0	0	0	0	0	0	0	0	0	0	1
9830	0	1	0	9830	Gene_ID	H. sapiens	9830	H. sapiens	TRIM14	tripartite motif containing 14	GO:0032897 negative regulation of viral transcription;GO:0046782 regulation of viral transcription;GO:0048525 negative regulation of viral process			Cytosol;Nucleoplasm(Approved)			(M5911)HALLMARK INTERFERON ALPHA RESPONSE; (M5913)HALLMARK INTERFERON GAMMA RESPONSE	1	GO:0016032,GO:0006952,GO:0016032,GO:0006952,GO:0016032,GO:0006952,GO:0016032,GO:0006952,GO:0016032,GO:0006952,GO:0016032,GO:0006952,GO:0016032,GO:0006952,GO:0016032,GO:0006952,GO:0016032,GO:0006952,GO:0016032,GO:0006952,GO:0016032,GO:0006952,GO:0016032,GO:0006952,GO:0016032,GO:0006952,GO:0016032,GO:0006952,GO:0016032,GO:0006952,GO:0016032,GO:0006952,GO:0016032,GO:0006952,GO:0016032,GO:0006952,GO:…	0	0	0	0	1	0	1	1	0	0	0	0	0	0	0	0	0	0	0	1	1
441239	0	0	1	441239	Gene_ID	H. sapiens	441239	H. sapiens	LOC441239	uncharacterized LOC441239								0		0	0	0	0	0	0	0	0	0	0	0	0	0	0	0	0	0	0	0	0	1
5580	0	0	1	5580	Gene_ID	H. sapiens	5580	H. sapiens	PRKCD	protein kinase C delta	GO:2000753 positive regulation of glucosylceramide catabolic process;GO:2000752 regulation of glucosylceramide catabolic process;GO:2000755 positive regulation of sphingomyelin catabolic process	AGC Ser/Thr protein kinase family	Enzymes/{ENZYME proteins/Transferases,Kinases/AGC Ser/Thr protein kinases}	Cytosol(Enhanced)Endoplasmic reticulum;Golgi apparatus(Supported)	13-Acetylphorbol (Protein serine/threonine kinase activity);Ingenol Mebutate (Protein serine/threonine kinase activity)	(M125)PID IGF1 PATHWAY; (M165)PID SYNDECAN 4 PATHWAY; (M240)PID SYNDECAN 2 PATHWAY	(M5941)HALLMARK UV RESPONSE UP; (M5921)HALLMARK COMPLEMENT	1	GO:0006952,GO:0006952,GO:0006952,GO:0006952,GO:0006952,GO:0006952,GO:0006952,GO:0006952,GO:0006952,GO:0006952,GO:0006952,GO:0006952,GO:0006952,GO:0006952,GO:0006952,GO:0006952,GO:0006952,GO:0006952,GO:0006952,GO:0006952,GO:0006952,GO:0006952,GO:0006952,GO:0006952,GO:0006952,GO:0006952,GO:0006952,GO:0006952,GO:0006952,GO:0006952,GO:0006952,GO:0006952,GO:0006952,GO:0006952,GO:0006952,GO:0006952,GO:…	1	1	1	1	0	1	1	0	1	0	0	1	0	0	0	1	1	1	0	1	1
6478	0	0	1	6478	Gene_ID	H. sapiens	6478	H. sapiens	SIAH2	siah E3 ubiquitin protein ligase 2	GO:0043154 negative regulation of cysteine-type endopeptidase activity involved in apoptotic process;GO:2000117 negative regulation of cysteine-type endopeptidase activity;GO:2001237 negative regulation of extrinsic apoptotic signaling pathway		Enzymes/ENZYME proteins/Transferases	Nucleoplasm;Vesicles(Supported)			(M5907)HALLMARK ESTROGEN RESPONSE LATE; (M5906)HALLMARK ESTROGEN RESPONSE EARLY; (M5891)HALLMARK HYPOXIA	0		0	0	0	0	0	0	0	0	0	1	0	0	0	0	0	1	1	0	0	0	1
5584	0	0	1	5584	Gene_ID	H. sapiens	5584	H. sapiens	PRKCI	protein kinase C iota	GO:0046326 positive regulation of glucose import;GO:0034351 negative regulation of glial cell apoptotic process;GO:2000353 positive regulation of endothelial cell apoptotic process	AGC Ser/Thr protein kinase family	Enzymes/{ENZYME proteins/Transferases,Kinases/AGC Ser/Thr protein kinases}	Cytokinetic bridge;Cytosol;Microtubules(Enhanced)	Rbt205 Inhibitor (Protein serine/threonine kinase activity)	(M247)PID INSULIN GLUCOSE PATHWAY; (M193)PID NEPHRIN NEPH1 PATHWAY; (M110)PID IL1 PATHWAY		0		0	0	1	0	0	1	0	1	1	0	0	1	0	0	1	1	0	1	0	0	1
115708	0	1	0	115708	Gene_ID	H. sapiens	115708	H. sapiens	TRMT61A	tRNA methyltransferase 61A	GO:0080009 mRNA methylation;GO:0030488 tRNA methylation;GO:0016556 mRNA modification		Enzymes/ENZYME proteins/Transferases					0		0	0	0	1	0	0	0	1	0	0	0	0	0	0	0	0	0	0	0	1	1
1832	0	0	1	1832	Gene_ID	H. sapiens	1832	H. sapiens	DSP	desmoplakin	GO:0086073 bundle of His cell-Purkinje myocyte adhesion involved in cell communication;GO:0098911 regulation of ventricular cardiac muscle cell action potential;GO:0003223 ventricular compact myocardium morphogenesis			Cell Junctions(Enhanced)		(M142)PID AJDISS 2PATHWAY		0		0	0	0	0	0	0	0	0	0	0	0	0	0	0	0	0	0	0	0	0	1
154810	1	0	0	154810	Gene_ID	H. sapiens	154810	H. sapiens	AMOTL1	angiomotin like 1	GO:0043536 positive regulation of blood vessel endothelial cell migration;GO:0003365 establishment of cell polarity involved in ameboidal cell migration;GO:0043535 regulation of blood vessel endothelial cell migration			Cell Junctions;Cytosol(Supported)				0		0	0	0	0	0	0	0	0	0	0	0	0	0	0	1	0	0	0	0	0	1
343472	0	1	0	343472	Gene_ID	H. sapiens	343472	H. sapiens	BARHL2	BarH like homeobox 2	GO:0030516 regulation of axon extension;GO:0048675 axon extension;GO:0050770 regulation of axonogenesis		Transcription factors/Helix-turn-helix domains					0		0	0	0	0	0	0	0	0	0	0	0	0	0	0	0	0	0	0	0	0	1
9361	0	1	0	9361	Gene_ID	H. sapiens	9361	H. sapiens	LONP1	lon peptidase 1, mitochondrial	GO:0070407 oxidation-dependent protein catabolic process;GO:0010044 response to aluminum ion;GO:0032042 mitochondrial DNA metabolic process		Enzymes/Peptidases/Serine-type peptidases	Mitochondria;Nucleus(Enhanced)			(M5934)HALLMARK XENOBIOTIC METABOLISM	0		0	0	0	0	0	0	0	0	0	0	0	0	0	0	0	0	1	0	0	0	1
9201	0	0	1	9201	Gene_ID	H. sapiens	9201	H. sapiens	DCLK1	doublecortin like kinase 1	GO:0021952 central nervous system projection neuron axonogenesis;GO:0021955 central nervous system neuron axonogenesis;GO:0048675 axon extension	CAMK Ser/Thr protein kinase family	Enzymes/{ENZYME proteins/Transferases,Kinases/CAMK Ser/Thr protein kinases}	Cytosol;Nucleoplasm(Approved)				0		0	0	1	0	0	0	0	0	0	0	0	1	0	0	0	1	0	0	0	0	1
57621	0	1	0	57621	Gene_ID	H. sapiens	57621	H. sapiens	ZBTB2	zinc finger and BTB domain containing 2	GO:0000122 negative regulation of transcription from RNA polymerase II promoter;GO:0045892 negative regulation of transcription, DNA-templated;GO:1903507 negative regulation of nucleic acid-templated transcription		Transcription factors/Zinc-coordinating DNA-binding domains	Cytosol;Nucleoplasm(Supported)				0		0	0	0	0	0	0	0	0	0	0	0	0	0	0	0	0	0	0	0	0	1
6442	0	0	1	6442	Gene_ID	H. sapiens	6442	H. sapiens	SGCA	sarcoglycan alpha	GO:0014894 response to denervation involved in regulation of muscle adaptation;GO:0014877 response to muscle inactivity involved in regulation of muscle adaptation;GO:0014874 response to stimulus involved in regulation of muscle adaptation						(M5909)HALLMARK MYOGENESIS	0		0	0	0	0	0	0	0	0	0	0	0	0	0	0	0	1	0	0	0	0	1
10595	0	0	1	10595	Gene_ID	H. sapiens	10595	H. sapiens	ERN2	endoplasmic reticulum to nucleus signaling 2	GO:0007257 activation of JUN kinase activity;GO:0030263 apoptotic chromosome condensation;GO:0043507 positive regulation of JUN kinase activity	Other	Enzymes/{ENZYME proteins/Transferases,Kinases}					0		0	1	0	1	0	0	0	0	0	0	0	0	0	0	0	0	0	0	0	0	1
54518	0	1	0	54518	Gene_ID	H. sapiens	54518	H. sapiens	APBB1IP	amyloid beta precursor protein binding family B member 1 interacting protein	GO:0002291 T cell activation via T cell receptor contact with antigen bound to MHC molecule on antigen presenting cell;GO:0002286 T cell activation involved in immune response;GO:0002285 lymphocyte activation involved in immune response			Cytosol;Plasma membrane(Enhanced)				0		0	0	0	0	0	0	0	0	0	1	0	0	0	0	0	0	0	1	0	0	1
377841	0	0	1	377841	Gene_ID	H. sapiens	377841	H. sapiens	ENTPD8	ectonucleoside triphosphate diphosphohydrolase 8	GO:0034656 nucleobase-containing small molecule catabolic process;GO:0009133 nucleoside diphosphate biosynthetic process;GO:0009124 nucleoside monophosphate biosynthetic process		Enzymes/ENZYME proteins/Hydrolases	Cytosol;Nucleoplasm;Vesicles(Approved)				0		0	0	0	0	0	0	0	0	0	0	0	0	0	0	0	0	0	0	0	1	1
23166	0	1	0	23166	Gene_ID	H. sapiens	23166	H. sapiens	STAB1	stabilin 1	GO:0016525 negative regulation of angiogenesis;GO:2000181 negative regulation of blood vessel morphogenesis;GO:0045765 regulation of angiogenesis			Cytosol;Nucleoplasm;Plasma membrane(Approved)			(M5932)HALLMARK INFLAMMATORY RESPONSE; (M5950)HALLMARK ALLOGRAFT REJECTION	1	GO:0006952,GO:0006952,GO:0006952,GO:0006952,GO:0006952,GO:0006952,GO:0006952,GO:0006952,GO:0006952,GO:0006952,GO:0006952,GO:0006952,GO:0006952,GO:0006952,GO:0006952,GO:0006952,GO:0006952,GO:0006952,GO:0006952,GO:0006952,GO:0006952,GO:0006952,GO:0006952,GO:0006952,GO:0006952,GO:0006952,GO:0006952,GO:0006952,GO:0006952,GO:0006952,GO:0006952,GO:0006952,GO:0006952,GO:0006952,GO:0006952,GO:0006952,GO:…	0	0	0	0	0	0	0	0	0	0	0	0	0	0	0	0	0	0	0	0	1
515	1	0	0	515	Gene_ID	H. sapiens	515	H. sapiens	ATP5PB	ATP synthase peripheral stalk-membrane subunit b	GO:0042776 mitochondrial ATP synthesis coupled proton transport;GO:0015986 ATP synthesis coupled proton transport;GO:0006754 ATP biosynthetic process			Mitochondria(Supported)			(M5936)HALLMARK OXIDATIVE PHOSPHORYLATION	0		0	0	0	0	0	0	0	0	0	0	0	0	0	0	0	0	0	0	0	1	1
284355	1	0	0	284355	Gene_ID	H. sapiens	284355	H. sapiens	TPRX1	tetrapeptide repeat homeobox 1			Transcription factors/Helix-turn-helix domains					0		0	0	0	0	0	0	0	0	0	0	0	0	0	0	0	0	0	0	0	0	1
290	0	0	1	290	Gene_ID	H. sapiens	290	H. sapiens	ANPEP	alanyl aminopeptidase, membrane	GO:0046718 viral entry into host cell;GO:0030260 entry into host cell;GO:0043312 neutrophil degranulation		CD markers;Enzymes/{ENZYME proteins/Hydrolases,Peptidases/Metallopeptidases}	Plasma membrane(Supported)	Ezetimibe (Zinc ion binding);Icatibant (Zinc ion binding)	(M195)PID CMYB PATHWAY	(M5930)HALLMARK EPITHELIAL MESENCHYMAL TRANSITION	1	GO:0016032,GO:0016032,GO:0016032,GO:0016032,GO:0016032,GO:0016032,GO:0016032,GO:0016032,GO:0016032,GO:0016032,GO:0016032,GO:0016032,GO:0016032,GO:0016032,GO:0016032,GO:0016032,GO:0016032,GO:0016032,GO:0016032,GO:0016032,GO:0016032,GO:0016032,GO:0016032,GO:0016032,GO:0016032,GO:0016032,GO:0016032,GO:0016032,GO:0016032,GO:0016032,GO:0016032,GO:0016032,GO:0016032,GO:0016032,GO:0016032,GO:0016032,GO:…	0	0	0	0	1	0	0	0	0	0	0	0	0	0	0	0	0	0	0	0	1
56342	1	0	0	56342	Gene_ID	H. sapiens	56342	H. sapiens	PPAN	peter pan homolog (Drosophila)	GO:0000027 ribosomal large subunit assembly;GO:0042255 ribosome assembly;GO:0042273 ribosomal large subunit biogenesis						(M5928)HALLMARK MYC TARGETS V2	0		0	0	0	1	0	0	0	0	0	0	0	0	0	0	0	0	0	0	0	0	1
10907	0	1	0	10907	Gene_ID	H. sapiens	10907	H. sapiens	TXNL4A	thioredoxin like 4A	GO:0000245 spliceosomal complex assembly;GO:0000398 mRNA splicing, via spliceosome;GO:0000377 RNA splicing, via transesterification reactions with bulged adenosine as nucleophile			Cytosol;Nuclear membrane;Nucleus(Approved)			(M5926)HALLMARK MYC TARGETS V1	0		0	0	0	1	0	0	0	0	0	0	0	0	0	0	0	0	0	0	0	0	1
64601	0	0	1	64601	Gene_ID	H. sapiens	64601	H. sapiens	VPS16	VPS16, CORVET/HOPS core subunit	GO:0032889 regulation of vacuole fusion, non-autophagic;GO:0035542 regulation of SNARE complex assembly;GO:0035493 SNARE complex assembly							0		0	0	0	0	0	0	0	0	0	0	0	0	0	0	0	0	0	0	0	0	1
80740	1	0	0	80740	Gene_ID	H. sapiens	80740	H. sapiens	LY6G6C	lymphocyte antigen 6 family member G6C	GO:0006501 C-terminal protein lipidation;GO:0018410 C-terminal protein amino acid modification;GO:0006497 protein lipidation							0		0	0	0	0	0	0	0	0	0	0	0	0	0	0	0	0	0	0	0	0	1
57585	0	1	0	57585	Gene_ID	H. sapiens	57585	H. sapiens	CRAMP1	cramped chromatin regulator homolog 1			Transcription factors/Helix-turn-helix domains	Cytosol;Nucleoli;Nucleus(Approved)				0		0	0	0	0	0	0	0	0	0	0	0	0	0	0	0	0	0	0	0	0	1
1434	0	0	1	1434	Gene_ID	H. sapiens	1434	H. sapiens	CSE1L	chromosome segregation 1 like	GO:0006611 protein export from nucleus;GO:0006606 protein import into nucleus;GO:0051168 nuclear export		Transporters/Transporter channels and pores	Cytosol;Nucleoplasm(Enhanced)		(M261)PID P53 REGULATION PATHWAY; (M3270)ST INTEGRIN SIGNALING PATHWAY; (M145)PID P53 DOWNSTREAM PATHWAY	(M5925)HALLMARK E2F TARGETS	0		0	0	0	0	0	0	0	0	0	0	0	1	0	0	0	0	0	0	0	1	1
55809	0	1	0	55809	Gene_ID	H. sapiens	55809	H. sapiens	TRERF1	transcriptional regulating factor 1	GO:0006707 cholesterol catabolic process;GO:0016127 sterol catabolic process;GO:0046885 regulation of hormone biosynthetic process		Transcription factors/{Helix-turn-helix domains,Zinc-coordinating DNA-binding domains}	Nucleoplasm(Enhanced)Cytosol(Uncertain)				0		0	0	0	0	0	0	0	1	0	0	0	0	0	0	0	0	0	0	0	0	1
7786	0	0	1	7786	Gene_ID	H. sapiens	7786	H. sapiens	MAP3K12	mitogen-activated protein kinase kinase kinase 12	GO:2000672 negative regulation of motor neuron apoptotic process;GO:2000671 regulation of motor neuron apoptotic process;GO:0000186 activation of MAPKK activity	STE Ser/Thr protein kinase family	Enzymes/{ENZYME proteins/Transferases,Kinases/STE Ser/Thr protein kinases}	Cell Junctions;Nucleus(Approved)		(M76)PID P38 ALPHA BETA PATHWAY; (M3721)ST JNK MAPK PATHWAY		0		1	1	1	0	0	0	0	0	1	0	0	0	0	0	0	0	0	0	0	0	1
90952	1	0	0	90952	Gene_ID	H. sapiens	90952	H. sapiens	ESAM	endothelial cell adhesion molecule	GO:0007156 homophilic cell adhesion via plasma membrane adhesion molecules;GO:0098742 cell-cell adhesion via plasma-membrane adhesion molecules;GO:0050900 leukocyte migration			Microtubules(Approved)				0		0	0	0	0	0	0	0	0	0	0	0	0	0	0	0	0	0	0	0	0	1
57534	0	0	1	57534	Gene_ID	H. sapiens	57534	H. sapiens	MIB1	mindbomb E3 ubiquitin protein ligase 1	GO:0001947 heart looping;GO:0001841 neural tube formation;GO:0061371 determination of heart left/right asymmetry		Enzymes/ENZYME proteins/Transferases	Nuclear membrane;Plasma membrane;Vesicles(Approved)		(M17)PID NOTCH PATHWAY		0		0	0	0	0	0	0	0	0	0	1	0	0	0	0	0	1	0	0	0	0	1
25932	0	1	0	25932	Gene_ID	H. sapiens	25932	H. sapiens	CLIC4	chloride intracellular channel 4	GO:0007035 vacuolar acidification;GO:0061299 retina vasculature morphogenesis in camera-type eye;GO:0001886 endothelial cell morphogenesis		Transporters/Transporter channels and pores	Cytosol(Supported)				0		0	0	0	0	0	1	0	0	0	0	0	0	0	0	0	0	0	0	0	0	1
127733	0	0	1	127733	Gene_ID	H. sapiens	127733	H. sapiens	UBXN10	UBX domain protein 10	GO:0060271 cilium assembly;GO:0044782 cilium organization;GO:0120031 plasma membrane bounded cell projection assembly			Cell Junctions;Nucleoplasm;Plasma membrane(Uncertain)				0		0	0	0	0	0	0	0	0	0	0	0	0	0	0	0	0	0	0	0	0	1
7710	1	0	0	7710	Gene_ID	H. sapiens	7710	H. sapiens	ZNF154	zinc finger protein 154	GO:0045892 negative regulation of transcription, DNA-templated;GO:1903507 negative regulation of nucleic acid-templated transcription;GO:1902679 negative regulation of RNA biosynthetic process		Transcription factors/Zinc-coordinating DNA-binding domains					0		0	0	0	0	0	0	0	0	0	0	0	0	0	0	0	0	0	0	0	0	1
3660	0	1	0	3660	Gene_ID	H. sapiens	3660	H. sapiens	IRF2	interferon regulatory factor 2	GO:0060337 type I interferon signaling pathway;GO:0060333 interferon-gamma-mediated signaling pathway;GO:0071357 cellular response to type I interferon		Transcription factors/Helix-turn-helix domains	Cytosol;Nucleoplasm(Enhanced)			(M5911)HALLMARK INTERFERON ALPHA RESPONSE; (M5913)HALLMARK INTERFERON GAMMA RESPONSE; (M5921)HALLMARK COMPLEMENT	1	GO:0006952,GO:0006952,GO:0006952,GO:0006952,GO:0006952,GO:0006952,GO:0006952,GO:0006952,GO:0006952,GO:0006952,GO:0006952,GO:0006952,GO:0006952,GO:0006952,GO:0006952,GO:0006952,GO:0006952,GO:0006952,GO:0006952,GO:0006952,GO:0006952,GO:0006952,GO:0006952,GO:0006952,GO:0006952,GO:0006952,GO:0006952,GO:0006952,GO:0006952,GO:0006952,GO:0006952,GO:0006952,GO:0006952,GO:0006952,GO:0006952,GO:0006952,GO:…	0	0	0	0	0	0	1	0	0	0	0	0	0	0	0	0	0	0	0	1	1
55929	0	1	0	55929	Gene_ID	H. sapiens	55929	H. sapiens	DMAP1	DNA methyltransferase 1 associated protein 1	GO:0043968 histone H2A acetylation;GO:0042993 positive regulation of transcription factor import into nucleus;GO:0043967 histone H4 acetylation		Transcription factors/Helix-turn-helix domains	Cytosol;Nucleoplasm(Supported)				0		0	0	0	0	0	0	0	0	0	0	0	1	0	0	0	0	0	0	0	0	1
5961	0	0	1	5961	Gene_ID	H. sapiens	5961	H. sapiens	PRPH2	peripherin 2	GO:0060041 retina development in camera-type eye;GO:0007601 visual perception;GO:0050953 sensory perception of light stimulus		Transporters/Accessory Factors Involved in Transport					0		0	0	0	0	0	0	0	0	0	0	0	0	0	0	0	0	0	0	0	0	1
55234	0	1	0	55234	Gene_ID	H. sapiens	55234	H. sapiens	SMU1	SMU1, DNA replication regulator and spliceosomal factor	GO:0000381 regulation of alternative mRNA splicing, via spliceosome;GO:0000380 alternative mRNA splicing, via spliceosome;GO:0048024 regulation of mRNA splicing, via spliceosome			Vesicles(Approved)				0		0	0	0	1	0	0	0	0	0	0	1	0	0	0	0	0	0	0	0	0	1
1659	1	0	0	1659	Gene_ID	H. sapiens	1659	H. sapiens	DHX8	DEAH-box helicase 8	GO:0000398 mRNA splicing, via spliceosome;GO:0000377 RNA splicing, via transesterification reactions with bulged adenosine as nucleophile;GO:0000375 RNA splicing, via transesterification reactions		Enzymes/ENZYME proteins/Hydrolases	Nuclear bodies;Nucleoplasm(Supported)				0		0	0	0	1	0	0	0	0	0	0	0	0	0	0	0	0	0	0	0	0	1
5310	0	0	1	5310	Gene_ID	H. sapiens	5310	H. sapiens	PKD1	polycystin 1, transient receptor potential channel interacting	GO:0072287 metanephric distal tubule morphogenesis;GO:0072218 metanephric ascending thin limb development;GO:0072237 metanephric proximal tubule development		Transporters/Transporter channels and pores				(M5915)HALLMARK APICAL JUNCTION	0		0	1	1	0	0	0	0	0	0	0	0	1	0	0	0	0	1	0	0	1	1
790	0	0	1	790	Gene_ID	H. sapiens	790	H. sapiens	CAD	carbamoyl-phosphate synthetase 2, aspartate transcarbamylase, and dihydroorotase	GO:0044205 'de novo' UMP biosynthetic process;GO:0019240 citrulline biosynthetic process;GO:0006228 UTP biosynthetic process		Enzymes/ENZYME proteins/{Hydrolases,Ligase,Transferases}	Nucleoplasm(Supported)	L-Aspartic Acid (Zinc ion binding);Sparfosic acid (Zinc ion binding)	(M8873)ST FAS SIGNALING PATHWAY; (M66)PID MYC ACTIV PATHWAY	(M5926)HALLMARK MYC TARGETS V1	0		1	0	1	0	0	1	0	0	0	0	0	0	0	0	0	0	0	0	0	1	1
1717	0	0	1	1717	Gene_ID	H. sapiens	1717	H. sapiens	DHCR7	7-dehydrocholesterol reductase	GO:0033489 cholesterol biosynthetic process via desmosterol;GO:0033490 cholesterol biosynthetic process via lathosterol;GO:0016132 brassinosteroid biosynthetic process		Enzymes/ENZYME proteins/Oxidoreductases	Cytosol;Endoplasmic reticulum(Supported)	NADH (7-dehydrocholesterol reductase activity)		(M5892)HALLMARK CHOLESTEROL HOMEOSTASIS; (M5907)HALLMARK ESTROGEN RESPONSE LATE; (M5906)HALLMARK ESTROGEN RESPONSE EARLY	0		0	0	0	0	0	0	0	0	0	0	0	0	0	0	0	1	0	0	0	0	1
9019	1	0	0	9019	Gene_ID	H. sapiens	9019	H. sapiens	MPZL1	myelin protein zero like 1	GO:0007169 transmembrane receptor protein tyrosine kinase signaling pathway;GO:0007167 enzyme linked receptor protein signaling pathway;GO:0007267 cell-cell signaling			Plasma membrane(Supported)Vesicles(Approved)			(M5915)HALLMARK APICAL JUNCTION	0		0	0	0	0	0	0	0	0	0	0	0	0	0	0	0	0	0	0	0	0	1
7030	0	1	0	7030	Gene_ID	H. sapiens	7030	H. sapiens	TFE3	transcription factor binding to IGHM enhancer 3	GO:0045670 regulation of osteoclast differentiation;GO:0030316 osteoclast differentiation;GO:0002761 regulation of myeloid leukocyte differentiation		Transcription factors/Basic domains	Nucleoplasm(Supported)Cytosol(Approved)		(M40)PID E2F PATHWAY; (M2)PID SMAD2 3NUCLEAR PATHWAY		0		0	0	0	0	0	0	0	0	0	0	0	0	0	0	0	0	0	0	0	0	1
94234	0	0	1	94234	Gene_ID	H. sapiens	94234	H. sapiens	FOXQ1	forkhead box Q1	GO:0031069 hair follicle morphogenesis;GO:0048730 epidermis morphogenesis;GO:0001942 hair follicle development		Transcription factors/Helix-turn-helix domains	Nucleus(Supported)				0		0	0	0	0	0	0	0	0	0	0	0	0	0	0	0	0	0	0	0	0	1
2905	0	1	0	2905	Gene_ID	H. sapiens	2905	H. sapiens	GRIN2C	glutamate ionotropic receptor NMDA type subunit 2C	GO:0097553 calcium ion transmembrane import into cytosol;GO:0060402 calcium ion transport into cytosol;GO:0033058 directional locomotion		Transporters/Transporter channels and pores		L-Glutamic Acid (Nmda glutamate receptor activity);Glycine (Nmda glutamate receptor activity);Pethidine (Nmda glutamate receptor activity);Tenocyclidine (Nmda glutamate receptor activity)			0		0	0	0	0	0	0	0	0	0	1	0	0	0	0	0	0	1	0	0	0	1
6233	0	1	0	6233	Gene_ID	H. sapiens	6233	H. sapiens	RPS27A	ribosomal protein S27a	GO:0035666 TRIF-dependent toll-like receptor signaling pathway;GO:0006977 DNA damage response, signal transduction by p53 class mediator resulting in cell cycle arrest;GO:0072431 signal transduction involved in mitotic G1 DNA damage checkpoint		Ribosomal proteins	Cytosol;Endoplasmic reticulum;Nucleoli(Approved)				1	GO:0016032,R-HSA-168254,GO:0006952,GO:0016032,R-HSA-168254,GO:0006952,GO:0016032,R-HSA-168254,GO:0006952,GO:0016032,R-HSA-168254,GO:0006952,GO:0016032,R-HSA-168254,GO:0006952,GO:0016032,R-HSA-168254,GO:0006952,GO:0016032,R-HSA-168254,GO:0006952,GO:0016032,R-HSA-168254,GO:0006952,GO:0016032,R-HSA-168254,GO:0006952,GO:0016032,R-HSA-168254,GO:0006952,GO:0016032,R-HSA-168254,GO:0006952,GO:0016032,R-H…	0	0	0	1	1	1	1	1	0	1	1	1	1	1	0	0	1	0	0	1	1
