# Supplementary material for: Metascape provides a biologist-oriented resource for the analysis of systems-level datasets
Source: Nat Commun. 2019 Apr 3;10:1523. doi: 10.1038/s41467-019-09234-6 (PMC6447622; doi:10.1038/s41467-019-09234-6)
Supplement: Supplementary file 6 — Supplementary Data 4 [file 41467_2019_9234_MOESM6_ESM.xlsx]

## Sheet: Supplementary Data 4
Supplementary Data 4: Functional enrichment summary spreadsheet for the influenza host factor lists.
GroupID	Category	Term	Description	LogP	Log(q-value)	InTerm_InList	Genes	Symbols
1_Summary	GO Biological Processes	GO:0046777	protein autophosphorylation	-31.2252	-26.9176	39/234	207,790,816,1195,1455,1613,2011,2022,2045,2050,2260,2263,2264,2322,2324,2444,2475,2869,2932,3717,3725,4296,4914,4915,5062,5605,5610,6792,7294,7786,10155,10188,10783,11213,23049,23604,27347,50488,57551,351,975,2048,3320,3356,3568,4058,4920,5580,5606,5607,9149,79705	AKT1,CAD,CAMK2B,CLK1,CSNK1G2,DAPK3,MARK2,ENG,EPHA7,EPHB4,FGFR1,FGFR2,FGFR4,FLT3,FLT4,FRK,MTOR,GRK5,GSK3B,JAK2,JUN,MAP3K11,NTRK1,NTRK2,PAK2,MAP2K2,EIF2AK2,CDKL5,TXK,MAP3K12,TRIM28,TNK2,NEK6,IRAK3,SMG1,DAPK2,STK39,MINK1,TAOK1,APP,CD81,EPHB2,HSP90AA1,HTR2A,IL5RA,LTK,ROR2,PRKCD,MAP2K3,MAP2K5,DYRK1B,LRRK1
1_Member	GO Biological Processes	GO:0046777	protein autophosphorylation	-31.2252	-26.9176	39/234	207,790,816,1195,1455,1613,2011,2022,2045,2050,2260,2263,2264,2322,2324,2444,2475,2869,2932,3717,3725,4296,4914,4915,5062,5605,5610,6792,7294,7786,10155,10188,10783,11213,23049,23604,27347,50488,57551	AKT1,CAD,CAMK2B,CLK1,CSNK1G2,DAPK3,MARK2,ENG,EPHA7,EPHB4,FGFR1,FGFR2,FGFR4,FLT3,FLT4,FRK,MTOR,GRK5,GSK3B,JAK2,JUN,MAP3K11,NTRK1,NTRK2,PAK2,MAP2K2,EIF2AK2,CDKL5,TXK,MAP3K12,TRIM28,TNK2,NEK6,IRAK3,SMG1,DAPK2,STK39,MINK1,TAOK1
1_Member	GO Biological Processes	GO:0018108	peptidyl-tyrosine phosphorylation	-15.7127	-12.5512	31/375	351,975,1195,2045,2048,2050,2260,2263,2264,2322,2324,2444,2475,3320,3356,3568,3717,4058,4914,4915,4920,5062,5580,5605,5606,5607,5610,7294,9149,10188,79705	APP,CD81,CLK1,EPHA7,EPHB2,EPHB4,FGFR1,FGFR2,FGFR4,FLT3,FLT4,FRK,MTOR,HSP90AA1,HTR2A,IL5RA,JAK2,LTK,NTRK1,NTRK2,ROR2,PAK2,PRKCD,MAP2K2,MAP2K3,MAP2K5,EIF2AK2,TXK,DYRK1B,TNK2,LRRK1
1_Member	GO Biological Processes	GO:0018212	peptidyl-tyrosine modification	-15.6156	-12.484	31/378	351,975,1195,2045,2048,2050,2260,2263,2264,2322,2324,2444,2475,3320,3356,3568,3717,4058,4914,4915,4920,5062,5580,5605,5606,5607,5610,7294,9149,10188,79705	APP,CD81,CLK1,EPHA7,EPHB2,EPHB4,FGFR1,FGFR2,FGFR4,FLT3,FLT4,FRK,MTOR,HSP90AA1,HTR2A,IL5RA,JAK2,LTK,NTRK1,NTRK2,ROR2,PAK2,PRKCD,MAP2K2,MAP2K3,MAP2K5,EIF2AK2,TXK,DYRK1B,TNK2,LRRK1
2_Summary	GO Biological Processes	GO:0043408	regulation of MAPK cascade	-20.3649	-16.3584	48/719	147,207,351,369,537,975,1845,2045,2048,2260,2263,2264,2322,2324,2357,3265,3356,3717,3725,4296,4914,4915,4920,5062,5063,5580,5594,5605,5606,5607,5610,6357,7786,8558,8831,8837,9448,9464,10114,10159,10595,11213,11214,28996,50488,55872,57551,283455,2011,2475,5310,5566,9943,23552,27347,51422,30849,3320,5707,29882,1019,816,2932,4193,7178,8021,9972,10155,10783	ADRA1B,AKT1,APP,ARAF,ATP6AP1,CD81,DUSP3,EPHA7,EPHB2,FGFR1,FGFR2,FGFR4,FLT3,FLT4,FPR1,HRAS,HTR2A,JAK2,JUN,MAP3K11,NTRK1,NTRK2,ROR2,PAK2,PAK3,PRKCD,MAPK1,MAP2K2,MAP2K3,MAP2K5,EIF2AK2,CCL13,MAP3K12,CDK10,SYNGAP1,CFLAR,MAP4K4,HAND2,HIPK3,ATP6AP2,ERN2,IRAK3,AKAP13,HIPK2,MINK1,PBK,TAOK1,KSR2,MARK2,MTOR,PKD1,PRKACA,OXSR1,CDK20,STK39,PRKAG2,PIK3R4,HSP90AA1,PSMD1,ANAPC2,CDK4,CAMK2B,GSK3B,MDM2,TPT1,NUP214,…
2_Member	GO Biological Processes	GO:0043408	regulation of MAPK cascade	-20.3649	-16.3584	48/719	147,207,351,369,537,975,1845,2045,2048,2260,2263,2264,2322,2324,2357,3265,3356,3717,3725,4296,4914,4915,4920,5062,5063,5580,5594,5605,5606,5607,5610,6357,7786,8558,8831,8837,9448,9464,10114,10159,10595,11213,11214,28996,50488,55872,57551,283455	ADRA1B,AKT1,APP,ARAF,ATP6AP1,CD81,DUSP3,EPHA7,EPHB2,FGFR1,FGFR2,FGFR4,FLT3,FLT4,FPR1,HRAS,HTR2A,JAK2,JUN,MAP3K11,NTRK1,NTRK2,ROR2,PAK2,PAK3,PRKCD,MAPK1,MAP2K2,MAP2K3,MAP2K5,EIF2AK2,CCL13,MAP3K12,CDK10,SYNGAP1,CFLAR,MAP4K4,HAND2,HIPK3,ATP6AP2,ERN2,IRAK3,AKAP13,HIPK2,MINK1,PBK,TAOK1,KSR2
2_Member	GO Biological Processes	GO:0043410	positive regulation of MAPK cascade	-16.8129	-13.4595	37/511	147,351,369,537,975,2260,2263,2264,2322,2324,2357,3265,3356,3717,3725,4296,4914,4915,4920,5063,5594,5605,5606,5607,5610,6357,7786,8558,8837,9448,9464,10595,11214,28996,50488,57551,283455	ADRA1B,APP,ARAF,ATP6AP1,CD81,FGFR1,FGFR2,FGFR4,FLT3,FLT4,FPR1,HRAS,HTR2A,JAK2,JUN,MAP3K11,NTRK1,NTRK2,ROR2,PAK3,MAPK1,MAP2K2,MAP2K3,MAP2K5,EIF2AK2,CCL13,MAP3K12,CDK10,CFLAR,MAP4K4,HAND2,ERN2,AKAP13,HIPK2,MINK1,TAOK1,KSR2
2_Member	GO Biological Processes	GO:0045860	positive regulation of protein kinase activity	-14.2221	-11.1959	34/517	207,369,975,2011,2260,2322,2357,2475,3265,3356,3717,4296,4914,4920,5062,5063,5310,5566,5580,5594,5605,5606,5607,5610,7786,9448,9943,10595,11214,23552,27347,50488,51422,57551	AKT1,ARAF,CD81,MARK2,FGFR1,FLT3,FPR1,MTOR,HRAS,HTR2A,JAK2,MAP3K11,NTRK1,ROR2,PAK2,PAK3,PKD1,PRKACA,PRKCD,MAPK1,MAP2K2,MAP2K3,MAP2K5,EIF2AK2,MAP3K12,MAP4K4,OXSR1,ERN2,AKAP13,CDK20,STK39,MINK1,PRKAG2,TAOK1
2_Member	GO Biological Processes	GO:0043405	regulation of MAP kinase activity	-14.1814	-11.1959	28/340	369,975,1845,2048,2260,2322,2357,3265,3356,3717,4296,4914,4920,5063,5580,5594,5605,5606,5607,5610,7786,9448,10114,10595,11213,11214,50488,57551	ARAF,CD81,DUSP3,EPHB2,FGFR1,FLT3,FPR1,HRAS,HTR2A,JAK2,MAP3K11,NTRK1,ROR2,PAK3,PRKCD,MAPK1,MAP2K2,MAP2K3,MAP2K5,EIF2AK2,MAP3K12,MAP4K4,HIPK3,ERN2,IRAK3,AKAP13,MINK1,TAOK1
2_Member	GO Biological Processes	GO:0033674	positive regulation of kinase activity	-14.1814	-11.1959	35/551	207,369,975,2011,2260,2322,2357,2475,3265,3356,3717,4296,4914,4920,5062,5063,5310,5566,5580,5594,5605,5606,5607,5610,7786,9448,9943,10595,11214,23552,27347,30849,50488,51422,57551	AKT1,ARAF,CD81,MARK2,FGFR1,FLT3,FPR1,MTOR,HRAS,HTR2A,JAK2,MAP3K11,NTRK1,ROR2,PAK2,PAK3,PKD1,PRKACA,PRKCD,MAPK1,MAP2K2,MAP2K3,MAP2K5,EIF2AK2,MAP3K12,MAP4K4,OXSR1,ERN2,AKAP13,CDK20,STK39,PIK3R4,MINK1,PRKAG2,TAOK1
2_Member	GO Biological Processes	GO:0051347	positive regulation of transferase activity	-13.4241	-10.5144	38/689	207,369,975,2011,2260,2322,2357,2475,3265,3320,3356,3717,4296,4914,4920,5062,5063,5310,5566,5580,5594,5605,5606,5607,5610,5707,7786,9448,9943,10595,11214,23552,27347,29882,30849,50488,51422,57551	AKT1,ARAF,CD81,MARK2,FGFR1,FLT3,FPR1,MTOR,HRAS,HSP90AA1,HTR2A,JAK2,MAP3K11,NTRK1,ROR2,PAK2,PAK3,PKD1,PRKACA,PRKCD,MAPK1,MAP2K2,MAP2K3,MAP2K5,EIF2AK2,PSMD1,MAP3K12,MAP4K4,OXSR1,ERN2,AKAP13,CDK20,STK39,ANAPC2,PIK3R4,MINK1,PRKAG2,TAOK1
2_Member	GO Biological Processes	GO:0031098	stress-activated protein kinase signaling cascade	-13.0878	-10.2115	25/292	207,351,1845,2324,3265,4296,4920,5062,5063,5594,5605,5606,5607,5610,7786,9448,9464,9943,10114,10595,27347,28996,50488,55872,57551	AKT1,APP,DUSP3,FLT4,HRAS,MAP3K11,ROR2,PAK2,PAK3,MAPK1,MAP2K2,MAP2K3,MAP2K5,EIF2AK2,MAP3K12,MAP4K4,HAND2,OXSR1,HIPK3,ERN2,STK39,HIPK2,MINK1,PBK,TAOK1
2_Member	GO Biological Processes	GO:0045859	regulation of protein kinase activity	-12.8792	-10.034	40/792	207,351,369,975,1019,1845,2011,2048,2260,2322,2357,2475,3265,3356,3717,4296,4914,4920,5062,5063,5310,5566,5580,5594,5605,5606,5607,5610,7786,9448,9943,10114,10595,11213,11214,23552,27347,50488,51422,57551	AKT1,APP,ARAF,CD81,CDK4,DUSP3,MARK2,EPHB2,FGFR1,FLT3,FPR1,MTOR,HRAS,HTR2A,JAK2,MAP3K11,NTRK1,ROR2,PAK2,PAK3,PKD1,PRKACA,PRKCD,MAPK1,MAP2K2,MAP2K3,MAP2K5,EIF2AK2,MAP3K12,MAP4K4,OXSR1,HIPK3,ERN2,IRAK3,AKAP13,CDK20,STK39,MINK1,PRKAG2,TAOK1
2_Member	GO Biological Processes	GO:0071900	regulation of protein serine/threonine kinase activity	-12.244	-9.44679	31/503	207,369,975,1845,2048,2260,2322,2357,3265,3356,3717,4296,4914,4920,5063,5310,5580,5594,5605,5606,5607,5610,7786,9448,10114,10595,11213,11214,50488,51422,57551	AKT1,ARAF,CD81,DUSP3,EPHB2,FGFR1,FLT3,FPR1,HRAS,HTR2A,JAK2,MAP3K11,NTRK1,ROR2,PAK3,PKD1,PRKCD,MAPK1,MAP2K2,MAP2K3,MAP2K5,EIF2AK2,MAP3K12,MAP4K4,HIPK3,ERN2,IRAK3,AKAP13,MINK1,PRKAG2,TAOK1
2_Member	GO Biological Processes	GO:0043406	positive regulation of MAP kinase activity	-12.2359	-9.44679	23/264	369,975,2260,2322,2357,3265,3356,3717,4296,4914,4920,5063,5594,5605,5606,5607,5610,7786,9448,10595,11214,50488,57551	ARAF,CD81,FGFR1,FLT3,FPR1,HRAS,HTR2A,JAK2,MAP3K11,NTRK1,ROR2,PAK3,MAPK1,MAP2K2,MAP2K3,MAP2K5,EIF2AK2,MAP3K12,MAP4K4,ERN2,AKAP13,MINK1,TAOK1
2_Member	GO Biological Processes	GO:0032147	activation of protein kinase activity	-12.1309	-9.35471	25/322	207,369,975,2011,2357,2475,3717,4296,4914,5063,5566,5580,5594,5605,5606,5607,5610,7786,9448,9943,10595,27347,50488,51422,57551	AKT1,ARAF,CD81,MARK2,FPR1,MTOR,JAK2,MAP3K11,NTRK1,PAK3,PRKACA,PRKCD,MAPK1,MAP2K2,MAP2K3,MAP2K5,EIF2AK2,MAP3K12,MAP4K4,OXSR1,ERN2,STK39,MINK1,PRKAG2,TAOK1
2_Member	GO Biological Processes	GO:0071902	positive regulation of protein serine/threonine kinase activity	-11.3034	-8.58681	25/351	207,369,975,2260,2322,2357,3265,3356,3717,4296,4914,4920,5063,5310,5594,5605,5606,5607,5610,7786,9448,10595,11214,50488,57551	AKT1,ARAF,CD81,FGFR1,FLT3,FPR1,HRAS,HTR2A,JAK2,MAP3K11,NTRK1,ROR2,PAK3,PKD1,MAPK1,MAP2K2,MAP2K3,MAP2K5,EIF2AK2,MAP3K12,MAP4K4,ERN2,AKAP13,MINK1,TAOK1
2_Member	GO Biological Processes	GO:0032872	regulation of stress-activated MAPK cascade	-9.40608	-6.83085	18/215	207,351,1845,2324,3265,4296,4920,5594,5605,5610,9448,9464,10114,10595,28996,50488,55872,57551	AKT1,APP,DUSP3,FLT4,HRAS,MAP3K11,ROR2,MAPK1,MAP2K2,EIF2AK2,MAP4K4,HAND2,HIPK3,ERN2,HIPK2,MINK1,PBK,TAOK1
2_Member	GO Biological Processes	GO:0070302	regulation of stress-activated protein kinase signaling cascade	-9.37328	-6.80602	18/216	207,351,1845,2324,3265,4296,4920,5594,5605,5610,9448,9464,10114,10595,28996,50488,55872,57551	AKT1,APP,DUSP3,FLT4,HRAS,MAP3K11,ROR2,MAPK1,MAP2K2,EIF2AK2,MAP4K4,HAND2,HIPK3,ERN2,HIPK2,MINK1,PBK,TAOK1
2_Member	GO Biological Processes	GO:0051403	stress-activated MAPK cascade	-8.84187	-6.38383	19/262	207,351,1845,2324,3265,4296,4920,5594,5605,5610,7786,9448,9464,10114,10595,28996,50488,55872,57551	AKT1,APP,DUSP3,FLT4,HRAS,MAP3K11,ROR2,MAPK1,MAP2K2,EIF2AK2,MAP3K12,MAP4K4,HAND2,HIPK3,ERN2,HIPK2,MINK1,PBK,TAOK1
2_Member	GO Biological Processes	GO:0080135	regulation of cellular response to stress	-8.18884	-5.80975	29/650	207,351,816,1845,2324,2475,2932,3265,3320,4193,4296,4920,5580,5594,5605,5610,7178,8021,9448,9464,9972,10114,10155,10595,10783,28996,50488,55872,57551	AKT1,APP,CAMK2B,DUSP3,FLT4,MTOR,GSK3B,HRAS,HSP90AA1,MDM2,MAP3K11,ROR2,PRKCD,MAPK1,MAP2K2,EIF2AK2,TPT1,NUP214,MAP4K4,HAND2,NUP153,HIPK3,TRIM28,ERN2,NEK6,HIPK2,MINK1,PBK,TAOK1
2_Member	GO Biological Processes	GO:0046328	regulation of JNK cascade	-6.52209	-4.44746	13/169	207,351,1845,2324,3265,4296,4920,9448,10114,10595,28996,50488,57551	AKT1,APP,DUSP3,FLT4,HRAS,MAP3K11,ROR2,MAP4K4,HIPK3,ERN2,HIPK2,MINK1,TAOK1
2_Member	GO Biological Processes	GO:0007254	JNK cascade	-6.47515	-4.41723	14/200	207,351,1845,2324,3265,4296,4920,7786,9448,10114,10595,28996,50488,57551	AKT1,APP,DUSP3,FLT4,HRAS,MAP3K11,ROR2,MAP3K12,MAP4K4,HIPK3,ERN2,HIPK2,MINK1,TAOK1
2_Member	GO Biological Processes	GO:0032874	positive regulation of stress-activated MAPK cascade	-5.4043	-3.53915	11/150	351,2324,3265,4296,4920,5610,9464,10595,28996,50488,57551	APP,FLT4,HRAS,MAP3K11,ROR2,EIF2AK2,HAND2,ERN2,HIPK2,MINK1,TAOK1
2_Member	GO Biological Processes	GO:0070304	positive regulation of stress-activated protein kinase signaling cascade	-5.37636	-3.51674	11/151	351,2324,3265,4296,4920,5610,9464,10595,28996,50488,57551	APP,FLT4,HRAS,MAP3K11,ROR2,EIF2AK2,HAND2,ERN2,HIPK2,MINK1,TAOK1
2_Member	GO Biological Processes	GO:0000187	activation of MAPK activity	-4.78306	-3.04481	10/143	975,2357,4296,5063,5594,5605,5606,5607,10595,57551	CD81,FPR1,MAP3K11,PAK3,MAPK1,MAP2K2,MAP2K3,MAP2K5,ERN2,TAOK1
2_Member	GO Biological Processes	GO:0046330	positive regulation of JNK cascade	-4.51523	-2.84908	9/123	351,2324,3265,4296,4920,10595,28996,50488,57551	APP,FLT4,HRAS,MAP3K11,ROR2,ERN2,HIPK2,MINK1,TAOK1
2_Member	GO Biological Processes	GO:0043506	regulation of JUN kinase activity	-2.32077	-1.22051	5/85	4296,4920,10114,10595,57551	MAP3K11,ROR2,HIPK3,ERN2,TAOK1
3_Summary	GO Biological Processes	GO:0018107	peptidyl-threonine phosphorylation	-18.8233	-14.9928	22/118	207,351,790,816,1195,1613,2011,2475,2932,5580,5594,7786,8558,9201,9943,10114,23604,27347,28996,29110,51422,166614,369,1455,4915,5062,5165,5310,5566,5584,5605,6446,9641,10783,23049	AKT1,APP,CAD,CAMK2B,CLK1,DAPK3,MARK2,MTOR,GSK3B,PRKCD,MAPK1,MAP3K12,CDK10,DCLK1,OXSR1,HIPK3,DAPK2,STK39,HIPK2,TBK1,PRKAG2,DCLK2,ARAF,CSNK1G2,NTRK2,PAK2,PDK3,PKD1,PRKACA,PRKCI,MAP2K2,SGK1,IKBKE,NEK6,SMG1
3_Member	GO Biological Processes	GO:0018107	peptidyl-threonine phosphorylation	-18.8233	-14.9928	22/118	207,351,790,816,1195,1613,2011,2475,2932,5580,5594,7786,8558,9201,9943,10114,23604,27347,28996,29110,51422,166614	AKT1,APP,CAD,CAMK2B,CLK1,DAPK3,MARK2,MTOR,GSK3B,PRKCD,MAPK1,MAP3K12,CDK10,DCLK1,OXSR1,HIPK3,DAPK2,STK39,HIPK2,TBK1,PRKAG2,DCLK2
3_Member	GO Biological Processes	GO:0018210	peptidyl-threonine modification	-18.2534	-14.5478	22/125	207,351,790,816,1195,1613,2011,2475,2932,5580,5594,7786,8558,9201,9943,10114,23604,27347,28996,29110,51422,166614	AKT1,APP,CAD,CAMK2B,CLK1,DAPK3,MARK2,MTOR,GSK3B,PRKCD,MAPK1,MAP3K12,CDK10,DCLK1,OXSR1,HIPK3,DAPK2,STK39,HIPK2,TBK1,PRKAG2,DCLK2
3_Member	GO Biological Processes	GO:0018105	peptidyl-serine phosphorylation	-18.0896	-14.4809	30/286	207,351,369,816,1195,1455,1613,2475,2932,4915,5062,5165,5310,5566,5580,5584,5594,5605,6446,7786,9201,9641,10114,10783,23049,23604,27347,28996,29110,166614	AKT1,APP,ARAF,CAMK2B,CLK1,CSNK1G2,DAPK3,MTOR,GSK3B,NTRK2,PAK2,PDK3,PKD1,PRKACA,PRKCD,PRKCI,MAPK1,MAP2K2,SGK1,MAP3K12,DCLK1,IKBKE,HIPK3,NEK6,SMG1,DAPK2,STK39,HIPK2,TBK1,DCLK2
3_Member	GO Biological Processes	GO:0018209	peptidyl-serine modification	-17.3007	-13.8381	30/305	207,351,369,816,1195,1455,1613,2475,2932,4915,5062,5165,5310,5566,5580,5584,5594,5605,6446,7786,9201,9641,10114,10783,23049,23604,27347,28996,29110,166614	AKT1,APP,ARAF,CAMK2B,CLK1,CSNK1G2,DAPK3,MTOR,GSK3B,NTRK2,PAK2,PDK3,PKD1,PRKACA,PRKCD,PRKCI,MAPK1,MAP2K2,SGK1,MAP3K12,DCLK1,IKBKE,HIPK3,NEK6,SMG1,DAPK2,STK39,HIPK2,TBK1,DCLK2
4_Summary	Reactome Gene Sets	R-HSA-8953854	Metabolism of RNA	-17.8929	-13.9024	60/675	207,1787,1974,2058,2521,4809,4928,5437,5441,5580,5682,5707,5708,6191,6193,6204,6208,6217,6224,6233,6625,6627,6628,6633,6634,6636,7514,8021,8570,9092,9343,9716,9775,9818,9972,10181,10213,10291,10482,10594,10607,10907,10992,11224,22938,23049,23165,23450,23451,23524,25888,26121,51340,51639,56949,57122,57418,57703,96764,115708,1659,4236,58509,84292,4654,6651,55234,59286,79171,91746,351,2334,5566,6294…	AKT1,TRDMT1,EIF4A2,EPRS,FUS,SNU13,NUP98,POLR2H,POLR2L,PRKCD,PSMA1,PSMD1,PSMD2,RPS4X,RPS5,RPS10,RPS14,RPS16,RPS20,RPS27A,SNRNP70,SNRPA1,SNRPB,SNRPD2,SNRPD3,SNRPF,XPO1,NUP214,KHSRP,SART1,EFTUD2,AQR,EIF4A3,NUP58,NUP153,RBM5,PSMD14,SF3A1,NXF1,PRPF8,TBL3,TXNL4A,SF3B2,RPL35,SNW1,SMG1,NUP205,SF3B3,SF3B1,SRRM2,ZNF473,PRPF31,CRNKL1,SF3B6,XAB2,NUP107,WDR18,CWC22,TGS1,TRMT61A,DHX8,MFAP1,CACTIN,WDR83,MYOD1,S…
4_Member	Reactome Gene Sets	R-HSA-8953854	Metabolism of RNA	-17.8929	-13.9024	60/675	207,1787,1974,2058,2521,4809,4928,5437,5441,5580,5682,5707,5708,6191,6193,6204,6208,6217,6224,6233,6625,6627,6628,6633,6634,6636,7514,8021,8570,9092,9343,9716,9775,9818,9972,10181,10213,10291,10482,10594,10607,10907,10992,11224,22938,23049,23165,23450,23451,23524,25888,26121,51340,51639,56949,57122,57418,57703,96764,115708	AKT1,TRDMT1,EIF4A2,EPRS,FUS,SNU13,NUP98,POLR2H,POLR2L,PRKCD,PSMA1,PSMD1,PSMD2,RPS4X,RPS5,RPS10,RPS14,RPS16,RPS20,RPS27A,SNRNP70,SNRPA1,SNRPB,SNRPD2,SNRPD3,SNRPF,XPO1,NUP214,KHSRP,SART1,EFTUD2,AQR,EIF4A3,NUP58,NUP153,RBM5,PSMD14,SF3A1,NXF1,PRPF8,TBL3,TXNL4A,SF3B2,RPL35,SNW1,SMG1,NUP205,SF3B3,SF3B1,SRRM2,ZNF473,PRPF31,CRNKL1,SF3B6,XAB2,NUP107,WDR18,CWC22,TGS1,TRMT61A
4_Member	CORUM	CORUM:351	Spliceosome	-17.7838	-14.2544	17/141	1659,4236,4809,6628,6633,6634,9092,9343,9716,10594,10992,23450,23451,26121,51340,57703,58509	DHX8,MFAP1,SNU13,SNRPB,SNRPD2,SNRPD3,SART1,EFTUD2,AQR,PRPF8,SF3B2,SF3B3,SF3B1,PRPF31,CRNKL1,CWC22,CACTIN
4_Member	CORUM	CORUM:1181	C complex spliceosome	-17.156	-13.4666	22/79	1659,6627,6628,6633,6634,6636,9092,9343,9716,9775,10291,10594,10992,22938,23450,23451,23524,51340,56949,57703,58509,84292	DHX8,SNRPA1,SNRPB,SNRPD2,SNRPD3,SNRPF,SART1,EFTUD2,AQR,EIF4A3,SF3A1,PRPF8,SF3B2,SNW1,SF3B3,SF3B1,SRRM2,CRNKL1,XAB2,CWC22,CACTIN,WDR83
4_Member	Reactome Gene Sets	R-HSA-72203	Processing of Capped Intron-Containing Pre-mRNA	-16.9225	-13.3349	35/243	2521,4809,4928,5437,5441,6625,6627,6628,6633,6634,6636,8021,9092,9343,9716,9775,9818,9972,10181,10291,10482,10594,10907,10992,22938,23165,23450,23451,23524,26121,51340,51639,56949,57122,57703	FUS,SNU13,NUP98,POLR2H,POLR2L,SNRNP70,SNRPA1,SNRPB,SNRPD2,SNRPD3,SNRPF,NUP214,SART1,EFTUD2,AQR,EIF4A3,NUP58,NUP153,RBM5,SF3A1,NXF1,PRPF8,TXNL4A,SF3B2,SNW1,NUP205,SF3B3,SF3B1,SRRM2,PRPF31,CRNKL1,SF3B6,XAB2,NUP107,CWC22
4_Member	GO Biological Processes	GO:0000375	RNA splicing, via transesterification reactions	-16.8482	-13.3349	40/324	1659,2521,4654,4809,4928,5437,5441,6625,6627,6628,6633,6634,6636,6651,8570,9092,9343,9716,9775,10181,10291,10594,10907,10992,22938,23450,23451,23524,26121,51340,51639,55234,56949,57703,58509,59286,79171,84292,91746,96764	DHX8,FUS,MYOD1,SNU13,NUP98,POLR2H,POLR2L,SNRNP70,SNRPA1,SNRPB,SNRPD2,SNRPD3,SNRPF,SON,KHSRP,SART1,EFTUD2,AQR,EIF4A3,RBM5,SF3A1,PRPF8,TXNL4A,SF3B2,SNW1,SF3B3,SF3B1,SRRM2,PRPF31,CRNKL1,SF3B6,SMU1,XAB2,CWC22,CACTIN,UBL5,RBM42,WDR83,YTHDC1,TGS1
4_Member	GO Biological Processes	GO:0000377	RNA splicing, via transesterification reactions with bulged adenosine as nucleophile	-16.3824	-13.1162	21/321	1659,2521,4809,4928,6628,6633,6634,9092,9343,9716,10594,10992,23450,23451,26121,51340,57703,58509,59286,91746,96764	DHX8,FUS,SNU13,NUP98,SNRPB,SNRPD2,SNRPD3,SART1,EFTUD2,AQR,PRPF8,SF3B2,SF3B3,SF3B1,PRPF31,CRNKL1,CWC22,CACTIN,UBL5,YTHDC1,TGS1
4_Member	GO Biological Processes	GO:0000398	mRNA splicing, via spliceosome	-16.3824	-13.1162	21/321	1659,2521,4809,4928,6628,6633,6634,9092,9343,9716,10594,10992,23450,23451,26121,51340,57703,58509,59286,91746,96764	DHX8,FUS,SNU13,NUP98,SNRPB,SNRPD2,SNRPD3,SART1,EFTUD2,AQR,PRPF8,SF3B2,SF3B3,SF3B1,PRPF31,CRNKL1,CWC22,CACTIN,UBL5,YTHDC1,TGS1
4_Member	GO Biological Processes	GO:0006397	mRNA processing	-15.9688	-12.6316	48/491	351,1659,2334,2521,4654,4809,4928,5437,5441,5566,6294,6625,6627,6628,6633,6634,6636,6651,6830,8570,9092,9343,9716,9775,10181,10291,10594,10595,10768,10907,10992,22938,23450,23451,23524,25888,26121,51340,51639,55234,56949,57703,58509,59286,79171,84292,91746,96764	APP,DHX8,AFF2,FUS,MYOD1,SNU13,NUP98,POLR2H,POLR2L,PRKACA,SAFB,SNRNP70,SNRPA1,SNRPB,SNRPD2,SNRPD3,SNRPF,SON,SUPT6H,KHSRP,SART1,EFTUD2,AQR,EIF4A3,RBM5,SF3A1,PRPF8,ERN2,AHCYL1,TXNL4A,SF3B2,SNW1,SF3B3,SF3B1,SRRM2,ZNF473,PRPF31,CRNKL1,SF3B6,SMU1,XAB2,CWC22,CACTIN,UBL5,RBM42,WDR83,YTHDC1,TGS1
4_Member	GO Biological Processes	GO:0008380	RNA splicing	-15.5437	-12.2523	44/426	1195,1198,1659,2334,2521,4654,4809,4928,5437,5441,6625,6627,6628,6633,6634,6636,6651,6830,8570,9092,9343,9716,9775,10181,10291,10594,10907,10992,22938,23450,23451,23524,26121,51340,51639,55234,56949,57703,58509,59286,79171,84292,91746,96764	CLK1,CLK3,DHX8,AFF2,FUS,MYOD1,SNU13,NUP98,POLR2H,POLR2L,SNRNP70,SNRPA1,SNRPB,SNRPD2,SNRPD3,SNRPF,SON,SUPT6H,KHSRP,SART1,EFTUD2,AQR,EIF4A3,RBM5,SF3A1,PRPF8,TXNL4A,SF3B2,SNW1,SF3B3,SF3B1,SRRM2,PRPF31,CRNKL1,SF3B6,SMU1,XAB2,CWC22,CACTIN,UBL5,RBM42,WDR83,YTHDC1,TGS1
4_Member	Reactome Gene Sets	R-HSA-72163	mRNA Splicing - Major Pathway	-14.3291	-11.0887	28/183	2521,4809,5437,5441,6625,6627,6628,6633,6634,6636,9092,9343,9716,9775,10181,10291,10594,10907,10992,22938,23450,23451,23524,26121,51340,51639,56949,57703	FUS,SNU13,POLR2H,POLR2L,SNRNP70,SNRPA1,SNRPB,SNRPD2,SNRPD3,SNRPF,SART1,EFTUD2,AQR,EIF4A3,RBM5,SF3A1,PRPF8,TXNL4A,SF3B2,SNW1,SF3B3,SF3B1,SRRM2,PRPF31,CRNKL1,SF3B6,XAB2,CWC22
4_Member	Reactome Gene Sets	R-HSA-72172	mRNA Splicing	-13.8438	-10.6985	28/191	2521,4809,5437,5441,6625,6627,6628,6633,6634,6636,9092,9343,9716,9775,10181,10291,10594,10907,10992,22938,23450,23451,23524,26121,51340,51639,56949,57703	FUS,SNU13,POLR2H,POLR2L,SNRNP70,SNRPA1,SNRPB,SNRPD2,SNRPD3,SNRPF,SART1,EFTUD2,AQR,EIF4A3,RBM5,SF3A1,PRPF8,TXNL4A,SF3B2,SNW1,SF3B3,SF3B1,SRRM2,PRPF31,CRNKL1,SF3B6,XAB2,CWC22
4_Member	KEGG Pathway	hsa03040	Spliceosome	-13.8144	-10.8685	14/134	1659,4809,6628,6633,6634,9092,9343,9716,10594,10992,23450,23451,26121,51340	DHX8,SNU13,SNRPB,SNRPD2,SNRPD3,SART1,EFTUD2,AQR,PRPF8,SF3B2,SF3B3,SF3B1,PRPF31,CRNKL1
4_Member	KEGG Pathway	ko03040	Spliceosome	-13.8144	-10.8685	14/134	1659,4809,6628,6633,6634,9092,9343,9716,10594,10992,23450,23451,26121,51340	DHX8,SNU13,SNRPB,SNRPD2,SNRPD3,SART1,EFTUD2,AQR,PRPF8,SF3B2,SF3B3,SF3B1,PRPF31,CRNKL1
4_Member	Reactome Gene Sets	R-HSA-72165	mRNA Splicing - Minor Pathway	-11.0786	-8.38377	9/52	4809,6628,6633,6634,9343,10594,10992,23450,23451	SNU13,SNRPB,SNRPD2,SNRPD3,EFTUD2,PRPF8,SF3B2,SF3B3,SF3B1
4_Member	CORUM	CORUM:430	18S U11/U12 snRNP	-10.4591	-7.82355	7/24	6628,6633,6634,10594,10992,23450,23451	SNRPB,SNRPD2,SNRPD3,PRPF8,SF3B2,SF3B3,SF3B1
4_Member	CORUM	CORUM:2755	17S U2 snRNP	-9.82173	-7.03542	11/33	3329,6627,6628,6633,6634,6636,10291,10992,23450,23451,51639	HSPD1,SNRPA1,SNRPB,SNRPD2,SNRPD3,SNRPF,SF3A1,SF3B2,SF3B3,SF3B1,SF3B6
4_Member	GO Biological Processes	GO:0022618	ribonucleoprotein complex assembly	-9.04651	-6.34612	23/206	3320,4809,6193,6204,6208,6628,6633,6634,6636,8661,9092,10181,10291,10594,10907,22938,23451,26121,51340,56342,56949,91746,96764	HSP90AA1,SNU13,RPS5,RPS10,RPS14,SNRPB,SNRPD2,SNRPD3,SNRPF,EIF3A,SART1,RBM5,SF3A1,PRPF8,TXNL4A,SNW1,SF3B1,PRPF31,CRNKL1,PPAN,XAB2,YTHDC1,TGS1
4_Member	GO Biological Processes	GO:0000387	spliceosomal snRNP assembly	-8.8402	-6.38383	7/39	6628,6633,6634,9092,10594,26121,96764	SNRPB,SNRPD2,SNRPD3,SART1,PRPF8,PRPF31,TGS1
4_Member	GO Biological Processes	GO:0071826	ribonucleoprotein complex subunit organization	-8.63605	-6.20924	12/218	4809,6628,6633,6634,9092,10594,23451,26121,51340,56342,91746,96764	SNU13,SNRPB,SNRPD2,SNRPD3,SART1,PRPF8,SF3B1,PRPF31,CRNKL1,PPAN,YTHDC1,TGS1
4_Member	GO Biological Processes	GO:0022613	ribonucleoprotein complex biogenesis	-7.51202	-5.23378	15/465	4809,6191,6217,6628,6633,6634,9092,10594,23451,26121,51340,56342,57418,91746,96764	SNU13,RPS4X,RPS16,SNRPB,SNRPD2,SNRPD3,SART1,PRPF8,SF3B1,PRPF31,CRNKL1,PPAN,WDR18,YTHDC1,TGS1
4_Member	CORUM	CORUM:1737	SF3b complex	-5.08078	-3.2956	3/8	10992,23450,23451	SF3B2,SF3B3,SF3B1
4_Member	GO Biological Processes	GO:0000245	spliceosomal complex assembly	-4.86057	-3.10804	5/57	6633,6634,23451,51340,91746	SNRPD2,SNRPD3,SF3B1,CRNKL1,YTHDC1
4_Member	CORUM	CORUM:1183	CDC5L complex	-4.71026	-2.99035	4/30	6633,6634,10992,23451	SNRPD2,SNRPD3,SF3B2,SF3B1
5_Summary	GO Biological Processes	GO:0016032	viral process	-14.301	-11.0887	59/783	290,527,567,975,1173,1315,1385,1974,3329,3356,3725,3837,4193,4928,5062,5422,5437,5441,5594,5610,5868,6191,6193,6204,6208,6217,6224,6233,6404,6737,6830,7341,7514,8021,8661,8666,8837,8934,9636,9818,9830,9972,10155,10241,10482,10616,10663,10980,10992,11224,22938,23165,23352,23367,23770,25978,28996,29110,57122,79872	ANPEP,ATP6V0C,B2M,CD81,AP2M1,COPB1,CREB1,EIF4A2,HSPD1,HTR2A,JUN,KPNB1,MDM2,NUP98,PAK2,POLA1,POLR2H,POLR2L,MAPK1,EIF2AK2,RAB5A,RPS4X,RPS5,RPS10,RPS14,RPS16,RPS20,RPS27A,SELPLG,TRIM21,SUPT6H,SUMO1,XPO1,NUP214,EIF3A,EIF3G,CFLAR,RAB29,ISG15,NUP58,TRIM14,NUP153,TRIM28,CALCOCO2,NXF1,RBCK1,CXCR6,COPS6,SF3B2,RPL35,SNW1,NUP205,UBR4,LARP1,FKBP8,CHMP2B,HIPK2,TBK1,NUP107,CBLL1
5_Member	GO Biological Processes	GO:0016032	viral process	-14.301	-11.0887	59/783	290,527,567,975,1173,1315,1385,1974,3329,3356,3725,3837,4193,4928,5062,5422,5437,5441,5594,5610,5868,6191,6193,6204,6208,6217,6224,6233,6404,6737,6830,7341,7514,8021,8661,8666,8837,8934,9636,9818,9830,9972,10155,10241,10482,10616,10663,10980,10992,11224,22938,23165,23352,23367,23770,25978,28996,29110,57122	ANPEP,ATP6V0C,B2M,CD81,AP2M1,COPB1,CREB1,EIF4A2,HSPD1,HTR2A,JUN,KPNB1,MDM2,NUP98,PAK2,POLA1,POLR2H,POLR2L,MAPK1,EIF2AK2,RAB5A,RPS4X,RPS5,RPS10,RPS14,RPS16,RPS20,RPS27A,SELPLG,TRIM21,SUPT6H,SUMO1,XPO1,NUP214,EIF3A,EIF3G,CFLAR,RAB29,ISG15,NUP58,TRIM14,NUP153,TRIM28,CALCOCO2,NXF1,RBCK1,CXCR6,COPS6,SF3B2,RPL35,SNW1,NUP205,UBR4,LARP1,FKBP8,CHMP2B,HIPK2,TBK1,NUP107
5_Member	GO Biological Processes	GO:0019058	viral life cycle	-5.0799	-3.07591	22/317	290,975,3356,3837,4928,5610,5868,6233,6404,6737,7514,8021,8934,9636,9818,9972,10155,10663,23165,23367,25978,57122	ANPEP,CD81,HTR2A,KPNB1,NUP98,EIF2AK2,RAB5A,RPS27A,SELPLG,TRIM21,XPO1,NUP214,RAB29,ISG15,NUP58,NUP153,TRIM28,CXCR6,NUP205,LARP1,CHMP2B,NUP107
5_Member	GO Biological Processes	GO:0051701	interaction with host	-2.76055	-1.54247	9/212	290,975,3356,3837,5610,9972,10155,28996,79872	ANPEP,CD81,HTR2A,KPNB1,EIF2AK2,NUP153,TRIM28,HIPK2,CBLL1
6_Summary	Reactome Gene Sets	R-HSA-9006934	Signaling by Receptor Tyrosine Kinases	-14.1975	-11.1959	34/518	207,523,526,527,533,537,1280,1385,1845,2260,2263,2264,2324,2475,3265,3320,3675,3717,4914,4915,5062,5063,5566,5580,5584,5594,5607,6093,6196,7423,9114,11214,30849,55851,351,1019,2045,2048,2050,2322,2444,4058,4920,7294,10188,10849,1394,2932,4193,8837,57085,790,5798,567,9230,9550,155066,477,1203,25932,27032,4846,5605,6233,3552,3725,816,6340,6446,51393,197259,3778,215,335,361,861,1173,1965,3767,5304,5…	AKT1,ATP6V1A,ATP6V1B2,ATP6V0C,ATP6V0B,ATP6AP1,COL2A1,CREB1,DUSP3,FGFR1,FGFR2,FGFR4,FLT4,MTOR,HRAS,HSP90AA1,ITGA3,JAK2,NTRK1,NTRK2,PAK2,PAK3,PRKACA,PRKCD,PRKCI,MAPK1,MAP2K5,ROCK1,RPS6KA2,VEGFB,ATP6V0D1,AKAP13,PIK3R4,PSENEN,APP,CDK4,EPHA7,EPHB2,EPHB4,FLT3,FRK,LTK,ROR2,TXK,TNK2,CD3EAP,CRHR1,GSK3B,MDM2,CFLAR,AGTRAP,CAD,PTPRN,B2M,RAB11B,ATP6V1G1,ATP6V0E2,ATP1A2,CLN5,CLIC4,ATP2C1,NOS3,MAP2K2,RPS27A,IL1…
6_Member	Reactome Gene Sets	R-HSA-9006934	Signaling by Receptor Tyrosine Kinases	-14.1975	-11.1959	34/518	207,523,526,527,533,537,1280,1385,1845,2260,2263,2264,2324,2475,3265,3320,3675,3717,4914,4915,5062,5063,5566,5580,5584,5594,5607,6093,6196,7423,9114,11214,30849,55851	AKT1,ATP6V1A,ATP6V1B2,ATP6V0C,ATP6V0B,ATP6AP1,COL2A1,CREB1,DUSP3,FGFR1,FGFR2,FGFR4,FLT4,MTOR,HRAS,HSP90AA1,ITGA3,JAK2,NTRK1,NTRK2,PAK2,PAK3,PRKACA,PRKCD,PRKCI,MAPK1,MAP2K5,ROCK1,RPS6KA2,VEGFB,ATP6V0D1,AKAP13,PIK3R4,PSENEN
6_Member	GO Biological Processes	GO:0007169	transmembrane receptor protein tyrosine kinase signaling pathway	-11.2553	-8.54971	35/695	207,351,523,526,527,533,537,1019,2045,2048,2050,2260,2263,2264,2322,2324,2444,3265,3320,3717,4058,4914,4915,4920,5062,5063,5580,5594,6093,7294,7423,9114,10188,10849,55851	AKT1,APP,ATP6V1A,ATP6V1B2,ATP6V0C,ATP6V0B,ATP6AP1,CDK4,EPHA7,EPHB2,EPHB4,FGFR1,FGFR2,FGFR4,FLT3,FLT4,FRK,HRAS,HSP90AA1,JAK2,LTK,NTRK1,NTRK2,ROR2,PAK2,PAK3,PRKCD,MAPK1,ROCK1,TXK,VEGFB,ATP6V0D1,TNK2,CD3EAP,PSENEN
6_Member	GO Biological Processes	GO:1901653	cellular response to peptide	-8.29877	-5.90496	21/347	207,351,523,526,527,533,537,1019,1385,1394,2932,3717,4193,4914,5566,5580,5584,5594,8837,9114,57085	AKT1,APP,ATP6V1A,ATP6V1B2,ATP6V0C,ATP6V0B,ATP6AP1,CDK4,CREB1,CRHR1,GSK3B,JAK2,MDM2,NTRK1,PRKACA,PRKCD,PRKCI,MAPK1,CFLAR,ATP6V0D1,AGTRAP
6_Member	GO Biological Processes	GO:1901652	response to peptide	-7.73167	-5.43689	24/483	207,351,523,526,527,533,537,790,1019,1385,1394,2475,2932,3717,4193,4914,5566,5580,5584,5594,5798,8837,9114,57085	AKT1,APP,ATP6V1A,ATP6V1B2,ATP6V0C,ATP6V0B,ATP6AP1,CAD,CDK4,CREB1,CRHR1,MTOR,GSK3B,JAK2,MDM2,NTRK1,PRKACA,PRKCD,PRKCI,MAPK1,PTPRN,CFLAR,ATP6V0D1,AGTRAP
6_Member	GO Biological Processes	GO:0015682	ferric iron transport	-7.50954	-5.08866	10/41	523,526,527,533,537,567,9114,9230,9550,155066	ATP6V1A,ATP6V1B2,ATP6V0C,ATP6V0B,ATP6AP1,B2M,ATP6V0D1,RAB11B,ATP6V1G1,ATP6V0E2
6_Member	GO Biological Processes	GO:0072512	trivalent inorganic cation transport	-7.50954	-5.08866	10/41	523,526,527,533,537,567,9114,9230,9550,155066	ATP6V1A,ATP6V1B2,ATP6V0C,ATP6V0B,ATP6AP1,B2M,ATP6V0D1,RAB11B,ATP6V1G1,ATP6V0E2
6_Member	GO Biological Processes	GO:0015991	ATP hydrolysis coupled proton transport	-7.3881	-5.1297	6/27	477,523,526,527,537,9114	ATP1A2,ATP6V1A,ATP6V1B2,ATP6V0C,ATP6AP1,ATP6V0D1
6_Member	GO Biological Processes	GO:0015988	energy coupled proton transmembrane transport, against electrochemical gradient	-7.28605	-5.05761	6/28	477,523,526,527,537,9114	ATP1A2,ATP6V1A,ATP6V1B2,ATP6V0C,ATP6AP1,ATP6V0D1
6_Member	GO Biological Processes	GO:0071375	cellular response to peptide hormone stimulus	-7.06883	-4.88831	18/303	207,523,526,527,533,537,1019,1385,1394,3717,4193,5566,5580,5584,5594,8837,9114,57085	AKT1,ATP6V1A,ATP6V1B2,ATP6V0C,ATP6V0B,ATP6AP1,CDK4,CREB1,CRHR1,JAK2,MDM2,PRKACA,PRKCD,PRKCI,MAPK1,CFLAR,ATP6V0D1,AGTRAP
6_Member	Reactome Gene Sets	R-HSA-77387	Insulin receptor recycling	-6.98083	-4.63386	8/26	523,526,527,533,537,9114,9550,155066	ATP6V1A,ATP6V1B2,ATP6V0C,ATP6V0B,ATP6AP1,ATP6V0D1,ATP6V1G1,ATP6V0E2
6_Member	GO Biological Processes	GO:0043434	response to peptide hormone	-6.97882	-4.82134	21/414	207,523,526,527,533,537,790,1019,1385,1394,2475,3717,4193,5566,5580,5584,5594,5798,8837,9114,57085	AKT1,ATP6V1A,ATP6V1B2,ATP6V0C,ATP6V0B,ATP6AP1,CAD,CDK4,CREB1,CRHR1,MTOR,JAK2,MDM2,PRKACA,PRKCD,PRKCI,MAPK1,PTPRN,CFLAR,ATP6V0D1,AGTRAP
6_Member	GO Biological Processes	GO:0033572	transferrin transport	-6.91539	-4.57332	9/36	523,526,527,533,537,9114,9230,9550,155066	ATP6V1A,ATP6V1B2,ATP6V0C,ATP6V0B,ATP6AP1,ATP6V0D1,RAB11B,ATP6V1G1,ATP6V0E2
6_Member	GO Biological Processes	GO:0090662	ATP hydrolysis coupled transmembrane transport	-6.74948	-4.62938	6/34	477,523,526,527,537,9114	ATP1A2,ATP6V1A,ATP6V1B2,ATP6V0C,ATP6AP1,ATP6V0D1
6_Member	GO Biological Processes	GO:0045851	pH reduction	-6.71862	-4.40029	10/49	523,526,527,533,537,1203,9114,9550,25932,155066	ATP6V1A,ATP6V1B2,ATP6V0C,ATP6V0B,ATP6AP1,CLN5,ATP6V0D1,ATP6V1G1,CLIC4,ATP6V0E2
6_Member	GO Biological Processes	GO:0099132	ATP hydrolysis coupled cation transmembrane transport	-6.65991	-4.55641	7/57	477,523,526,527,537,9114,27032	ATP1A2,ATP6V1A,ATP6V1B2,ATP6V0C,ATP6AP1,ATP6V0D1,ATP2C1
6_Member	GO Biological Processes	GO:0071417	cellular response to organonitrogen compound	-6.43878	-4.3885	23/526	207,351,523,526,527,533,537,1019,1385,1394,2475,2932,3717,4193,4914,4915,5566,5580,5584,5594,8837,9114,57085	AKT1,APP,ATP6V1A,ATP6V1B2,ATP6V0C,ATP6V0B,ATP6AP1,CDK4,CREB1,CRHR1,MTOR,GSK3B,JAK2,MDM2,NTRK1,NTRK2,PRKACA,PRKCD,PRKCI,MAPK1,CFLAR,ATP6V0D1,AGTRAP
6_Member	Reactome Gene Sets	R-HSA-917977	Transferrin endocytosis and recycling	-6.3231	-4.06507	8/31	523,526,527,533,537,9114,9550,155066	ATP6V1A,ATP6V1B2,ATP6V0C,ATP6V0B,ATP6AP1,ATP6V0D1,ATP6V1G1,ATP6V0E2
6_Member	Reactome Gene Sets	R-HSA-1222556	ROS, RNS production in phagocytes	-6.20726	-3.96535	8/32	523,526,527,533,4846,9114,9550,155066	ATP6V1A,ATP6V1B2,ATP6V0C,ATP6V0B,NOS3,ATP6V0D1,ATP6V1G1,ATP6V0E2
6_Member	GO Biological Processes	GO:0099131	ATP hydrolysis coupled ion transmembrane transport	-6.08176	-4.10859	7/69	477,523,526,527,537,9114,27032	ATP1A2,ATP6V1A,ATP6V1B2,ATP6V0C,ATP6AP1,ATP6V0D1,ATP2C1
6_Member	GO Biological Processes	GO:0051452	intracellular pH reduction	-5.77488	-3.64178	9/48	523,526,527,533,1203,9114,9550,25932,155066	ATP6V1A,ATP6V1B2,ATP6V0C,ATP6V0B,CLN5,ATP6V0D1,ATP6V1G1,CLIC4,ATP6V0E2
6_Member	GO Biological Processes	GO:0006826	iron ion transport	-5.72225	-3.60398	10/62	523,526,527,533,537,567,9114,9230,9550,155066	ATP6V1A,ATP6V1B2,ATP6V0C,ATP6V0B,ATP6AP1,B2M,ATP6V0D1,RAB11B,ATP6V1G1,ATP6V0E2
6_Member	GO Biological Processes	GO:1901699	cellular response to nitrogen compound	-5.70746	-3.79253	24/624	207,351,523,526,527,533,537,1019,1385,1394,2475,2932,3717,4193,4914,4915,5566,5580,5584,5594,5605,8837,9114,57085	AKT1,APP,ATP6V1A,ATP6V1B2,ATP6V0C,ATP6V0B,ATP6AP1,CDK4,CREB1,CRHR1,MTOR,GSK3B,JAK2,MDM2,NTRK1,NTRK2,PRKACA,PRKCD,PRKCI,MAPK1,MAP2K2,CFLAR,ATP6V0D1,AGTRAP
6_Member	GO Biological Processes	GO:0090383	phagosome acidification	-5.61264	-3.5143	7/27	523,526,527,533,9114,9550,155066	ATP6V1A,ATP6V1B2,ATP6V0C,ATP6V0B,ATP6V0D1,ATP6V1G1,ATP6V0E2
6_Member	KEGG Pathway	hsa05110	Vibrio cholerae infection	-5.42005	-3.55334	7/51	523,526,527,533,537,5566,9114	ATP6V1A,ATP6V1B2,ATP6V0C,ATP6V0B,ATP6AP1,PRKACA,ATP6V0D1
6_Member	KEGG Pathway	ko05110	Vibrio cholerae infection	-5.42005	-3.55334	7/51	523,526,527,533,537,5566,9114	ATP6V1A,ATP6V1B2,ATP6V0C,ATP6V0B,ATP6AP1,PRKACA,ATP6V0D1
6_Member	GO Biological Processes	GO:0032868	response to insulin	-5.3453	-3.49556	14/249	207,523,526,527,533,537,790,1019,2475,5580,5584,5798,8837,9114	AKT1,ATP6V1A,ATP6V1B2,ATP6V0C,ATP6V0B,ATP6AP1,CAD,CDK4,MTOR,PRKCD,PRKCI,PTPRN,CFLAR,ATP6V0D1
6_Member	Reactome Gene Sets	R-HSA-917937	Iron uptake and transport	-5.33521	-3.48848	6/58	523,526,527,537,6233,9114	ATP6V1A,ATP6V1B2,ATP6V0C,ATP6AP1,RPS27A,ATP6V0D1
6_Member	KEGG Pathway	hsa05323	Rheumatoid arthritis	-5.29831	-3.4605	7/90	523,526,527,537,3552,3725,9114	ATP6V1A,ATP6V1B2,ATP6V0C,ATP6AP1,IL1A,JUN,ATP6V0D1
6_Member	KEGG Pathway	ko05323	Rheumatoid arthritis	-5.29831	-3.4605	7/90	523,526,527,537,3552,3725,9114	ATP6V1A,ATP6V1B2,ATP6V0C,ATP6AP1,IL1A,JUN,ATP6V0D1
6_Member	GO Biological Processes	GO:0007035	vacuolar acidification	-5.02128	-3.03517	6/22	527,533,1203,9114,25932,155066	ATP6V0C,ATP6V0B,CLN5,ATP6V0D1,CLIC4,ATP6V0E2
6_Member	Reactome Gene Sets	R-HSA-983712	Ion channel transport	-4.98506	-3.017	16/186	477,523,526,527,533,537,816,6233,6340,6446,9114,9550,27032,51393,155066,197259	ATP1A2,ATP6V1A,ATP6V1B2,ATP6V0C,ATP6V0B,ATP6AP1,CAMK2B,RPS27A,SCNN1G,SGK1,ATP6V0D1,ATP6V1G1,ATP2C1,TRPV2,ATP6V0E2,MLKL
6_Member	GO Biological Processes	GO:0055067	monovalent inorganic cation homeostasis	-4.96906	-3.00598	14/146	477,523,526,527,533,537,1203,3778,5594,6340,9114,9550,25932,155066	ATP1A2,ATP6V1A,ATP6V1B2,ATP6V0C,ATP6V0B,ATP6AP1,CLN5,KCNMA1,MAPK1,SCNN1G,ATP6V0D1,ATP6V1G1,CLIC4,ATP6V0E2
6_Member	KEGG Pathway	hsa05120	Epithelial cell signaling in Helicobacter pylori infection	-4.92989	-3.16134	6/68	523,526,527,537,3725,9114	ATP6V1A,ATP6V1B2,ATP6V0C,ATP6AP1,JUN,ATP6V0D1
6_Member	KEGG Pathway	ko05120	Epithelial cell signaling in Helicobacter pylori infection	-4.92989	-3.16134	6/68	523,526,527,537,3725,9114	ATP6V1A,ATP6V1B2,ATP6V0C,ATP6AP1,JUN,ATP6V0D1
6_Member	GO Biological Processes	GO:0030004	cellular monovalent inorganic cation homeostasis	-4.90811	-2.96475	12/110	477,523,526,527,533,1203,3778,5594,9114,9550,25932,155066	ATP1A2,ATP6V1A,ATP6V1B2,ATP6V0C,ATP6V0B,CLN5,KCNMA1,MAPK1,ATP6V0D1,ATP6V1G1,CLIC4,ATP6V0E2
6_Member	GO Biological Processes	GO:0008286	insulin receptor signaling pathway	-4.54339	-2.87143	9/122	207,523,526,527,533,537,1019,5580,9114	AKT1,ATP6V1A,ATP6V1B2,ATP6V0C,ATP6V0B,ATP6AP1,CDK4,PRKCD,ATP6V0D1
6_Member	Reactome Gene Sets	R-HSA-382551	Transport of small molecules	-4.54206	-2.68035	36/724	215,335,361,477,523,526,527,533,537,816,861,1173,1965,3767,5304,5566,5682,5707,5708,6233,6340,6446,6507,6514,9114,9356,9550,10213,10559,27032,27329,51167,51393,155066,197259,340024	ABCD1,APOA1,AQP4,ATP1A2,ATP6V1A,ATP6V1B2,ATP6V0C,ATP6V0B,ATP6AP1,CAMK2B,RUNX1,AP2M1,EIF2S1,KCNJ11,PIP,PRKACA,PSMA1,PSMD1,PSMD2,RPS27A,SCNN1G,SGK1,SLC1A3,SLC2A2,ATP6V0D1,SLC22A6,ATP6V1G1,PSMD14,SLC35A1,ATP2C1,ANGPTL3,CYB5R4,TRPV2,ATP6V0E2,MLKL,SLC6A19
6_Member	GO Biological Processes	GO:0006885	regulation of pH	-4.50052	-2.64523	11/102	523,526,527,533,537,1203,5594,9114,9550,25932,155066	ATP6V1A,ATP6V1B2,ATP6V0C,ATP6V0B,ATP6AP1,CLN5,MAPK1,ATP6V0D1,ATP6V1G1,CLIC4,ATP6V0E2
6_Member	KEGG Pathway	hsa04966	Collecting duct acid secretion	-4.33888	-2.72586	4/27	523,526,527,9114	ATP6V1A,ATP6V1B2,ATP6V0C,ATP6V0D1
6_Member	KEGG Pathway	ko04966	Collecting duct acid secretion	-4.33888	-2.72586	4/27	523,526,527,9114	ATP6V1A,ATP6V1B2,ATP6V0C,ATP6V0D1
6_Member	GO Biological Processes	GO:0090382	phagosome maturation	-4.33446	-2.51722	7/41	523,526,527,533,9114,9550,155066	ATP6V1A,ATP6V1B2,ATP6V0C,ATP6V0B,ATP6V0D1,ATP6V1G1,ATP6V0E2
6_Member	GO Biological Processes	GO:0055072	iron ion homeostasis	-4.31653	-2.70701	6/87	523,537,567,4609,6233,9114	ATP6V1A,ATP6AP1,B2M,MYC,RPS27A,ATP6V0D1
6_Member	GO Biological Processes	GO:0032869	cellular response to insulin stimulus	-4.31302	-2.70436	11/196	207,523,526,527,533,537,1019,5580,5584,8837,9114	AKT1,ATP6V1A,ATP6V1B2,ATP6V0C,ATP6V0B,ATP6AP1,CDK4,PRKCD,PRKCI,CFLAR,ATP6V0D1
6_Member	GO Biological Processes	GO:0032870	cellular response to hormone stimulus	-4.06844	-2.51287	22/687	207,523,526,527,533,537,1019,1385,1394,2322,3717,3725,4193,5566,5580,5584,5594,8837,9114,9575,11214,57085	AKT1,ATP6V1A,ATP6V1B2,ATP6V0C,ATP6V0B,ATP6AP1,CDK4,CREB1,CRHR1,FLT3,JAK2,JUN,MDM2,PRKACA,PRKCD,PRKCI,MAPK1,CFLAR,ATP6V0D1,CLOCK,AKAP13,AGTRAP
6_Member	GO Biological Processes	GO:0030641	regulation of cellular pH	-4.05344	-2.29962	10/95	523,526,527,533,1203,5594,9114,9550,25932,155066	ATP6V1A,ATP6V1B2,ATP6V0C,ATP6V0B,CLN5,MAPK1,ATP6V0D1,ATP6V1G1,CLIC4,ATP6V0E2
6_Member	KEGG Pathway	hsa04721	Synaptic vesicle cycle	-3.96757	-2.43153	5/63	523,526,527,1173,9114	ATP6V1A,ATP6V1B2,ATP6V0C,AP2M1,ATP6V0D1
6_Member	KEGG Pathway	ko04721	Synaptic vesicle cycle	-3.96757	-2.43153	5/63	523,526,527,1173,9114	ATP6V1A,ATP6V1B2,ATP6V0C,AP2M1,ATP6V0D1
6_Member	KEGG Pathway	hsa05152	Tuberculosis	-3.95456	-2.42291	10/179	207,527,533,537,816,1263,1385,3717,5594,9114	AKT1,ATP6V0C,ATP6V0B,ATP6AP1,CAMK2B,PLK3,CREB1,JAK2,MAPK1,ATP6V0D1
6_Member	KEGG Pathway	ko05152	Tuberculosis	-3.95456	-2.42291	10/179	207,527,533,537,816,1263,1385,3717,5594,9114	AKT1,ATP6V0C,ATP6V0B,ATP6AP1,CAMK2B,PLK3,CREB1,JAK2,MAPK1,ATP6V0D1
6_Member	GO Biological Processes	GO:0006879	cellular iron ion homeostasis	-3.90269	-2.38253	5/65	523,537,4609,6233,9114	ATP6V1A,ATP6AP1,MYC,RPS27A,ATP6V0D1
6_Member	GO Biological Processes	GO:0036295	cellular response to increased oxygen levels	-3.85498	-2.35299	3/14	523,537,9114	ATP6V1A,ATP6AP1,ATP6V0D1
6_Member	GO Biological Processes	GO:0000041	transition metal ion transport	-3.75024	-2.27275	6/110	523,526,527,537,567,9114	ATP6V1A,ATP6V1B2,ATP6V0C,ATP6AP1,B2M,ATP6V0D1
6_Member	GO Biological Processes	GO:0051453	regulation of intracellular pH	-3.49797	-1.88656	9/91	523,526,527,533,1203,9114,9550,25932,155066	ATP6V1A,ATP6V1B2,ATP6V0C,ATP6V0B,CLN5,ATP6V0D1,ATP6V1G1,CLIC4,ATP6V0E2
6_Member	GO Biological Processes	GO:0055076	transition metal ion homeostasis	-3.37651	-1.99131	6/129	523,537,567,4609,6233,9114	ATP6V1A,ATP6AP1,B2M,MYC,RPS27A,ATP6V0D1
6_Member	GO Biological Processes	GO:0036296	response to increased oxygen levels	-3.2525	-1.89912	4/30	523,537,1019,9114	ATP6V1A,ATP6AP1,CDK4,ATP6V0D1
6_Member	GO Biological Processes	GO:0046916	cellular transition metal ion homeostasis	-2.99517	-1.7108	5/102	523,537,4609,6233,9114	ATP6V1A,ATP6AP1,MYC,RPS27A,ATP6V0D1
6_Member	KEGG Pathway	hsa04142	Lysosome	-2.97257	-1.69837	7/123	527,533,537,1511,1521,9114,51172	ATP6V0C,ATP6V0B,ATP6AP1,CTSG,CTSW,ATP6V0D1,NAGPA
6_Member	KEGG Pathway	ko04142	Lysosome	-2.97257	-1.69837	7/123	527,533,537,1511,1521,9114,51172	ATP6V0C,ATP6V0B,ATP6AP1,CTSG,CTSW,ATP6V0D1,NAGPA
7_Summary	Reactome Gene Sets	R-HSA-1280215	Cytokine Signaling in Immune system	-12.0994	-9.03835	51/689	207,351,567,816,1385,1845,1974,2162,2322,2357,3320,3552,3568,3581,3660,3717,3725,3837,4609,4928,5062,5300,5566,5580,5594,5606,5610,5682,5707,5708,6196,6233,6624,6627,6737,7341,8021,8784,9180,9636,9775,9818,9830,9972,10213,11213,23165,23765,29110,56300,57122	AKT1,APP,B2M,CAMK2B,CREB1,DUSP3,EIF4A2,F13A1,FLT3,FPR1,HSP90AA1,IL1A,IL5RA,IL9R,IRF2,JAK2,JUN,KPNB1,MYC,NUP98,PAK2,PIN1,PRKACA,PRKCD,MAPK1,MAP2K3,EIF2AK2,PSMA1,PSMD1,PSMD2,RPS6KA2,RPS27A,FSCN1,SNRPA1,TRIM21,SUMO1,NUP214,TNFRSF18,OSMR,ISG15,EIF4A3,NUP58,TRIM14,NUP153,PSMD14,IRAK3,NUP205,IL17RA,TBK1,IL36G,NUP107
7_Member	Reactome Gene Sets	R-HSA-1280215	Cytokine Signaling in Immune system	-12.0994	-9.03835	51/689	207,351,567,816,1385,1845,1974,2162,2322,2357,3320,3552,3568,3581,3660,3717,3725,3837,4609,4928,5062,5300,5566,5580,5594,5606,5610,5682,5707,5708,6196,6233,6624,6627,6737,7341,8021,8784,9180,9636,9775,9818,9830,9972,10213,11213,23165,23765,29110,56300,57122	AKT1,APP,B2M,CAMK2B,CREB1,DUSP3,EIF4A2,F13A1,FLT3,FPR1,HSP90AA1,IL1A,IL5RA,IL9R,IRF2,JAK2,JUN,KPNB1,MYC,NUP98,PAK2,PIN1,PRKACA,PRKCD,MAPK1,MAP2K3,EIF2AK2,PSMA1,PSMD1,PSMD2,RPS6KA2,RPS27A,FSCN1,SNRPA1,TRIM21,SUMO1,NUP214,TNFRSF18,OSMR,ISG15,EIF4A3,NUP58,TRIM14,NUP153,PSMD14,IRAK3,NUP205,IL17RA,TBK1,IL36G,NUP107
7_Member	Reactome Gene Sets	R-HSA-449147	Signaling by Interleukins	-8.74048	-6.29618	25/464	207,351,1385,1845,2162,2322,2357,3320,3568,3581,3717,3725,5062,5566,5594,5606,5707,6196,6624,6627,9180,11213,23765,29110,56300	AKT1,APP,CREB1,DUSP3,F13A1,FLT3,FPR1,HSP90AA1,IL5RA,IL9R,JAK2,JUN,PAK2,PRKACA,MAPK1,MAP2K3,PSMD1,RPS6KA2,FSCN1,SNRPA1,OSMR,IRAK3,IL17RA,TBK1,IL36G
8_Summary	GO Biological Processes	GO:0019080	viral gene expression	-11.9808	-9.21726	16/190	3725,4928,5437,5441,6193,6204,6208,6217,6233,6737,8661,8666,9830,11224,22938,23165,3320,3837,5610,6191,6224,7514,8021,9636,9818,9972,57122,567,1173,5682,5708,10213,8663,1965,1974,8022,9775,2197,23367,1915,1056,4913,55809,191,2058,2936,11185,337867,10607,1629,2931,3329,3581,5584,6729,9776,10055,10300,25813,30849,51172,59286,115708	JUN,NUP98,POLR2H,POLR2L,RPS5,RPS10,RPS14,RPS16,RPS27A,TRIM21,EIF3A,EIF3G,TRIM14,RPL35,SNW1,NUP205,HSP90AA1,KPNB1,EIF2AK2,RPS4X,RPS20,XPO1,NUP214,ISG15,NUP58,NUP153,NUP107,B2M,AP2M1,PSMA1,PSMD2,PSMD14,EIF3C,EIF2S1,EIF4A2,LHX3,EIF4A3,FAU,LARP1,EEF1A1,CEL,NTHL1,TRERF1,AHCY,EPRS,GSR,INMT,UBAC2,TBL3,DBT,GSK3A,HSPD1,IL9R,PRKCI,SRP54,ATG13,SAE1,KATNB1,SAMM50,PIK3R4,NAGPA,UBL5,TRMT61A
8_Member	GO Biological Processes	GO:0019080	viral gene expression	-11.9808	-9.21726	16/190	3725,4928,5437,5441,6193,6204,6208,6217,6233,6737,8661,8666,9830,11224,22938,23165	JUN,NUP98,POLR2H,POLR2L,RPS5,RPS10,RPS14,RPS16,RPS27A,TRIM21,EIF3A,EIF3G,TRIM14,RPL35,SNW1,NUP205
8_Member	GO Biological Processes	GO:0019083	viral transcription	-10.2079	-7.59044	14/176	3725,4928,5437,5441,6193,6204,6208,6217,6233,6737,9830,11224,22938,23165	JUN,NUP98,POLR2H,POLR2L,RPS5,RPS10,RPS14,RPS16,RPS27A,TRIM21,TRIM14,RPL35,SNW1,NUP205
8_Member	Reactome Gene Sets	R-HSA-168254	Influenza Infection	-9.87404	-7.05971	21/155	3320,3837,4928,5437,5441,5610,6191,6193,6204,6208,6217,6224,6233,7514,8021,9636,9818,9972,11224,23165,57122	HSP90AA1,KPNB1,NUP98,POLR2H,POLR2L,EIF2AK2,RPS4X,RPS5,RPS10,RPS14,RPS16,RPS20,RPS27A,XPO1,NUP214,ISG15,NUP58,NUP153,RPL35,NUP205,NUP107
8_Member	Reactome Gene Sets	R-HSA-5663205	Infectious disease	-9.15658	-6.63429	18/385	567,1173,3837,4928,5437,5441,5682,5708,6193,6204,6208,6217,6233,7514,9636,10213,11224,23165	B2M,AP2M1,KPNB1,NUP98,POLR2H,POLR2L,PSMA1,PSMD2,RPS5,RPS10,RPS14,RPS16,RPS27A,XPO1,ISG15,PSMD14,RPL35,NUP205
8_Member	Reactome Gene Sets	R-HSA-168255	Influenza Life Cycle	-9.05409	-6.54581	12/144	3837,4928,5437,5441,6193,6204,6208,6217,6233,7514,11224,23165	KPNB1,NUP98,POLR2H,POLR2L,RPS5,RPS10,RPS14,RPS16,RPS27A,XPO1,RPL35,NUP205
8_Member	Reactome Gene Sets	R-HSA-72695	Formation of the ternary complex, and subsequently, the 43S complex	-8.26792	-5.87937	8/53	6193,6204,6208,6217,6233,8661,8663,8666	RPS5,RPS10,RPS14,RPS16,RPS27A,EIF3A,EIF3C,EIF3G
8_Member	Reactome Gene Sets	R-HSA-72649	Translation initiation complex formation	-7.84039	-5.35512	12/60	1965,1974,6191,6193,6204,6208,6217,6224,6233,8661,8663,8666	EIF2S1,EIF4A2,RPS4X,RPS5,RPS10,RPS14,RPS16,RPS20,RPS27A,EIF3A,EIF3C,EIF3G
8_Member	Reactome Gene Sets	R-HSA-72702	Ribosomal scanning and start codon recognition	-7.84039	-5.35512	12/60	1965,1974,6191,6193,6204,6208,6217,6224,6233,8661,8663,8666	EIF2S1,EIF4A2,RPS4X,RPS5,RPS10,RPS14,RPS16,RPS20,RPS27A,EIF3A,EIF3C,EIF3G
8_Member	Reactome Gene Sets	R-HSA-72662	Activation of the mRNA upon binding of the cap-binding complex and eIFs, and subsequent binding to 4	-7.76842	-5.46511	8/61	6193,6204,6208,6217,6233,8661,8663,8666	RPS5,RPS10,RPS14,RPS16,RPS27A,EIF3A,EIF3C,EIF3G
8_Member	Reactome Gene Sets	R-HSA-168273	Influenza Viral RNA Transcription and Replication	-7.67517	-5.21622	17/134	3320,4928,5437,5441,6191,6193,6204,6208,6217,6224,6233,8021,9818,9972,11224,23165,57122	HSP90AA1,NUP98,POLR2H,POLR2L,RPS4X,RPS5,RPS10,RPS14,RPS16,RPS20,RPS27A,NUP214,NUP58,NUP153,RPL35,NUP205,NUP107
8_Member	Reactome Gene Sets	R-HSA-9010553	Regulation of expression of SLITs and ROBOs	-7.14538	-4.94835	11/172	5682,5708,6193,6204,6208,6217,6233,8022,9775,10213,11224	PSMA1,PSMD2,RPS5,RPS10,RPS14,RPS16,RPS27A,LHX3,EIF4A3,PSMD14,RPL35
8_Member	Reactome Gene Sets	R-HSA-72689	Formation of a pool of free 40S subunits	-7.10052	-4.91346	9/103	6193,6204,6208,6217,6233,8661,8663,8666,11224	RPS5,RPS10,RPS14,RPS16,RPS27A,EIF3A,EIF3C,EIF3G,RPL35
8_Member	CORUM	CORUM:338	40S ribosomal subunit, cytoplasmic	-7.00309	-4.83848	6/31	2197,6193,6204,6208,6217,6233	FAU,RPS5,RPS10,RPS14,RPS16,RPS27A
8_Member	CORUM	CORUM:305	40S ribosomal subunit, cytoplasmic	-6.83112	-4.70247	6/33	2197,6193,6204,6208,6217,6233	FAU,RPS5,RPS10,RPS14,RPS16,RPS27A
8_Member	Reactome Gene Sets	R-HSA-156827	L13a-mediated translational silencing of Ceruloplasmin expression	-6.75177	-4.62938	9/113	6193,6204,6208,6217,6233,8661,8663,8666,11224	RPS5,RPS10,RPS14,RPS16,RPS27A,EIF3A,EIF3C,EIF3G,RPL35
8_Member	Reactome Gene Sets	R-HSA-72706	GTP hydrolysis and joining of the 60S ribosomal subunit	-6.71882	-4.60432	9/114	6193,6204,6208,6217,6233,8661,8663,8666,11224	RPS5,RPS10,RPS14,RPS16,RPS27A,EIF3A,EIF3C,EIF3G,RPL35
8_Member	Reactome Gene Sets	R-HSA-72613	Eukaryotic Translation Initiation	-6.49688	-4.4298	9/121	6193,6204,6208,6217,6233,8661,8663,8666,11224	RPS5,RPS10,RPS14,RPS16,RPS27A,EIF3A,EIF3C,EIF3G,RPL35
8_Member	Reactome Gene Sets	R-HSA-72737	Cap-dependent Translation Initiation	-6.49688	-4.4298	9/121	6193,6204,6208,6217,6233,8661,8663,8666,11224	RPS5,RPS10,RPS14,RPS16,RPS27A,EIF3A,EIF3C,EIF3G,RPL35
8_Member	Reactome Gene Sets	R-HSA-376176	Signaling by ROBO receptors	-6.09107	-4.10859	11/219	5682,5708,6193,6204,6208,6217,6233,8022,9775,10213,11224	PSMA1,PSMD2,RPS5,RPS10,RPS14,RPS16,RPS27A,LHX3,EIF4A3,PSMD14,RPL35
8_Member	GO Biological Processes	GO:0006413	translational initiation	-5.72665	-3.80996	10/192	6193,6204,6208,6217,6233,8661,8663,8666,11224,23367	RPS5,RPS10,RPS14,RPS16,RPS27A,EIF3A,EIF3C,EIF3G,RPL35,LARP1
8_Member	CORUM	CORUM:306	Ribosome, cytoplasmic	-5.64261	-3.73119	7/80	2197,6193,6204,6208,6217,6233,11224	FAU,RPS5,RPS10,RPS14,RPS16,RPS27A,RPL35
8_Member	Reactome Gene Sets	R-HSA-156902	Peptide chain elongation	-5.29831	-3.4605	7/90	1915,6193,6204,6208,6217,6233,11224	EEF1A1,RPS5,RPS10,RPS14,RPS16,RPS27A,RPL35
8_Member	Reactome Gene Sets	R-HSA-156842	Eukaryotic Translation Elongation	-5.17242	-3.36723	7/94	1915,6193,6204,6208,6217,6233,11224	EEF1A1,RPS5,RPS10,RPS14,RPS16,RPS27A,RPL35
8_Member	GO Biological Processes	GO:1901361	organic cyclic compound catabolic process	-4.91139	-3.14584	16/603	1056,3837,4913,5682,5708,6193,6204,6208,6217,6233,7514,9775,10213,11224,23367,55809	CEL,KPNB1,NTHL1,PSMA1,PSMD2,RPS5,RPS10,RPS14,RPS16,RPS27A,XPO1,EIF4A3,PSMD14,RPL35,LARP1,TRERF1
8_Member	GO Biological Processes	GO:0006402	mRNA catabolic process	-4.89003	-3.12771	12/349	5682,5708,6193,6204,6208,6217,6233,7514,9775,10213,11224,23367	PSMA1,PSMD2,RPS5,RPS10,RPS14,RPS16,RPS27A,XPO1,EIF4A3,PSMD14,RPL35,LARP1
8_Member	Reactome Gene Sets	R-HSA-927802	Nonsense-Mediated Decay (NMD)	-4.57348	-2.89158	7/116	6193,6204,6208,6217,6233,9775,11224	RPS5,RPS10,RPS14,RPS16,RPS27A,EIF4A3,RPL35
8_Member	Reactome Gene Sets	R-HSA-975957	Nonsense Mediated Decay (NMD) enhanced by the Exon Junction Complex (EJC)	-4.57348	-2.89158	7/116	6193,6204,6208,6217,6233,9775,11224	RPS5,RPS10,RPS14,RPS16,RPS27A,EIF4A3,RPL35
8_Member	Reactome Gene Sets	R-HSA-2408522	Selenoamino acid metabolism	-4.56104	-2.6961	12/119	191,2058,2936,6191,6193,6204,6208,6217,6224,6233,11185,11224	AHCY,EPRS,GSR,RPS4X,RPS5,RPS10,RPS14,RPS16,RPS20,RPS27A,INMT,RPL35
8_Member	GO Biological Processes	GO:0000184	nuclear-transcribed mRNA catabolic process, nonsense-mediated decay	-4.47851	-2.82721	7/120	6193,6204,6208,6217,6233,9775,11224	RPS5,RPS10,RPS14,RPS16,RPS27A,EIF4A3,RPL35
8_Member	GO Biological Processes	GO:0070972	protein localization to endoplasmic reticulum	-4.34266	-2.72612	7/126	6193,6204,6208,6217,6233,11224,337867	RPS5,RPS10,RPS14,RPS16,RPS27A,RPL35,UBAC2
8_Member	Reactome Gene Sets	R-HSA-192823	Viral mRNA Translation	-4.23358	-2.63607	6/90	6193,6204,6208,6217,6233,11224	RPS5,RPS10,RPS14,RPS16,RPS27A,RPL35
8_Member	GO Biological Processes	GO:0006614	SRP-dependent cotranslational protein targeting to membrane	-4.20662	-2.61584	6/91	6193,6204,6208,6217,6233,11224	RPS5,RPS10,RPS14,RPS16,RPS27A,RPL35
8_Member	Reactome Gene Sets	R-HSA-72766	Translation	-4.14664	-2.5706	10/292	1915,6193,6204,6208,6217,6233,8661,8663,8666,11224	EEF1A1,RPS5,RPS10,RPS14,RPS16,RPS27A,EIF3A,EIF3C,EIF3G,RPL35
8_Member	Reactome Gene Sets	R-HSA-2408557	Selenocysteine synthesis	-4.12771	-2.55728	6/94	6193,6204,6208,6217,6233,11224	RPS5,RPS10,RPS14,RPS16,RPS27A,RPL35
8_Member	Reactome Gene Sets	R-HSA-72764	Eukaryotic Translation Termination	-4.12771	-2.55728	6/94	6193,6204,6208,6217,6233,11224	RPS5,RPS10,RPS14,RPS16,RPS27A,RPL35
8_Member	GO Biological Processes	GO:0044270	cellular nitrogen compound catabolic process	-4.09857	-2.53367	14/558	3837,4913,5682,5708,6193,6204,6208,6217,6233,7514,9775,10213,11224,23367	KPNB1,NTHL1,PSMA1,PSMD2,RPS5,RPS10,RPS14,RPS16,RPS27A,XPO1,EIF4A3,PSMD14,RPL35,LARP1
8_Member	GO Biological Processes	GO:0006613	cotranslational protein targeting to membrane	-4.07668	-2.51802	6/96	6193,6204,6208,6217,6233,11224	RPS5,RPS10,RPS14,RPS16,RPS27A,RPL35
8_Member	Reactome Gene Sets	R-HSA-975956	Nonsense Mediated Decay (NMD) independent of the Exon Junction Complex (EJC)	-4.07668	-2.51802	6/96	6193,6204,6208,6217,6233,11224	RPS5,RPS10,RPS14,RPS16,RPS27A,RPL35
8_Member	GO Biological Processes	GO:0019439	aromatic compound catabolic process	-3.98519	-2.44398	14/572	3837,4913,5682,5708,6193,6204,6208,6217,6233,7514,9775,10213,11224,23367	KPNB1,NTHL1,PSMA1,PSMD2,RPS5,RPS10,RPS14,RPS16,RPS27A,XPO1,EIF4A3,PSMD14,RPL35,LARP1
8_Member	GO Biological Processes	GO:0045047	protein targeting to ER	-3.97813	-2.44062	6/100	6193,6204,6208,6217,6233,11224	RPS5,RPS10,RPS14,RPS16,RPS27A,RPL35
8_Member	GO Biological Processes	GO:0072599	establishment of protein localization to endoplasmic reticulum	-3.88398	-2.37014	6/104	6193,6204,6208,6217,6233,11224	RPS5,RPS10,RPS14,RPS16,RPS27A,RPL35
8_Member	KEGG Pathway	hsa03010	Ribosome	-3.79463	-2.30787	7/154	2197,6193,6204,6208,6217,6233,11224	FAU,RPS5,RPS10,RPS14,RPS16,RPS27A,RPL35
8_Member	KEGG Pathway	ko03010	Ribosome	-3.79463	-2.30787	7/154	2197,6193,6204,6208,6217,6233,11224	FAU,RPS5,RPS10,RPS14,RPS16,RPS27A,RPL35
8_Member	GO Biological Processes	GO:0042274	ribosomal small subunit biogenesis	-3.74979	-2.27275	5/70	6193,6204,6208,6217,10607	RPS5,RPS10,RPS14,RPS16,TBL3
8_Member	Reactome Gene Sets	R-HSA-1799339	SRP-dependent cotranslational protein targeting to membrane	-3.68647	-2.22395	6/113	6193,6204,6208,6217,6233,11224	RPS5,RPS10,RPS14,RPS16,RPS27A,RPL35
8_Member	GO Biological Processes	GO:0000028	ribosomal small subunit assembly	-3.44167	-2.03713	3/19	6193,6204,6208	RPS5,RPS10,RPS14
8_Member	Reactome Gene Sets	R-HSA-71291	Metabolism of amino acids and derivatives	-3.36529	-1.98504	10/365	1629,5682,5708,6193,6204,6208,6217,6233,10213,11224	DBT,PSMA1,PSMD2,RPS5,RPS10,RPS14,RPS16,RPS27A,PSMD14,RPL35
8_Member	Reactome Gene Sets	R-HSA-6791226	Major pathway of rRNA processing in the nucleolus and cytosol	-3.29643	-1.9323	7/186	6193,6204,6208,6217,6233,10607,11224	RPS5,RPS10,RPS14,RPS16,RPS27A,TBL3,RPL35
8_Member	GO Biological Processes	GO:0006605	protein targeting	-3.23744	-1.68233	21/396	2931,3320,3329,3581,5584,6191,6193,6204,6208,6217,6224,6233,6729,9776,10055,10300,11224,25813,30849,51172,59286	GSK3A,HSP90AA1,HSPD1,IL9R,PRKCI,RPS4X,RPS5,RPS10,RPS14,RPS16,RPS20,RPS27A,SRP54,ATG13,SAE1,KATNB1,RPL35,SAMM50,PIK3R4,NAGPA,UBL5
8_Member	Reactome Gene Sets	R-HSA-8868773	rRNA processing in the nucleus and cytosol	-3.16156	-1.83666	7/196	6193,6204,6208,6217,6233,10607,11224	RPS5,RPS10,RPS14,RPS16,RPS27A,TBL3,RPL35
8_Member	GO Biological Processes	GO:0006364	rRNA processing	-3.114	-1.80158	8/260	6193,6204,6208,6217,6233,9775,10607,11224	RPS5,RPS10,RPS14,RPS16,RPS27A,EIF4A3,TBL3,RPL35
8_Member	GO Biological Processes	GO:0042254	ribosome biogenesis	-3.08384	-1.77752	9/328	6193,6204,6208,6217,6233,7514,9775,10607,11224	RPS5,RPS10,RPS14,RPS16,RPS27A,XPO1,EIF4A3,TBL3,RPL35
8_Member	Reactome Gene Sets	R-HSA-72312	rRNA processing	-3.03484	-1.74252	7/206	6193,6204,6208,6217,6233,10607,11224	RPS5,RPS10,RPS14,RPS16,RPS27A,TBL3,RPL35
8_Member	GO Biological Processes	GO:0000956	nuclear-transcribed mRNA catabolic process	-2.97428	-1.69887	7/211	6193,6204,6208,6217,6233,9775,11224	RPS5,RPS10,RPS14,RPS16,RPS27A,EIF4A3,RPL35
8_Member	GO Biological Processes	GO:0006612	protein targeting to membrane	-2.85977	-1.61247	6/162	6193,6204,6208,6217,6233,11224	RPS5,RPS10,RPS14,RPS16,RPS27A,RPL35
8_Member	GO Biological Processes	GO:0016072	rRNA metabolic process	-2.75529	-1.53933	8/296	6193,6204,6208,6217,6233,9775,10607,11224	RPS5,RPS10,RPS14,RPS16,RPS27A,EIF4A3,TBL3,RPL35
8_Member	GO Biological Processes	GO:0000462	maturation of SSU-rRNA from tricistronic rRNA transcript (SSU-rRNA, 5.8S rRNA, LSU-rRNA)	-2.61464	-1.44056	3/36	6208,6217,10607	RPS14,RPS16,TBL3
8_Member	GO Biological Processes	GO:0034470	ncRNA processing	-2.4747	-1.33452	9/403	6193,6204,6208,6217,6233,9775,10607,11224,115708	RPS5,RPS10,RPS14,RPS16,RPS27A,EIF4A3,TBL3,RPL35,TRMT61A
8_Member	GO Biological Processes	GO:0034660	ncRNA metabolic process	-2.39061	-1.27388	11/576	5437,5441,6193,6204,6208,6217,6233,9775,10607,11224,115708	POLR2H,POLR2L,RPS5,RPS10,RPS14,RPS16,RPS27A,EIF4A3,TBL3,RPL35,TRMT61A
8_Member	GO Biological Processes	GO:0030490	maturation of SSU-rRNA	-2.1617	-1.10278	3/52	6208,6217,10607	RPS14,RPS16,TBL3
8_Member	CORUM	CORUM:3055	Nop56p-associated pre-rRNA complex	-2.11333	-1.06432	4/104	1915,6208,6217,11224	EEF1A1,RPS14,RPS16,RPL35
9_Summary	KEGG Pathway	hsa04010	MAPK signaling pathway	-10.7491	-8.09472	21/255	207,1845,2260,2263,2264,3265,3725,4296,4914,4915,5062,5566,5594,5605,5606,5607,6196,7786,9448,27092,57551,351,1385,2045,2475,2539,2932,3717,5063,5584,6093,8831,10280,11113,28996,29110,816,5580,11213,11214,55851,335,3356,6357,6792,7294,7341,9135,10297,23216,29127,10188	AKT1,DUSP3,FGFR1,FGFR2,FGFR4,HRAS,JUN,MAP3K11,NTRK1,NTRK2,PAK2,PRKACA,MAPK1,MAP2K2,MAP2K3,MAP2K5,RPS6KA2,MAP3K12,MAP4K4,CACNG4,TAOK1,APP,CREB1,EPHA7,MTOR,G6PD,GSK3B,JAK2,PAK3,PRKCI,ROCK1,SYNGAP1,SIGMAR1,CIT,HIPK2,TBK1,CAMK2B,PRKCD,IRAK3,AKAP13,PSENEN,APOA1,HTR2A,CCL13,CDKL5,TXK,SUMO1,RABEP1,APC2,TBC1D1,RACGAP1,TNK2
9_Member	KEGG Pathway	hsa04010	MAPK signaling pathway	-10.7491	-8.09472	21/255	207,1845,2260,2263,2264,3265,3725,4296,4914,4915,5062,5566,5594,5605,5606,5607,6196,7786,9448,27092,57551	AKT1,DUSP3,FGFR1,FGFR2,FGFR4,HRAS,JUN,MAP3K11,NTRK1,NTRK2,PAK2,PRKACA,MAPK1,MAP2K2,MAP2K3,MAP2K5,RPS6KA2,MAP3K12,MAP4K4,CACNG4,TAOK1
9_Member	KEGG Pathway	ko04010	MAPK signaling pathway	-10.7491	-8.09472	21/255	207,1845,2260,2263,2264,3265,3725,4296,4914,4915,5062,5566,5594,5605,5606,5607,6196,7786,9448,27092,57551	AKT1,DUSP3,FGFR1,FGFR2,FGFR4,HRAS,JUN,MAP3K11,NTRK1,NTRK2,PAK2,PRKACA,MAPK1,MAP2K2,MAP2K3,MAP2K5,RPS6KA2,MAP3K12,MAP4K4,CACNG4,TAOK1
9_Member	GO Biological Processes	GO:0070997	neuron death	-9.86726	-7.25861	22/314	207,351,1385,2045,2475,2539,2932,3265,3717,3725,4296,4914,4915,5063,5584,6093,7786,8831,10280,11113,28996,29110	AKT1,APP,CREB1,EPHA7,MTOR,G6PD,GSK3B,HRAS,JAK2,JUN,MAP3K11,NTRK1,NTRK2,PAK3,PRKCI,ROCK1,MAP3K12,SYNGAP1,SIGMAR1,CIT,HIPK2,TBK1
9_Member	GO Biological Processes	GO:1901214	regulation of neuron death	-9.19086	-6.63911	20/279	207,1385,2045,2475,2539,2932,3265,3717,3725,4296,4914,4915,5063,5584,6093,7786,8831,10280,28996,29110	AKT1,CREB1,EPHA7,MTOR,G6PD,GSK3B,HRAS,JAK2,JUN,MAP3K11,NTRK1,NTRK2,PAK3,PRKCI,ROCK1,MAP3K12,SYNGAP1,SIGMAR1,HIPK2,TBK1
9_Member	GO Biological Processes	GO:0051402	neuron apoptotic process	-8.41338	-5.99424	17/219	351,2045,2539,3265,3717,3725,4296,4914,4915,5063,5584,6093,7786,8831,10280,11113,28996	APP,EPHA7,G6PD,HRAS,JAK2,JUN,MAP3K11,NTRK1,NTRK2,PAK3,PRKCI,ROCK1,MAP3K12,SYNGAP1,SIGMAR1,CIT,HIPK2
9_Member	KEGG Pathway	hsa04722	Neurotrophin signaling pathway	-8.34428	-5.94514	13/119	207,816,2932,3265,3725,4914,4915,5580,5594,5605,5607,6196,11213	AKT1,CAMK2B,GSK3B,HRAS,JUN,NTRK1,NTRK2,PRKCD,MAPK1,MAP2K2,MAP2K5,RPS6KA2,IRAK3
9_Member	KEGG Pathway	ko04722	Neurotrophin signaling pathway	-8.34428	-5.94514	13/119	207,816,2932,3265,3725,4914,4915,5580,5594,5605,5607,6196,11213	AKT1,CAMK2B,GSK3B,HRAS,JUN,NTRK1,NTRK2,PRKCD,MAPK1,MAP2K2,MAP2K5,RPS6KA2,IRAK3
9_Member	GO Biological Processes	GO:0043523	regulation of neuron apoptotic process	-7.46722	-5.19702	15/194	2045,2539,3265,3717,3725,4296,4914,4915,5063,5584,6093,7786,8831,10280,28996	EPHA7,G6PD,HRAS,JAK2,JUN,MAP3K11,NTRK1,NTRK2,PAK3,PRKCI,ROCK1,MAP3K12,SYNGAP1,SIGMAR1,HIPK2
9_Member	GO Biological Processes	GO:1901215	negative regulation of neuron death	-6.01955	-4.05604	13/187	207,1385,2932,3265,3717,3725,4914,4915,5584,6093,7786,8831,28996	AKT1,CREB1,GSK3B,HRAS,JAK2,JUN,NTRK1,NTRK2,PRKCI,ROCK1,MAP3K12,SYNGAP1,HIPK2
9_Member	Reactome Gene Sets	R-HSA-187037	NGF signalling via TRKA from the plasma membrane	-5.14381	-3.34405	8/78	1385,1845,3265,4914,4915,5594,5607,6196	CREB1,DUSP3,HRAS,NTRK1,NTRK2,MAPK1,MAP2K5,RPS6KA2
9_Member	GO Biological Processes	GO:0043524	negative regulation of neuron apoptotic process	-4.91843	-3.15114	10/138	3265,3717,3725,4914,4915,5584,6093,7786,8831,28996	HRAS,JAK2,JUN,NTRK1,NTRK2,PRKCI,ROCK1,MAP3K12,SYNGAP1,HIPK2
9_Member	Reactome Gene Sets	R-HSA-166520	Signalling by NGF	-4.76675	-3.03315	11/175	1385,1845,3265,4914,4915,5584,5594,5607,6196,11214,55851	CREB1,DUSP3,HRAS,NTRK1,NTRK2,PRKCI,MAPK1,MAP2K5,RPS6KA2,AKAP13,PSENEN
9_Member	Canonical Pathways	M100	PID SHP2 PATHWAY	-4.00916	-2.46421	6/58	3265,3717,4914,4915,5566,5605	HRAS,JAK2,NTRK1,NTRK2,PRKACA,MAP2K2
9_Member	GO Biological Processes	GO:0051345	positive regulation of hydrolase activity	-3.21669	-1.87426	21/739	207,335,351,2260,2263,2932,3265,3356,3717,3725,4914,5580,6357,6792,7294,7341,8831,9135,10297,23216,29127	AKT1,APOA1,APP,FGFR1,FGFR2,GSK3B,HRAS,HTR2A,JAK2,JUN,NTRK1,PRKCD,CCL13,CDKL5,TXK,SUMO1,SYNGAP1,RABEP1,APC2,TBC1D1,RACGAP1
9_Member	Canonical Pathways	M187	PID TRKR PATHWAY	-2.92225	-1.66194	5/62	3265,4914,4915,5584,5594	HRAS,NTRK1,NTRK2,PRKCI,MAPK1
9_Member	GO Biological Processes	GO:0043087	regulation of GTPase activity	-2.43963	-1.31099	14/477	2475,2932,3265,3725,4914,4915,6357,6792,8831,9135,10188,10297,23216,29127	MTOR,GSK3B,HRAS,JUN,NTRK1,NTRK2,CCL13,CDKL5,SYNGAP1,RABEP1,TNK2,APC2,TBC1D1,RACGAP1
10_Summary	Reactome Gene Sets	R-HSA-5663202	Diseases of signal transduction	-10.5027	-7.59144	34/376	207,369,611,1027,1385,2260,2263,2264,2475,2931,2932,3265,3320,3674,3717,4193,4296,4609,5437,5441,5594,5605,5682,5707,5708,6233,8831,10213,22938,54518,55851,57085,57534,283455,816,2905,3568,3725,5062,5063,5566,7514,9048,84292,1173,1280,2045,2048,2050,2051,3984,6093,6191,6193,6196,6204,6208,6217,6224,6328,6334,6478,8022,9775,10381,11224,23396	AKT1,ARAF,OPN1SW,CDKN1B,CREB1,FGFR1,FGFR2,FGFR4,MTOR,GSK3A,GSK3B,HRAS,HSP90AA1,ITGA2B,JAK2,MDM2,MAP3K11,MYC,POLR2H,POLR2L,MAPK1,MAP2K2,PSMA1,PSMD1,PSMD2,RPS27A,SYNGAP1,PSMD14,SNW1,APBB1IP,PSENEN,AGTRAP,MIB1,KSR2,CAMK2B,GRIN2C,IL5RA,JUN,PAK2,PAK3,PRKACA,XPO1,ARTN,WDR83,AP2M1,COL2A1,EPHA7,EPHB2,EPHB4,EPHB6,LIMK1,ROCK1,RPS4X,RPS5,RPS6KA2,RPS10,RPS14,RPS16,RPS20,SCN3A,SCN8A,SIAH2,LHX3,EIF4A3,TUBB3,RP…
10_Member	Reactome Gene Sets	R-HSA-5663202	Diseases of signal transduction	-10.5027	-7.59144	34/376	207,369,611,1027,1385,2260,2263,2264,2475,2931,2932,3265,3320,3674,3717,4193,4296,4609,5437,5441,5594,5605,5682,5707,5708,6233,8831,10213,22938,54518,55851,57085,57534,283455	AKT1,ARAF,OPN1SW,CDKN1B,CREB1,FGFR1,FGFR2,FGFR4,MTOR,GSK3A,GSK3B,HRAS,HSP90AA1,ITGA2B,JAK2,MDM2,MAP3K11,MYC,POLR2H,POLR2L,MAPK1,MAP2K2,PSMA1,PSMD1,PSMD2,RPS27A,SYNGAP1,PSMD14,SNW1,APBB1IP,PSENEN,AGTRAP,MIB1,KSR2
10_Member	Reactome Gene Sets	R-HSA-5683057	MAPK family signaling cascades	-10.1486	-7.28855	29/288	369,816,2260,2263,2264,2905,3265,3568,3674,3717,3725,4296,4609,5062,5063,5566,5594,5605,5682,5707,5708,6233,7514,8831,9048,10213,54518,84292,283455	ARAF,CAMK2B,FGFR1,FGFR2,FGFR4,GRIN2C,HRAS,IL5RA,ITGA2B,JAK2,JUN,MAP3K11,MYC,PAK2,PAK3,PRKACA,MAPK1,MAP2K2,PSMA1,PSMD1,PSMD2,RPS27A,XPO1,SYNGAP1,ARTN,PSMD14,APBB1IP,WDR83,KSR2
10_Member	Reactome Gene Sets	R-HSA-422475	Axon guidance	-9.73387	-6.96092	41/557	1173,1280,1385,2045,2048,2050,2051,2260,2932,3265,3320,3674,3984,5062,5063,5566,5594,5605,5682,5707,5708,6093,6191,6193,6196,6204,6208,6217,6224,6233,6328,6334,6478,8022,9048,9775,10213,10381,11224,23396,55851	AP2M1,COL2A1,CREB1,EPHA7,EPHB2,EPHB4,EPHB6,FGFR1,GSK3B,HRAS,HSP90AA1,ITGA2B,LIMK1,PAK2,PAK3,PRKACA,MAPK1,MAP2K2,PSMA1,PSMD1,PSMD2,ROCK1,RPS4X,RPS5,RPS6KA2,RPS10,RPS14,RPS16,RPS20,RPS27A,SCN3A,SCN8A,SIAH2,LHX3,ARTN,EIF4A3,PSMD14,TUBB3,RPL35,PIP5K1C,PSENEN
10_Member	Reactome Gene Sets	R-HSA-5673001	RAF/MAP kinase cascade	-7.66402	-5.21141	23/243	369,816,2260,2263,2264,2905,3265,3568,3674,3717,4296,5594,5605,5682,5707,5708,6233,8831,9048,10213,54518,84292,283455	ARAF,CAMK2B,FGFR1,FGFR2,FGFR4,GRIN2C,HRAS,IL5RA,ITGA2B,JAK2,MAP3K11,MAPK1,MAP2K2,PSMA1,PSMD1,PSMD2,RPS27A,SYNGAP1,ARTN,PSMD14,APBB1IP,WDR83,KSR2
10_Member	Reactome Gene Sets	R-HSA-5684996	MAPK1/MAPK3 signaling	-7.46626	-5.05562	23/249	369,816,2260,2263,2264,2905,3265,3568,3674,3717,4296,5594,5605,5682,5707,5708,6233,8831,9048,10213,54518,84292,283455	ARAF,CAMK2B,FGFR1,FGFR2,FGFR4,GRIN2C,HRAS,IL5RA,ITGA2B,JAK2,MAP3K11,MAPK1,MAP2K2,PSMA1,PSMD1,PSMD2,RPS27A,SYNGAP1,ARTN,PSMD14,APBB1IP,WDR83,KSR2
11_Summary	GO Biological Processes	GO:1903311	regulation of mRNA metabolic process	-10.4677	-7.82355	17/278	4654,4928,5682,5708,6233,6294,6625,6651,6830,7514,10213,10291,10768,22938,23367,55234,79171,1195	MYOD1,NUP98,PSMA1,PSMD2,RPS27A,SAFB,SNRNP70,SON,SUPT6H,XPO1,PSMD14,SF3A1,AHCYL1,SNW1,LARP1,SMU1,RBM42,CLK1
11_Member	GO Biological Processes	GO:1903311	regulation of mRNA metabolic process	-10.4677	-7.82355	17/278	4654,4928,5682,5708,6233,6294,6625,6651,6830,7514,10213,10291,10768,22938,23367,55234,79171	MYOD1,NUP98,PSMA1,PSMD2,RPS27A,SAFB,SNRNP70,SON,SUPT6H,XPO1,PSMD14,SF3A1,AHCYL1,SNW1,LARP1,SMU1,RBM42
11_Member	GO Biological Processes	GO:0050684	regulation of mRNA processing	-9.23395	-6.67451	11/109	4654,4928,6294,6625,6651,6830,10291,10768,22938,55234,79171	MYOD1,NUP98,SAFB,SNRNP70,SON,SUPT6H,SF3A1,AHCYL1,SNW1,SMU1,RBM42
11_Member	GO Biological Processes	GO:0048024	regulation of mRNA splicing, via spliceosome	-7.04876	-4.87147	8/75	4654,4928,6625,6651,10291,22938,55234,79171	MYOD1,NUP98,SNRNP70,SON,SF3A1,SNW1,SMU1,RBM42
11_Member	GO Biological Processes	GO:0043484	regulation of RNA splicing	-6.68619	-4.57722	9/115	1195,4654,4928,6625,6651,10291,22938,55234,79171	CLK1,MYOD1,NUP98,SNRNP70,SON,SF3A1,SNW1,SMU1,RBM42
11_Member	GO Biological Processes	GO:0048026	positive regulation of mRNA splicing, via spliceosome	-3.59072	-2.15211	3/17	4928,6625,22938	NUP98,SNRNP70,SNW1
11_Member	GO Biological Processes	GO:0050685	positive regulation of mRNA processing	-3.08053	-1.77464	3/25	4928,6625,22938	NUP98,SNRNP70,SNW1
11_Member	GO Biological Processes	GO:0033120	positive regulation of RNA splicing	-2.80377	-1.57605	3/31	4928,6625,22938	NUP98,SNRNP70,SNW1
12_Summary	GO Biological Processes	GO:0006913	nucleocytoplasmic transport	-10.0954	-7.25115	37/453	207,351,602,1434,2475,2932,3717,3837,4193,4928,5310,5580,5594,6628,6633,6634,6636,6830,7514,8021,9775,9818,9972,10155,10204,10297,10482,10616,10768,11214,23049,23165,23534,55929,55959,57122,96764,2580,2931,3320,3329,3581,6191,6193,6204,6208,6217,6224,6233,6729,9776,10055,11224,25813,30849,51172,59286,5300,7341,9201,166614,1173,1263,2048,3675,3767,5584,8934,9230,57120,246329,337867,335,965,3552,65…	AKT1,APP,BCL3,CSE1L,MTOR,GSK3B,JAK2,KPNB1,MDM2,NUP98,PKD1,PRKCD,MAPK1,SNRPB,SNRPD2,SNRPD3,SNRPF,SUPT6H,XPO1,NUP214,EIF4A3,NUP58,NUP153,TRIM28,NUTF2,APC2,NXF1,RBCK1,AHCYL1,AKAP13,SMG1,NUP205,TNPO3,DMAP1,SULF2,NUP107,TGS1,GAK,GSK3A,HSP90AA1,HSPD1,IL9R,RPS4X,RPS5,RPS10,RPS14,RPS16,RPS20,RPS27A,SRP54,ATG13,SAE1,RPL35,SAMM50,PIK3R4,NAGPA,UBL5,PIN1,SUMO1,DCLK1,DCLK2,AP2M1,PLK3,EPHB2,ITGA3,KCNJ11,PRKCI,…
12_Member	GO Biological Processes	GO:0006913	nucleocytoplasmic transport	-10.0954	-7.25115	37/453	207,351,602,1434,2475,2932,3717,3837,4193,4928,5310,5580,5594,6628,6633,6634,6636,6830,7514,8021,9775,9818,9972,10155,10204,10297,10482,10616,10768,11214,23049,23165,23534,55929,55959,57122,96764	AKT1,APP,BCL3,CSE1L,MTOR,GSK3B,JAK2,KPNB1,MDM2,NUP98,PKD1,PRKCD,MAPK1,SNRPB,SNRPD2,SNRPD3,SNRPF,SUPT6H,XPO1,NUP214,EIF4A3,NUP58,NUP153,TRIM28,NUTF2,APC2,NXF1,RBCK1,AHCYL1,AKAP13,SMG1,NUP205,TNPO3,DMAP1,SULF2,NUP107,TGS1
12_Member	GO Biological Processes	GO:0051170	nuclear import	-9.32801	-6.59285	28/292	207,351,602,1434,2475,2932,3717,3837,4928,5310,5580,5594,6628,6633,6634,6636,8021,9818,9972,10155,10204,10297,10616,23534,55929,55959,57122,96764	AKT1,APP,BCL3,CSE1L,MTOR,GSK3B,JAK2,KPNB1,NUP98,PKD1,PRKCD,MAPK1,SNRPB,SNRPD2,SNRPD3,SNRPF,NUP214,NUP58,NUP153,TRIM28,NUTF2,APC2,RBCK1,TNPO3,DMAP1,SULF2,NUP107,TGS1
12_Member	GO Biological Processes	GO:0072594	establishment of protein localization to organelle	-9.31525	-6.59199	44/647	207,351,602,1434,2475,2580,2931,2932,3320,3329,3581,3717,3837,4928,5310,5580,5594,6191,6193,6204,6208,6217,6224,6233,6729,8021,9776,9818,9972,10055,10155,10204,10297,10616,11224,23534,25813,30849,51172,55929,55959,57122,59286,96764	AKT1,APP,BCL3,CSE1L,MTOR,GAK,GSK3A,GSK3B,HSP90AA1,HSPD1,IL9R,JAK2,KPNB1,NUP98,PKD1,PRKCD,MAPK1,RPS4X,RPS5,RPS10,RPS14,RPS16,RPS20,RPS27A,SRP54,NUP214,ATG13,NUP58,NUP153,SAE1,TRIM28,NUTF2,APC2,RBCK1,RPL35,TNPO3,SAMM50,PIK3R4,NAGPA,DMAP1,SULF2,NUP107,UBL5,TGS1
12_Member	GO Biological Processes	GO:0034504	protein localization to nucleus	-8.18942	-5.63833	30/371	207,351,602,1434,2475,2932,3717,3837,4193,4928,5300,5310,5580,5594,7341,7514,8021,9201,9818,9972,10155,10204,10297,10616,23534,55929,55959,57122,96764,166614	AKT1,APP,BCL3,CSE1L,MTOR,GSK3B,JAK2,KPNB1,MDM2,NUP98,PIN1,PKD1,PRKCD,MAPK1,SUMO1,XPO1,NUP214,DCLK1,NUP58,NUP153,TRIM28,NUTF2,APC2,RBCK1,TNPO3,DMAP1,SULF2,NUP107,TGS1,DCLK2
12_Member	GO Biological Processes	GO:0017038	protein import	-7.73029	-5.26491	27/323	207,351,602,1434,2475,2932,3320,3329,3717,3837,4928,5310,5580,5594,8021,9818,9972,10155,10204,10297,10616,23534,25813,55929,55959,57122,96764	AKT1,APP,BCL3,CSE1L,MTOR,GSK3B,HSP90AA1,HSPD1,JAK2,KPNB1,NUP98,PKD1,PRKCD,MAPK1,NUP214,NUP58,NUP153,TRIM28,NUTF2,APC2,RBCK1,TNPO3,SAMM50,DMAP1,SULF2,NUP107,TGS1
12_Member	GO Biological Processes	GO:0006606	protein import into nucleus	-7.41228	-5.01292	24/271	207,351,602,1434,2475,2932,3717,3837,4928,5310,5580,5594,8021,9818,9972,10155,10204,10297,10616,23534,55929,55959,57122,96764	AKT1,APP,BCL3,CSE1L,MTOR,GSK3B,JAK2,KPNB1,NUP98,PKD1,PRKCD,MAPK1,NUP214,NUP58,NUP153,TRIM28,NUTF2,APC2,RBCK1,TNPO3,DMAP1,SULF2,NUP107,TGS1
12_Member	GO Biological Processes	GO:0046822	regulation of nucleocytoplasmic transport	-6.68825	-4.37906	20/213	351,602,2475,2932,3717,4193,5310,5580,5594,6830,7514,8021,9818,9972,10155,10204,10297,10616,55929,55959	APP,BCL3,MTOR,GSK3B,JAK2,MDM2,PKD1,PRKCD,MAPK1,SUPT6H,XPO1,NUP214,NUP58,NUP153,TRIM28,NUTF2,APC2,RBCK1,DMAP1,SULF2
12_Member	GO Biological Processes	GO:1903827	regulation of cellular protein localization	-6.4561	-4.17748	36/595	207,351,602,1173,1263,2048,2475,2931,2932,3581,3675,3717,3767,5300,5310,5580,5584,5594,6830,8934,9201,9230,9776,9818,10055,10155,10204,10297,10616,55929,55959,57120,59286,166614,246329,337867	AKT1,APP,BCL3,AP2M1,PLK3,EPHB2,MTOR,GSK3A,GSK3B,IL9R,ITGA3,JAK2,KCNJ11,PIN1,PKD1,PRKCD,PRKCI,MAPK1,SUPT6H,RAB29,DCLK1,RAB11B,ATG13,NUP58,SAE1,TRIM28,NUTF2,APC2,RBCK1,DMAP1,SULF2,GOPC,UBL5,DCLK2,STAC3,UBAC2
12_Member	GO Biological Processes	GO:1900180	regulation of protein localization to nucleus	-5.95267	-4.00298	14/221	207,351,602,2475,2932,3717,5310,5580,5594,9201,10155,10297,10616,166614	AKT1,APP,BCL3,MTOR,GSK3B,JAK2,PKD1,PRKCD,MAPK1,DCLK1,TRIM28,APC2,RBCK1,DCLK2
12_Member	GO Biological Processes	GO:0042306	regulation of protein import into nucleus	-4.83713	-3.09292	11/172	351,602,2475,2932,3717,5310,5580,5594,10155,10297,10616	APP,BCL3,MTOR,GSK3B,JAK2,PKD1,PRKCD,MAPK1,TRIM28,APC2,RBCK1
12_Member	GO Biological Processes	GO:1904589	regulation of protein import	-4.76675	-3.03315	11/175	351,602,2475,2932,3717,5310,5580,5594,10155,10297,10616	APP,BCL3,MTOR,GSK3B,JAK2,PKD1,PRKCD,MAPK1,TRIM28,APC2,RBCK1
12_Member	GO Biological Processes	GO:1903829	positive regulation of cellular protein localization	-4.11492	-2.3446	23/393	207,351,1263,2048,2931,2932,3581,3675,3717,3767,5580,5584,5594,8934,9776,10055,10155,10204,10616,55929,55959,59286,246329	AKT1,APP,PLK3,EPHB2,GSK3A,GSK3B,IL9R,ITGA3,JAK2,KCNJ11,PRKCD,PRKCI,MAPK1,RAB29,ATG13,SAE1,TRIM28,NUTF2,RBCK1,DMAP1,SULF2,UBL5,STAC3
12_Member	GO Biological Processes	GO:0046824	positive regulation of nucleocytoplasmic transport	-3.95182	-2.21864	11/117	351,2932,3717,4193,5580,5594,10155,10204,10616,55929,55959	APP,GSK3B,JAK2,MDM2,PRKCD,MAPK1,TRIM28,NUTF2,RBCK1,DMAP1,SULF2
12_Member	GO Biological Processes	GO:0042990	regulation of transcription factor import into nucleus	-3.88769	-2.37176	7/87	351,602,2475,2932,5310,10155,10616	APP,BCL3,MTOR,GSK3B,PKD1,TRIM28,RBCK1
12_Member	GO Biological Processes	GO:0042991	transcription factor import into nucleus	-3.79513	-2.30787	7/90	351,602,2475,2932,5310,10155,10616	APP,BCL3,MTOR,GSK3B,PKD1,TRIM28,RBCK1
12_Member	GO Biological Processes	GO:0051223	regulation of protein transport	-3.5233	-1.90302	35/784	335,351,602,965,1263,2475,2931,2932,3552,3581,3717,3767,4193,5310,5580,5594,6514,6830,7514,8934,9448,9575,9776,9818,10055,10155,10204,10297,10616,23765,55929,55959,57120,59286,337867	APOA1,APP,BCL3,CD58,PLK3,MTOR,GSK3A,GSK3B,IL1A,IL9R,JAK2,KCNJ11,MDM2,PKD1,PRKCD,MAPK1,SLC2A2,SUPT6H,XPO1,RAB29,MAP4K4,CLOCK,ATG13,NUP58,SAE1,TRIM28,NUTF2,APC2,RBCK1,IL17RA,DMAP1,SULF2,GOPC,UBL5,UBAC2
12_Member	GO Biological Processes	GO:0042307	positive regulation of protein import into nucleus	-3.2588	-1.69731	9/98	351,3717,5580,5594,10155,10204,10616,55929,55959	APP,JAK2,PRKCD,MAPK1,TRIM28,NUTF2,RBCK1,DMAP1,SULF2
12_Member	GO Biological Processes	GO:1904591	positive regulation of protein import	-3.19458	-1.65131	9/100	351,3717,5580,5594,10155,10204,10616,55929,55959	APP,JAK2,PRKCD,MAPK1,TRIM28,NUTF2,RBCK1,DMAP1,SULF2
12_Member	GO Biological Processes	GO:1900182	positive regulation of protein localization to nucleus	-2.95289	-1.47568	10/130	207,351,3717,5580,5594,10155,10204,10616,55929,55959	AKT1,APP,JAK2,PRKCD,MAPK1,TRIM28,NUTF2,RBCK1,DMAP1,SULF2
13_Summary	Reactome Gene Sets	R-HSA-74752	Signaling by Insulin receptor	-9.69566	-7.10404	12/75	523,526,527,533,537,2260,2263,2264,3265,5594,9114,30849,207,1385,2475,2932,4193,3725,6604,7005,29127,9464,5437,5441,6233,335,3356,7294,23396,5610,1263,4915,55959,23049,51422	ATP6V1A,ATP6V1B2,ATP6V0C,ATP6V0B,ATP6AP1,FGFR1,FGFR2,FGFR4,HRAS,MAPK1,ATP6V0D1,PIK3R4,AKT1,CREB1,MTOR,GSK3B,MDM2,JUN,SMARCD3,TEAD3,RACGAP1,HAND2,POLR2H,POLR2L,RPS27A,APOA1,HTR2A,TXK,PIP5K1C,EIF2AK2,PLK3,NTRK2,SULF2,SMG1,PRKAG2
13_Member	Reactome Gene Sets	R-HSA-74752	Signaling by Insulin receptor	-9.69566	-7.10404	12/75	523,526,527,533,537,2260,2263,2264,3265,5594,9114,30849	ATP6V1A,ATP6V1B2,ATP6V0C,ATP6V0B,ATP6AP1,FGFR1,FGFR2,FGFR4,HRAS,MAPK1,ATP6V0D1,PIK3R4
13_Member	Reactome Gene Sets	R-HSA-2219528	PI3K/AKT Signaling in Cancer	-4.54418	-2.87143	8/94	207,1385,2260,2263,2264,2475,2932,4193	AKT1,CREB1,FGFR1,FGFR2,FGFR4,MTOR,GSK3B,MDM2
13_Member	Reactome Gene Sets	R-HSA-74751	Insulin receptor signalling cascade	-4.32824	-2.71785	6/51	2260,2263,2264,3265,5594,30849	FGFR1,FGFR2,FGFR4,HRAS,MAPK1,PIK3R4
13_Member	Canonical Pathways	M276	PID FGF PATHWAY	-4.14014	-2.56788	6/55	207,2260,2263,2264,3725,5594	AKT1,FGFR1,FGFR2,FGFR4,JUN,MAPK1
13_Member	Reactome Gene Sets	R-HSA-112399	IRS-mediated signalling	-3.5693	-2.1379	5/45	2260,2263,2264,3265,30849	FGFR1,FGFR2,FGFR4,HRAS,PIK3R4
13_Member	Reactome Gene Sets	R-HSA-2428928	IRS-related events triggered by IGF1R	-3.3941	-2.00293	5/49	2260,2263,2264,3265,30849	FGFR1,FGFR2,FGFR4,HRAS,PIK3R4
13_Member	Reactome Gene Sets	R-HSA-2428924	IGF1R signaling cascade	-3.35288	-1.97569	5/50	2260,2263,2264,3265,30849	FGFR1,FGFR2,FGFR4,HRAS,PIK3R4
13_Member	Reactome Gene Sets	R-HSA-2404192	Signaling by Type 1 Insulin-like Growth Factor 1 Receptor (IGF1R)	-3.3126	-1.94167	5/51	2260,2263,2264,3265,30849	FGFR1,FGFR2,FGFR4,HRAS,PIK3R4
13_Member	GO Biological Processes	GO:0007405	neuroblast proliferation	-3.19704	-1.86145	5/54	2260,2263,6604,7005,29127	FGFR1,FGFR2,SMARCD3,TEAD3,RACGAP1
13_Member	GO Biological Processes	GO:0036445	neuronal stem cell division	-3.16424	-1.83889	3/14	2260,2263,7005	FGFR1,FGFR2,TEAD3
13_Member	GO Biological Processes	GO:0055057	neuroblast division	-3.16424	-1.83889	3/14	2260,2263,7005	FGFR1,FGFR2,TEAD3
13_Member	GO Biological Processes	GO:0048645	animal organ formation	-2.98688	-1.70635	5/60	2260,2263,5594,6604,9464	FGFR1,FGFR2,MAPK1,SMARCD3,HAND2
13_Member	Reactome Gene Sets	R-HSA-190236	Signaling by FGFR	-2.95908	-1.48054	8/87	2260,2263,2264,3265,5437,5441,5594,6233	FGFR1,FGFR2,FGFR4,HRAS,POLR2H,POLR2L,MAPK1,RPS27A
13_Member	GO Biological Processes	GO:0060193	positive regulation of lipase activity	-2.92225	-1.66194	5/62	335,2260,2263,3356,7294	APOA1,FGFR1,FGFR2,HTR2A,TXK
13_Member	Reactome Gene Sets	R-HSA-6811558	PI5P, PP2A and IER3 Regulate PI3K/AKT Signaling	-2.82536	-1.58962	6/96	207,2260,2263,2264,5594,23396	AKT1,FGFR1,FGFR2,FGFR4,MAPK1,PIP5K1C
13_Member	Reactome Gene Sets	R-HSA-109704	PI3K Cascade	-2.73285	-1.52317	4/41	2260,2263,2264,30849	FGFR1,FGFR2,FGFR4,PIK3R4
13_Member	Reactome Gene Sets	R-HSA-199418	Negative regulation of the PI3K/AKT network	-2.66945	-1.4771	6/103	207,2260,2263,2264,5594,23396	AKT1,FGFR1,FGFR2,FGFR4,MAPK1,PIP5K1C
13_Member	GO Biological Processes	GO:0072089	stem cell proliferation	-2.50662	-1.35676	6/111	2260,2263,5610,6604,7005,29127	FGFR1,FGFR2,EIF2AK2,SMARCD3,TEAD3,RACGAP1
13_Member	GO Biological Processes	GO:0048103	somatic stem cell division	-2.46029	-1.32499	3/24	2260,2263,7005	FGFR1,FGFR2,TEAD3
13_Member	GO Biological Processes	GO:0010518	positive regulation of phospholipase activity	-2.44701	-1.31692	4/49	2260,2263,3356,7294	FGFR1,FGFR2,HTR2A,TXK
13_Member	Reactome Gene Sets	R-HSA-1226099	Signaling by FGFR in disease	-2.4192	-1.04525	6/63	2260,2263,2264,3265,5437,5441	FGFR1,FGFR2,FGFR4,HRAS,POLR2H,POLR2L
13_Member	GO Biological Processes	GO:0036092	phosphatidylinositol-3-phosphate biosynthetic process	-2.41513	-1.29277	4/50	2260,2263,2264,30849	FGFR1,FGFR2,FGFR4,PIK3R4
13_Member	GO Biological Processes	GO:0043491	protein kinase B signaling	-2.33117	-1.22767	9/246	207,1263,1385,2260,2263,2264,2475,4193,4915	AKT1,PLK3,CREB1,FGFR1,FGFR2,FGFR4,MTOR,MDM2,NTRK2
13_Member	GO Biological Processes	GO:0060191	regulation of lipase activity	-2.32077	-1.22051	5/85	335,2260,2263,3356,7294	APOA1,FGFR1,FGFR2,HTR2A,TXK
13_Member	GO Biological Processes	GO:0008543	fibroblast growth factor receptor signaling pathway	-2.27152	-0.927004	8/112	2260,2263,2264,5437,5441,5594,6233,55959	FGFR1,FGFR2,FGFR4,POLR2H,POLR2L,MAPK1,RPS27A,SULF2
13_Member	GO Biological Processes	GO:0010092	specification of animal organ identity	-2.18255	-1.12019	3/30	2260,2263,6604	FGFR1,FGFR2,SMARCD3
13_Member	GO Biological Processes	GO:0010517	regulation of phospholipase activity	-2.15824	-1.10104	4/59	2260,2263,3356,7294	FGFR1,FGFR2,HTR2A,TXK
13_Member	GO Biological Processes	GO:0046622	positive regulation of organ growth	-2.13259	-1.08048	4/60	207,2260,2263,2475	AKT1,FGFR1,FGFR2,MTOR
13_Member	GO Biological Processes	GO:0010863	positive regulation of phospholipase C activity	-2.06645	-1.02867	3/33	2260,3356,7294	FGFR1,HTR2A,TXK
13_Member	GO Biological Processes	GO:0046854	phosphatidylinositol phosphorylation	-2.04479	-1.01225	5/99	2260,2263,2264,23049,23396	FGFR1,FGFR2,FGFR4,SMG1,PIP5K1C
13_Member	GO Biological Processes	GO:0030258	lipid modification	-2.00745	-0.986055	9/277	207,335,2260,2263,2264,2475,23049,23396,51422	AKT1,APOA1,FGFR1,FGFR2,FGFR4,MTOR,SMG1,PIP5K1C,PRKAG2
14_Summary	Reactome Gene Sets	R-HSA-8953897	Cellular responses to external stimuli	-9.30326	-6.59158	38/506	816,1019,1027,1780,1915,2475,2932,2936,3320,3552,3725,4193,4928,5594,5606,5682,5707,5708,6015,6196,6233,8021,8290,8341,9448,9776,9818,9972,10213,10381,23165,25978,29882,30849,50488,51422,57122,440738,207,3717,4609,5422,5566,7514,10733,10783,51659,57551,91754,203068,7341,256126,3984,5062,5063,6093,11113,57120	CAMK2B,CDK4,CDKN1B,DYNC1I1,EEF1A1,MTOR,GSK3B,GSR,HSP90AA1,IL1A,JUN,MDM2,NUP98,MAPK1,MAP2K3,PSMA1,PSMD1,PSMD2,RING1,RPS6KA2,RPS27A,NUP214,HIST3H3,HIST1H2BN,MAP4K4,ATG13,NUP58,NUP153,PSMD14,TUBB3,NUP205,CHMP2B,ANAPC2,PIK3R4,MINK1,PRKAG2,NUP107,MAP1LC3C,AKT1,JAK2,MYC,POLA1,PRKACA,XPO1,PLK4,NEK6,GINS2,TAOK1,NEK9,TUBB,SUMO1,SYCE2,LIMK1,PAK2,PAK3,ROCK1,CIT,GOPC
14_Member	Reactome Gene Sets	R-HSA-8953897	Cellular responses to external stimuli	-9.30326	-6.59158	38/506	816,1019,1027,1780,1915,2475,2932,2936,3320,3552,3725,4193,4928,5594,5606,5682,5707,5708,6015,6196,6233,8021,8290,8341,9448,9776,9818,9972,10213,10381,23165,25978,29882,30849,50488,51422,57122,440738	CAMK2B,CDK4,CDKN1B,DYNC1I1,EEF1A1,MTOR,GSK3B,GSR,HSP90AA1,IL1A,JUN,MDM2,NUP98,MAPK1,MAP2K3,PSMA1,PSMD1,PSMD2,RING1,RPS6KA2,RPS27A,NUP214,HIST3H3,HIST1H2BN,MAP4K4,ATG13,NUP58,NUP153,PSMD14,TUBB3,NUP205,CHMP2B,ANAPC2,PIK3R4,MINK1,PRKAG2,NUP107,MAP1LC3C
14_Member	Reactome Gene Sets	R-HSA-2262752	Cellular responses to stress	-8.40733	-5.84827	33/429	816,1019,1027,1780,1915,2475,2932,2936,3320,3552,3725,4193,4928,5594,5606,5682,5707,5708,6015,6196,6233,8021,8290,8341,9448,9818,9972,10213,10381,23165,29882,50488,57122	CAMK2B,CDK4,CDKN1B,DYNC1I1,EEF1A1,MTOR,GSK3B,GSR,HSP90AA1,IL1A,JUN,MDM2,NUP98,MAPK1,MAP2K3,PSMA1,PSMD1,PSMD2,RING1,RPS6KA2,RPS27A,NUP214,HIST3H3,HIST1H2BN,MAP4K4,NUP58,NUP153,PSMD14,TUBB3,NUP205,ANAPC2,MINK1,NUP107
14_Member	Reactome Gene Sets	R-HSA-69278	Cell Cycle, Mitotic	-5.67811	-3.56849	32/536	207,1019,1027,1780,3320,3717,4609,4928,5422,5566,5594,5682,5707,5708,6233,7514,8021,8290,8341,9818,9972,10213,10381,10733,10783,23165,29882,51659,57122,57551,91754,203068	AKT1,CDK4,CDKN1B,DYNC1I1,HSP90AA1,JAK2,MYC,NUP98,POLA1,PRKACA,MAPK1,PSMA1,PSMD1,PSMD2,RPS27A,XPO1,NUP214,HIST3H3,HIST1H2BN,NUP58,NUP153,PSMD14,TUBB3,PLK4,NEK6,NUP205,ANAPC2,GINS2,NUP107,TAOK1,NEK9,TUBB
14_Member	Reactome Gene Sets	R-HSA-1640170	Cell Cycle	-5.2724	-3.22646	35/642	207,1019,1027,1780,3320,3717,4193,4609,4928,5422,5566,5594,5682,5707,5708,6233,7341,7514,8021,8290,8341,9818,9972,10213,10381,10733,10783,23165,29882,51659,57122,57551,91754,203068,256126	AKT1,CDK4,CDKN1B,DYNC1I1,HSP90AA1,JAK2,MDM2,MYC,NUP98,POLA1,PRKACA,MAPK1,PSMA1,PSMD1,PSMD2,RPS27A,SUMO1,XPO1,NUP214,HIST3H3,HIST1H2BN,NUP58,NUP153,PSMD14,TUBB3,PLK4,NEK6,NUP205,ANAPC2,GINS2,NUP107,TAOK1,NEK9,TUBB,SYCE2
14_Member	Reactome Gene Sets	R-HSA-68886	M Phase	-4.98982	-3.017	25/395	1780,3320,4928,5566,5594,5682,5707,5708,6233,7514,8021,8290,8341,9818,9972,10213,10381,10733,10783,23165,29882,57122,57551,91754,203068	DYNC1I1,HSP90AA1,NUP98,PRKACA,MAPK1,PSMA1,PSMD1,PSMD2,RPS27A,XPO1,NUP214,HIST3H3,HIST1H2BN,NUP58,NUP153,PSMD14,TUBB3,PLK4,NEK6,NUP205,ANAPC2,NUP107,TAOK1,NEK9,TUBB
14_Member	Reactome Gene Sets	R-HSA-2467813	Separation of Sister Chromatids	-2.66655	-1.25189	12/191	1780,4928,5682,5707,5708,6233,7514,10213,10381,29882,57122,57551	DYNC1I1,NUP98,PSMA1,PSMD1,PSMD2,RPS27A,XPO1,PSMD14,TUBB3,ANAPC2,NUP107,TAOK1
14_Member	Reactome Gene Sets	R-HSA-68882	Mitotic Anaphase	-2.46742	-1.0836	12/202	1780,4928,5682,5707,5708,6233,7514,10213,10381,29882,57122,57551	DYNC1I1,NUP98,PSMA1,PSMD1,PSMD2,RPS27A,XPO1,PSMD14,TUBB3,ANAPC2,NUP107,TAOK1
14_Member	Reactome Gene Sets	R-HSA-2555396	Mitotic Metaphase and Anaphase	-2.45015	-1.07038	12/203	1780,4928,5682,5707,5708,6233,7514,10213,10381,29882,57122,57551	DYNC1I1,NUP98,PSMA1,PSMD1,PSMD2,RPS27A,XPO1,PSMD14,TUBB3,ANAPC2,NUP107,TAOK1
14_Member	Reactome Gene Sets	R-HSA-195258	RHO GTPase Effectors	-2.36457	-1.001	16/319	1027,1780,3984,4928,5062,5063,5594,6093,7514,8341,10381,11113,30849,57120,57122,57551	CDKN1B,DYNC1I1,LIMK1,NUP98,PAK2,PAK3,MAPK1,ROCK1,XPO1,HIST1H2BN,TUBB3,CIT,PIK3R4,GOPC,NUP107,TAOK1
15_Summary	KEGG Pathway	hsa04151	PI3K-Akt signaling pathway	-9.1633	-6.63429	22/342	207,1019,1280,1385,2260,2263,2264,2324,2475,2932,3265,3320,3674,3675,3717,4193,5594,5605,6446,7423,9180,92579,369,1613,2322,3725,4914,5566,6093,10297,23604,3984,5062,5063,23396,54776,8831,29110,283455,2357,5584,5606,351,4920,79872,3552,4846,5328,8784,9048,25978,27329,83706,154810,2022,5607,5797,9231,50488	AKT1,CDK4,COL2A1,CREB1,FGFR1,FGFR2,FGFR4,FLT4,MTOR,GSK3B,HRAS,HSP90AA1,ITGA2B,ITGA3,JAK2,MDM2,MAPK1,MAP2K2,SGK1,VEGFB,OSMR,G6PC3,ARAF,DAPK3,FLT3,JUN,NTRK1,PRKACA,ROCK1,APC2,DAPK2,LIMK1,PAK2,PAK3,PIP5K1C,PPP1R12C,SYNGAP1,TBK1,KSR2,FPR1,PRKCI,MAP2K3,APP,ROR2,CBLL1,IL1A,NOS3,PLAU,TNFRSF18,ARTN,CHMP2B,ANGPTL3,FERMT3,AMOTL1,ENG,MAP2K5,PTPRM,DLG5,MINK1
15_Member	KEGG Pathway	hsa04151	PI3K-Akt signaling pathway	-9.1633	-6.63429	22/342	207,1019,1280,1385,2260,2263,2264,2324,2475,2932,3265,3320,3674,3675,3717,4193,5594,5605,6446,7423,9180,92579	AKT1,CDK4,COL2A1,CREB1,FGFR1,FGFR2,FGFR4,FLT4,MTOR,GSK3B,HRAS,HSP90AA1,ITGA2B,ITGA3,JAK2,MDM2,MAPK1,MAP2K2,SGK1,VEGFB,OSMR,G6PC3
15_Member	KEGG Pathway	ko04151	PI3K-Akt signaling pathway	-9.1633	-6.63429	22/342	207,1019,1280,1385,2260,2263,2264,2324,2475,2932,3265,3320,3674,3675,3717,4193,5594,5605,6446,7423,9180,92579	AKT1,CDK4,COL2A1,CREB1,FGFR1,FGFR2,FGFR4,FLT4,MTOR,GSK3B,HRAS,HSP90AA1,ITGA2B,ITGA3,JAK2,MDM2,MAPK1,MAP2K2,SGK1,VEGFB,OSMR,G6PC3
15_Member	KEGG Pathway	hsa05200	Pathways in cancer	-8.71817	-6.27978	23/395	207,369,1019,1613,2260,2263,2322,2475,2932,3265,3320,3674,3675,3725,4193,4914,5566,5594,5605,6093,7423,10297,23604	AKT1,ARAF,CDK4,DAPK3,FGFR1,FGFR2,FLT3,MTOR,GSK3B,HRAS,HSP90AA1,ITGA2B,ITGA3,JUN,MDM2,NTRK1,PRKACA,MAPK1,MAP2K2,ROCK1,VEGFB,APC2,DAPK2
15_Member	KEGG Pathway	hsa04810	Regulation of actin cytoskeleton	-7.77798	-5.47035	16/212	369,2260,2263,2264,3265,3674,3675,3984,5062,5063,5594,5605,6093,10297,23396,54776	ARAF,FGFR1,FGFR2,FGFR4,HRAS,ITGA2B,ITGA3,LIMK1,PAK2,PAK3,MAPK1,MAP2K2,ROCK1,APC2,PIP5K1C,PPP1R12C
15_Member	KEGG Pathway	ko04810	Regulation of actin cytoskeleton	-7.77798	-5.47035	16/212	369,2260,2263,2264,3265,3674,3675,3984,5062,5063,5594,5605,6093,10297,23396,54776	ARAF,FGFR1,FGFR2,FGFR4,HRAS,ITGA2B,ITGA3,LIMK1,PAK2,PAK3,MAPK1,MAP2K2,ROCK1,APC2,PIP5K1C,PPP1R12C
15_Member	KEGG Pathway	hsa04510	Focal adhesion	-7.32012	-5.08804	15/199	207,1280,2324,2932,3265,3674,3675,3725,5062,5063,5594,6093,7423,23396,54776	AKT1,COL2A1,FLT4,GSK3B,HRAS,ITGA2B,ITGA3,JUN,PAK2,PAK3,MAPK1,ROCK1,VEGFB,PIP5K1C,PPP1R12C
15_Member	KEGG Pathway	ko04510	Focal adhesion	-7.32012	-5.08804	15/199	207,1280,2324,2932,3265,3674,3675,3725,5062,5063,5594,6093,7423,23396,54776	AKT1,COL2A1,FLT4,GSK3B,HRAS,ITGA2B,ITGA3,JUN,PAK2,PAK3,MAPK1,ROCK1,VEGFB,PIP5K1C,PPP1R12C
15_Member	KEGG Pathway	hsa04014	Ras signaling pathway	-6.57218	-4.48812	15/227	207,2260,2263,2264,2324,3265,5062,5063,5566,5594,5605,7423,8831,29110,283455	AKT1,FGFR1,FGFR2,FGFR4,FLT4,HRAS,PAK2,PAK3,PRKACA,MAPK1,MAP2K2,VEGFB,SYNGAP1,TBK1,KSR2
15_Member	KEGG Pathway	hsa04015	Rap1 signaling pathway	-5.45772	-3.58626	13/210	207,2260,2263,2264,2324,2357,3265,3674,5584,5594,5605,5606,7423	AKT1,FGFR1,FGFR2,FGFR4,FLT4,FPR1,HRAS,ITGA2B,PRKCI,MAPK1,MAP2K2,MAP2K3,VEGFB
15_Member	KEGG Pathway	ko04015	Rap1 signaling pathway	-5.45772	-3.58626	13/210	207,2260,2263,2264,2324,2357,3265,3674,5584,5594,5605,5606,7423	AKT1,FGFR1,FGFR2,FGFR4,FLT4,FPR1,HRAS,ITGA2B,PRKCI,MAPK1,MAP2K2,MAP2K3,VEGFB
15_Member	GO Biological Processes	GO:0030335	positive regulation of cell migration	-4.69994	-2.98486	18/445	207,351,1613,2260,2324,2475,3265,3674,3675,3717,3725,4193,4920,5063,5594,7423,23604,79872	AKT1,APP,DAPK3,FGFR1,FLT4,MTOR,HRAS,ITGA2B,ITGA3,JAK2,JUN,MDM2,ROR2,PAK3,MAPK1,VEGFB,DAPK2,CBLL1
15_Member	GO Biological Processes	GO:2000147	positive regulation of cell motility	-4.49819	-2.83892	18/461	207,351,1613,2260,2324,2475,3265,3674,3675,3717,3725,4193,4920,5063,5594,7423,23604,79872	AKT1,APP,DAPK3,FGFR1,FLT4,MTOR,HRAS,ITGA2B,ITGA3,JAK2,JUN,MDM2,ROR2,PAK3,MAPK1,VEGFB,DAPK2,CBLL1
15_Member	GO Biological Processes	GO:0051272	positive regulation of cellular component movement	-4.34149	-2.72586	18/474	207,351,1613,2260,2324,2475,3265,3674,3675,3717,3725,4193,4920,5063,5594,7423,23604,79872	AKT1,APP,DAPK3,FGFR1,FLT4,MTOR,HRAS,ITGA2B,ITGA3,JAK2,JUN,MDM2,ROR2,PAK3,MAPK1,VEGFB,DAPK2,CBLL1
15_Member	GO Biological Processes	GO:0040017	positive regulation of locomotion	-4.26124	-2.45974	27/491	207,351,1613,2260,2324,2475,3265,3552,3674,3675,3717,3725,4193,4846,4920,5063,5328,5594,7423,8784,9048,23604,25978,27329,79872,83706,154810	AKT1,APP,DAPK3,FGFR1,FLT4,MTOR,HRAS,IL1A,ITGA2B,ITGA3,JAK2,JUN,MDM2,NOS3,ROR2,PAK3,PLAU,MAPK1,VEGFB,TNFRSF18,ARTN,DAPK2,CHMP2B,ANGPTL3,CBLL1,FERMT3,AMOTL1
15_Member	GO Biological Processes	GO:0030334	regulation of cell migration	-4.11276	-2.54629	24/781	207,351,1613,2022,2260,2324,2475,3265,3674,3675,3717,3725,4193,4920,5063,5594,5607,5797,6446,7423,9231,23604,50488,79872	AKT1,APP,DAPK3,ENG,FGFR1,FLT4,MTOR,HRAS,ITGA2B,ITGA3,JAK2,JUN,MDM2,ROR2,PAK3,MAPK1,MAP2K5,PTPRM,SGK1,VEGFB,DLG5,DAPK2,MINK1,CBLL1
16_Summary	GO Biological Processes	GO:0060284	regulation of cell development	-9.07553	-6.5603	34/794	207,335,351,537,816,1385,2011,2022,2045,2048,2260,2475,2539,2580,2932,3675,3984,4058,4193,4914,4915,5063,5584,6093,6604,6792,8831,8837,9448,9575,11214,29882,51393,57534,3265,5580,6624,8558,23216,64284,658,2263,3717,3725,5594,5797,6478,9201,10381,9231,6446,50488,1019,1717,4886,6442,7294,10155,23770,57502,3778,1455,1613,6357,114299,254065,2357,7423,23396,23604,23765,11113,147,3356,5607,1511,5062	AKT1,APOA1,APP,ATP6AP1,CAMK2B,CREB1,MARK2,ENG,EPHA7,EPHB2,FGFR1,MTOR,G6PD,GAK,GSK3B,ITGA3,LIMK1,LTK,MDM2,NTRK1,NTRK2,PAK3,PRKCI,ROCK1,SMARCD3,CDKL5,SYNGAP1,CFLAR,MAP4K4,CLOCK,AKAP13,ANAPC2,TRPV2,MIB1,HRAS,PRKCD,FSCN1,CDK10,TBC1D1,RAB17,BMPR1B,FGFR2,JAK2,JUN,MAPK1,PTPRM,SIAH2,DCLK1,TUBB3,DLG5,SGK1,MINK1,CDK4,DHCR7,NPY1R,SGCA,TXK,TRIM28,FKBP8,NLGN4X,KCNMA1,CSNK1G2,DAPK3,CCL13,PALM2,BRWD3,FPR1,VEGFB…
16_Member	GO Biological Processes	GO:0060284	regulation of cell development	-9.07553	-6.5603	34/794	207,335,351,537,816,1385,2011,2022,2045,2048,2260,2475,2539,2580,2932,3675,3984,4058,4193,4914,4915,5063,5584,6093,6604,6792,8831,8837,9448,9575,11214,29882,51393,57534	AKT1,APOA1,APP,ATP6AP1,CAMK2B,CREB1,MARK2,ENG,EPHA7,EPHB2,FGFR1,MTOR,G6PD,GAK,GSK3B,ITGA3,LIMK1,LTK,MDM2,NTRK1,NTRK2,PAK3,PRKCI,ROCK1,SMARCD3,CDKL5,SYNGAP1,CFLAR,MAP4K4,CLOCK,AKAP13,ANAPC2,TRPV2,MIB1
16_Member	GO Biological Processes	GO:0120035	regulation of plasma membrane bounded cell projection organization	-8.93496	-6.43514	28/564	207,816,2011,2045,2048,2260,2475,2580,3265,3675,3984,4058,4193,4914,4915,5063,5580,5584,6624,6792,8558,8831,8837,9448,23216,29882,51393,64284	AKT1,CAMK2B,MARK2,EPHA7,EPHB2,FGFR1,MTOR,GAK,HRAS,ITGA3,LIMK1,LTK,MDM2,NTRK1,NTRK2,PAK3,PRKCD,PRKCI,FSCN1,CDKL5,CDK10,SYNGAP1,CFLAR,MAP4K4,TBC1D1,ANAPC2,TRPV2,RAB17
16_Member	GO Biological Processes	GO:0031344	regulation of cell projection organization	-8.76562	-6.31533	28/574	207,816,2011,2045,2048,2260,2475,2580,3265,3675,3984,4058,4193,4914,4915,5063,5580,5584,6624,6792,8558,8831,8837,9448,23216,29882,51393,64284	AKT1,CAMK2B,MARK2,EPHA7,EPHB2,FGFR1,MTOR,GAK,HRAS,ITGA3,LIMK1,LTK,MDM2,NTRK1,NTRK2,PAK3,PRKCD,PRKCI,FSCN1,CDKL5,CDK10,SYNGAP1,CFLAR,MAP4K4,TBC1D1,ANAPC2,TRPV2,RAB17
16_Member	GO Biological Processes	GO:0045664	regulation of neuron differentiation	-8.18796	-5.80975	26/532	207,351,816,2011,2045,2048,2260,2475,2580,2932,3675,3984,4058,4193,4914,4915,5063,5584,6093,6792,8831,8837,9448,29882,51393,57534	AKT1,APP,CAMK2B,MARK2,EPHA7,EPHB2,FGFR1,MTOR,GAK,GSK3B,ITGA3,LIMK1,LTK,MDM2,NTRK1,NTRK2,PAK3,PRKCI,ROCK1,CDKL5,SYNGAP1,CFLAR,MAP4K4,ANAPC2,TRPV2,MIB1
16_Member	GO Biological Processes	GO:0061564	axon development	-7.74883	-5.4498	24/482	335,351,658,1385,2011,2045,2048,2263,3265,3717,3725,3984,4914,4915,5063,5594,5797,6478,6792,8831,9201,10381,29882,51393	APOA1,APP,BMPR1B,CREB1,MARK2,EPHA7,EPHB2,FGFR2,HRAS,JAK2,JUN,LIMK1,NTRK1,NTRK2,PAK3,MAPK1,PTPRM,SIAH2,CDKL5,SYNGAP1,DCLK1,TUBB3,ANAPC2,TRPV2
16_Member	GO Biological Processes	GO:0010975	regulation of neuron projection development	-7.5915	-5.30919	21/381	207,816,2011,2045,2048,2260,2580,3675,3984,4058,4193,4914,4915,5063,5584,6792,8831,8837,9448,29882,51393	AKT1,CAMK2B,MARK2,EPHA7,EPHB2,FGFR1,GAK,ITGA3,LIMK1,LTK,MDM2,NTRK1,NTRK2,PAK3,PRKCI,CDKL5,SYNGAP1,CFLAR,MAP4K4,ANAPC2,TRPV2
16_Member	GO Biological Processes	GO:0050767	regulation of neurogenesis	-7.37411	-5.11957	28/666	207,351,816,1385,2011,2045,2048,2260,2475,2580,2932,3675,3984,4058,4193,4914,4915,5063,5584,6093,6604,6792,8831,8837,9448,29882,51393,57534	AKT1,APP,CAMK2B,CREB1,MARK2,EPHA7,EPHB2,FGFR1,MTOR,GAK,GSK3B,ITGA3,LIMK1,LTK,MDM2,NTRK1,NTRK2,PAK3,PRKCI,ROCK1,SMARCD3,CDKL5,SYNGAP1,CFLAR,MAP4K4,ANAPC2,TRPV2,MIB1
16_Member	GO Biological Processes	GO:0051960	regulation of nervous system development	-7.26295	-5.04523	30/760	207,351,816,1385,2011,2045,2048,2260,2475,2580,2932,3675,3984,4058,4193,4914,4915,5063,5584,6093,6604,6792,8831,8837,9231,9448,29882,51393,57534,64284	AKT1,APP,CAMK2B,CREB1,MARK2,EPHA7,EPHB2,FGFR1,MTOR,GAK,GSK3B,ITGA3,LIMK1,LTK,MDM2,NTRK1,NTRK2,PAK3,PRKCI,ROCK1,SMARCD3,CDKL5,SYNGAP1,CFLAR,DLG5,MAP4K4,ANAPC2,TRPV2,MIB1,RAB17
16_Member	GO Biological Processes	GO:0048812	neuron projection morphogenesis	-7.15143	-4.95102	26/599	351,658,816,1385,2011,2045,2048,2263,3265,3984,4914,4915,5063,5594,5797,6093,6446,6478,6792,8831,9201,9448,10381,29882,50488,51393	APP,BMPR1B,CAMK2B,CREB1,MARK2,EPHA7,EPHB2,FGFR2,HRAS,LIMK1,NTRK1,NTRK2,PAK3,MAPK1,PTPRM,ROCK1,SGK1,SIAH2,CDKL5,SYNGAP1,DCLK1,MAP4K4,TUBB3,ANAPC2,MINK1,TRPV2
16_Member	GO Biological Processes	GO:0120039	plasma membrane bounded cell projection morphogenesis	-6.95475	-4.80246	26/613	351,658,816,1385,2011,2045,2048,2263,3265,3984,4914,4915,5063,5594,5797,6093,6446,6478,6792,8831,9201,9448,10381,29882,50488,51393	APP,BMPR1B,CAMK2B,CREB1,MARK2,EPHA7,EPHB2,FGFR2,HRAS,LIMK1,NTRK1,NTRK2,PAK3,MAPK1,PTPRM,ROCK1,SGK1,SIAH2,CDKL5,SYNGAP1,DCLK1,MAP4K4,TUBB3,ANAPC2,MINK1,TRPV2
16_Member	GO Biological Processes	GO:0048858	cell projection morphogenesis	-6.92716	-4.78091	26/615	351,658,816,1385,2011,2045,2048,2263,3265,3984,4914,4915,5063,5594,5797,6093,6446,6478,6792,8831,9201,9448,10381,29882,50488,51393	APP,BMPR1B,CAMK2B,CREB1,MARK2,EPHA7,EPHB2,FGFR2,HRAS,LIMK1,NTRK1,NTRK2,PAK3,MAPK1,PTPRM,ROCK1,SGK1,SIAH2,CDKL5,SYNGAP1,DCLK1,MAP4K4,TUBB3,ANAPC2,MINK1,TRPV2
16_Member	GO Biological Processes	GO:0032990	cell part morphogenesis	-6.67118	-4.56495	26/634	351,658,816,1385,2011,2045,2048,2263,3265,3984,4914,4915,5063,5594,5797,6093,6446,6478,6792,8831,9201,9448,10381,29882,50488,51393	APP,BMPR1B,CAMK2B,CREB1,MARK2,EPHA7,EPHB2,FGFR2,HRAS,LIMK1,NTRK1,NTRK2,PAK3,MAPK1,PTPRM,ROCK1,SGK1,SIAH2,CDKL5,SYNGAP1,DCLK1,MAP4K4,TUBB3,ANAPC2,MINK1,TRPV2
16_Member	GO Biological Processes	GO:0007409	axonogenesis	-6.50728	-4.43519	21/442	351,658,1385,2011,2045,2048,2263,3265,3984,4914,4915,5063,5594,5797,6478,6792,8831,9201,10381,29882,51393	APP,BMPR1B,CREB1,MARK2,EPHA7,EPHB2,FGFR2,HRAS,LIMK1,NTRK1,NTRK2,PAK3,MAPK1,PTPRM,SIAH2,CDKL5,SYNGAP1,DCLK1,TUBB3,ANAPC2,TRPV2
16_Member	GO Biological Processes	GO:0048667	cell morphogenesis involved in neuron differentiation	-6.19916	-4.17484	23/543	351,658,816,1385,2011,2045,2048,2263,3265,3984,4914,4915,5063,5594,5797,6478,6792,8831,9201,10381,29882,50488,51393	APP,BMPR1B,CAMK2B,CREB1,MARK2,EPHA7,EPHB2,FGFR2,HRAS,LIMK1,NTRK1,NTRK2,PAK3,MAPK1,PTPRM,SIAH2,CDKL5,SYNGAP1,DCLK1,TUBB3,ANAPC2,MINK1,TRPV2
16_Member	GO Biological Processes	GO:0031346	positive regulation of cell projection organization	-6.17992	-4.16676	17/312	816,2011,2260,2475,3265,3675,3984,4058,4914,4915,5063,5584,6624,6792,8837,29882,51393	CAMK2B,MARK2,FGFR1,MTOR,HRAS,ITGA3,LIMK1,LTK,NTRK1,NTRK2,PAK3,PRKCI,FSCN1,CDKL5,CFLAR,ANAPC2,TRPV2
16_Member	GO Biological Processes	GO:0010976	positive regulation of neuron projection development	-6.09546	-4.10929	14/215	816,2011,2260,3675,3984,4058,4914,4915,5063,5584,6792,8837,29882,51393	CAMK2B,MARK2,FGFR1,ITGA3,LIMK1,LTK,NTRK1,NTRK2,PAK3,PRKCI,CDKL5,CFLAR,ANAPC2,TRPV2
16_Member	GO Biological Processes	GO:0000904	cell morphogenesis involved in differentiation	-5.60915	-3.7012	25/677	335,351,658,816,1385,2011,2045,2048,2263,3265,3984,4914,4915,5063,5594,5797,6093,6478,6792,8831,9201,10381,29882,50488,51393	APOA1,APP,BMPR1B,CAMK2B,CREB1,MARK2,EPHA7,EPHB2,FGFR2,HRAS,LIMK1,NTRK1,NTRK2,PAK3,MAPK1,PTPRM,ROCK1,SIAH2,CDKL5,SYNGAP1,DCLK1,TUBB3,ANAPC2,MINK1,TRPV2
16_Member	GO Biological Processes	GO:0010720	positive regulation of cell development	-5.58736	-3.68114	20/463	335,351,537,816,2011,2048,2260,2475,3675,3984,4058,4914,4915,5063,5584,6604,6792,8837,29882,51393	APOA1,APP,ATP6AP1,CAMK2B,MARK2,EPHB2,FGFR1,MTOR,ITGA3,LIMK1,LTK,NTRK1,NTRK2,PAK3,PRKCI,SMARCD3,CDKL5,CFLAR,ANAPC2,TRPV2
16_Member	GO Biological Processes	GO:0048589	developmental growth	-5.53919	-3.64558	23/594	207,351,658,1019,1385,1717,2045,2260,2263,2475,2539,3984,4886,6442,6792,7294,8837,9201,10155,23770,29882,51393,57502	AKT1,APP,BMPR1B,CDK4,CREB1,DHCR7,EPHA7,FGFR1,FGFR2,MTOR,G6PD,LIMK1,NPY1R,SGCA,CDKL5,TXK,CFLAR,DCLK1,TRIM28,FKBP8,ANAPC2,TRPV2,NLGN4X
16_Member	GO Biological Processes	GO:0050769	positive regulation of neurogenesis	-5.50995	-3.62836	18/388	351,816,2011,2048,2260,2475,3675,3984,4058,4914,4915,5063,5584,6604,6792,8837,29882,51393	APP,CAMK2B,MARK2,EPHB2,FGFR1,MTOR,ITGA3,LIMK1,LTK,NTRK1,NTRK2,PAK3,PRKCI,SMARCD3,CDKL5,CFLAR,ANAPC2,TRPV2
16_Member	GO Biological Processes	GO:0051962	positive regulation of nervous system development	-5.13893	-3.34222	19/454	351,816,2011,2048,2260,2475,3675,3984,4058,4914,4915,5063,5584,6604,6792,8837,9231,29882,51393	APP,CAMK2B,MARK2,EPHB2,FGFR1,MTOR,ITGA3,LIMK1,LTK,NTRK1,NTRK2,PAK3,PRKCI,SMARCD3,CDKL5,CFLAR,DLG5,ANAPC2,TRPV2
16_Member	GO Biological Processes	GO:0045666	positive regulation of neuron differentiation	-5.08501	-3.2956	15/299	816,2011,2260,2475,3675,3984,4058,4914,4915,5063,5584,6792,8837,29882,51393	CAMK2B,MARK2,FGFR1,MTOR,ITGA3,LIMK1,LTK,NTRK1,NTRK2,PAK3,PRKCI,CDKL5,CFLAR,ANAPC2,TRPV2
16_Member	GO Biological Processes	GO:0008361	regulation of cell size	-4.65336	-2.94996	10/148	207,1019,1385,2045,2475,3778,3984,6792,29882,51393	AKT1,CDK4,CREB1,EPHA7,MTOR,KCNMA1,LIMK1,CDKL5,ANAPC2,TRPV2
16_Member	GO Biological Processes	GO:0050770	regulation of axonogenesis	-4.52892	-2.86079	10/153	2011,2045,2048,3984,4915,5063,6792,8831,29882,51393	MARK2,EPHA7,EPHB2,LIMK1,NTRK2,PAK3,CDKL5,SYNGAP1,ANAPC2,TRPV2
16_Member	GO Biological Processes	GO:0022604	regulation of cell morphogenesis	-4.37067	-2.74878	17/428	335,816,1455,1613,2011,2045,2048,3984,4915,5063,6357,6792,8831,29882,51393,114299,254065	APOA1,CAMK2B,CSNK1G2,DAPK3,MARK2,EPHA7,EPHB2,LIMK1,NTRK2,PAK3,CCL13,CDKL5,SYNGAP1,ANAPC2,TRPV2,PALM2,BRWD3
16_Member	GO Biological Processes	GO:0048638	regulation of developmental growth	-4.26774	-2.66427	14/311	207,351,1019,1385,2045,2260,2263,2475,2539,3984,4886,6792,29882,51393	AKT1,APP,CDK4,CREB1,EPHA7,FGFR1,FGFR2,MTOR,G6PD,LIMK1,NPY1R,CDKL5,ANAPC2,TRPV2
16_Member	GO Biological Processes	GO:0006935	chemotaxis	-4.21847	-2.62434	20/576	335,351,658,1385,2045,2048,2260,2357,3265,4914,5580,5594,5797,6357,6478,7423,10381,23396,23604,23765	APOA1,APP,BMPR1B,CREB1,EPHA7,EPHB2,FGFR1,FPR1,HRAS,NTRK1,PRKCD,MAPK1,PTPRM,CCL13,SIAH2,VEGFB,TUBB3,PIP5K1C,DAPK2,IL17RA
16_Member	GO Biological Processes	GO:0042330	taxis	-4.20814	-2.61584	20/577	335,351,658,1385,2045,2048,2260,2357,3265,4914,5580,5594,5797,6357,6478,7423,10381,23396,23604,23765	APOA1,APP,BMPR1B,CREB1,EPHA7,EPHB2,FGFR1,FPR1,HRAS,NTRK1,PRKCD,MAPK1,PTPRM,CCL13,SIAH2,VEGFB,TUBB3,PIP5K1C,DAPK2,IL17RA
16_Member	GO Biological Processes	GO:0010769	regulation of cell morphogenesis involved in differentiation	-3.90053	-2.38112	12/256	335,816,2011,2045,2048,3984,4915,5063,6792,8831,29882,51393	APOA1,CAMK2B,MARK2,EPHA7,EPHB2,LIMK1,NTRK2,PAK3,CDKL5,SYNGAP1,ANAPC2,TRPV2
16_Member	GO Biological Processes	GO:0007411	axon guidance	-3.74591	-2.26951	11/227	351,658,1385,2045,2048,3265,4914,5594,5797,6478,10381	APP,BMPR1B,CREB1,EPHA7,EPHB2,HRAS,NTRK1,MAPK1,PTPRM,SIAH2,TUBB3
16_Member	GO Biological Processes	GO:0097485	neuron projection guidance	-3.71282	-2.24308	11/229	351,658,1385,2045,2048,3265,4914,5594,5797,6478,10381	APP,BMPR1B,CREB1,EPHA7,EPHB2,HRAS,NTRK1,MAPK1,PTPRM,SIAH2,TUBB3
16_Member	GO Biological Processes	GO:0032535	regulation of cellular component size	-3.52603	-2.10433	13/323	207,1019,1385,2045,2475,3778,3984,5063,5580,6792,11113,29882,51393	AKT1,CDK4,CREB1,EPHA7,MTOR,KCNMA1,LIMK1,PAK3,PRKCD,CDKL5,CIT,ANAPC2,TRPV2
16_Member	GO Biological Processes	GO:0010770	positive regulation of cell morphogenesis involved in differentiation	-3.39862	-2.00534	8/137	335,816,3984,4915,5063,6792,29882,51393	APOA1,CAMK2B,LIMK1,NTRK2,PAK3,CDKL5,ANAPC2,TRPV2
16_Member	GO Biological Processes	GO:0048639	positive regulation of developmental growth	-3.36678	-1.98601	9/174	207,1385,2260,2263,2475,3984,6792,29882,51393	AKT1,CREB1,FGFR1,FGFR2,MTOR,LIMK1,CDKL5,ANAPC2,TRPV2
16_Member	GO Biological Processes	GO:0090066	regulation of anatomical structure size	-3.04958	-1.75395	15/457	147,207,1019,1385,2045,2475,3356,3778,3984,5063,5580,6792,11113,29882,51393	ADRA1B,AKT1,CDK4,CREB1,EPHA7,MTOR,HTR2A,KCNMA1,LIMK1,PAK3,PRKCD,CDKL5,CIT,ANAPC2,TRPV2
16_Member	GO Biological Processes	GO:0048588	developmental cell growth	-2.93533	-1.67107	9/200	351,2045,2475,2539,3984,6792,9201,29882,51393	APP,EPHA7,MTOR,G6PD,LIMK1,CDKL5,DCLK1,ANAPC2,TRPV2
16_Member	GO Biological Processes	GO:0060560	developmental growth involved in morphogenesis	-2.83171	-1.59264	9/207	351,2045,2263,3984,6792,9201,10155,29882,51393	APP,EPHA7,FGFR2,LIMK1,CDKL5,DCLK1,TRIM28,ANAPC2,TRPV2
16_Member	GO Biological Processes	GO:0045773	positive regulation of axon extension	-2.81448	-1.5839	4/39	3984,6792,29882,51393	LIMK1,CDKL5,ANAPC2,TRPV2
16_Member	GO Biological Processes	GO:0045927	positive regulation of growth	-2.75228	-1.5367	10/255	207,1385,2260,2263,2475,3984,5607,6792,29882,51393	AKT1,CREB1,FGFR1,FGFR2,MTOR,LIMK1,MAP2K5,CDKL5,ANAPC2,TRPV2
16_Member	GO Biological Processes	GO:0040008	regulation of growth	-2.68037	-1.48569	18/654	207,351,1019,1385,1511,2045,2260,2263,2475,2539,3984,4886,5062,5607,6446,6792,29882,51393	AKT1,APP,CDK4,CREB1,CTSG,EPHA7,FGFR1,FGFR2,MTOR,G6PD,LIMK1,NPY1R,PAK2,MAP2K5,SGK1,CDKL5,ANAPC2,TRPV2
16_Member	GO Biological Processes	GO:0050772	positive regulation of axonogenesis	-2.55476	-1.39233	5/75	3984,4915,6792,29882,51393	LIMK1,NTRK2,CDKL5,ANAPC2,TRPV2
16_Member	GO Biological Processes	GO:0030307	positive regulation of cell growth	-2.35818	-1.25062	7/158	207,2475,3984,5607,6792,29882,51393	AKT1,MTOR,LIMK1,MAP2K5,CDKL5,ANAPC2,TRPV2
16_Member	GO Biological Processes	GO:0061387	regulation of extent of cell growth	-2.23644	-1.15696	5/89	2045,3984,6792,29882,51393	EPHA7,LIMK1,CDKL5,ANAPC2,TRPV2
16_Member	GO Biological Processes	GO:0048675	axon extension	-2.00938	-0.987312	5/101	3984,6792,9201,29882,51393	LIMK1,CDKL5,DCLK1,ANAPC2,TRPV2
17_Summary	GO Biological Processes	GO:0031329	regulation of cellular catabolic process	-9.01903	-6.32964	49/787	207,335,369,523,526,527,533,975,1263,1613,1915,2475,2729,2931,2932,3356,4193,5310,5566,5580,5682,5707,5708,5868,6093,6233,6613,6625,6737,7341,7514,8021,8570,9114,9550,9776,10213,10241,23367,23604,29110,29882,51422,51429,55872,56893,58533,155066,337867,1027,2905,5300,6811,11213,23450,27329,7319,9575,10616,93611,117584,351,2264,3329,3717,4609,8738,1521,6478,23352,9361	AKT1,APOA1,ARAF,ATP6V1A,ATP6V1B2,ATP6V0C,ATP6V0B,CD81,PLK3,DAPK3,EEF1A1,MTOR,GCLC,GSK3A,GSK3B,HTR2A,MDM2,PKD1,PRKACA,PRKCD,PSMA1,PSMD1,PSMD2,RAB5A,ROCK1,RPS27A,SUMO2,SNRNP70,TRIM21,SUMO1,XPO1,NUP214,KHSRP,ATP6V0D1,ATP6V1G1,ATG13,PSMD14,CALCOCO2,LARP1,DAPK2,TBK1,ANAPC2,PRKAG2,SNX9,PBK,UBQLN4,SNX6,ATP6V0E2,UBAC2,CDKN1B,GRIN2C,PIN1,STX5,IRAK3,SF3B3,ANGPTL3,UBE2A,CLOCK,RBCK1,FBXO44,RFFL,APP,FGFR4,HSP…
17_Member	GO Biological Processes	GO:0031329	regulation of cellular catabolic process	-9.01903	-6.32964	49/787	207,335,369,523,526,527,533,975,1263,1613,1915,2475,2729,2931,2932,3356,4193,5310,5566,5580,5682,5707,5708,5868,6093,6233,6613,6625,6737,7341,7514,8021,8570,9114,9550,9776,10213,10241,23367,23604,29110,29882,51422,51429,55872,56893,58533,155066,337867	AKT1,APOA1,ARAF,ATP6V1A,ATP6V1B2,ATP6V0C,ATP6V0B,CD81,PLK3,DAPK3,EEF1A1,MTOR,GCLC,GSK3A,GSK3B,HTR2A,MDM2,PKD1,PRKACA,PRKCD,PSMA1,PSMD1,PSMD2,RAB5A,ROCK1,RPS27A,SUMO2,SNRNP70,TRIM21,SUMO1,XPO1,NUP214,KHSRP,ATP6V0D1,ATP6V1G1,ATG13,PSMD14,CALCOCO2,LARP1,DAPK2,TBK1,ANAPC2,PRKAG2,SNX9,PBK,UBQLN4,SNX6,ATP6V0E2,UBAC2
17_Member	GO Biological Processes	GO:0042176	regulation of protein catabolic process	-8.60958	-6.00832	32/399	207,369,975,1027,1263,1915,2729,2905,2931,2932,4193,5300,5310,5566,5682,5707,5708,6093,6233,6613,6625,6811,7341,7514,10213,11213,23450,29882,51429,55872,56893,337867	AKT1,ARAF,CD81,CDKN1B,PLK3,EEF1A1,GCLC,GRIN2C,GSK3A,GSK3B,MDM2,PIN1,PKD1,PRKACA,PSMA1,PSMD1,PSMD2,ROCK1,RPS27A,SUMO2,SNRNP70,STX5,SUMO1,XPO1,PSMD14,IRAK3,SF3B3,ANAPC2,SNX9,PBK,UBQLN4,UBAC2
17_Member	GO Biological Processes	GO:0009896	positive regulation of catabolic process	-5.45044	-3.37117	28/446	207,335,975,1027,1263,2729,2931,2932,3356,4193,5580,5682,5707,5708,6093,6233,6613,6737,6811,7341,8570,10213,10241,23367,27329,29110,29882,51429	AKT1,APOA1,CD81,CDKN1B,PLK3,GCLC,GSK3A,GSK3B,HTR2A,MDM2,PRKCD,PSMA1,PSMD1,PSMD2,ROCK1,RPS27A,SUMO2,TRIM21,STX5,SUMO1,KHSRP,PSMD14,CALCOCO2,LARP1,ANGPTL3,TBK1,ANAPC2,SNX9
17_Member	GO Biological Processes	GO:1903050	regulation of proteolysis involved in cellular protein catabolic process	-5.38128	-3.31254	20/258	207,369,1263,2729,2931,2932,4193,5310,5566,5682,5707,5708,6233,6613,7341,10213,29882,55872,56893,337867	AKT1,ARAF,PLK3,GCLC,GSK3A,GSK3B,MDM2,PKD1,PRKACA,PSMA1,PSMD1,PSMD2,RPS27A,SUMO2,SUMO1,PSMD14,ANAPC2,PBK,UBQLN4,UBAC2
17_Member	GO Biological Processes	GO:1903362	regulation of cellular protein catabolic process	-5.27426	-3.22646	21/285	207,369,975,1263,2729,2931,2932,4193,5310,5566,5682,5707,5708,6233,6613,7341,10213,29882,55872,56893,337867	AKT1,ARAF,CD81,PLK3,GCLC,GSK3A,GSK3B,MDM2,PKD1,PRKACA,PSMA1,PSMD1,PSMD2,RPS27A,SUMO2,SUMO1,PSMD14,ANAPC2,PBK,UBQLN4,UBAC2
17_Member	GO Biological Processes	GO:0031331	positive regulation of cellular catabolic process	-4.97107	-3.00598	25/396	207,335,975,1263,2729,2931,2932,3356,4193,5580,5682,5707,5708,6093,6233,6613,6737,7341,8570,10213,10241,23367,29110,29882,51429	AKT1,APOA1,CD81,PLK3,GCLC,GSK3A,GSK3B,HTR2A,MDM2,PRKCD,PSMA1,PSMD1,PSMD2,ROCK1,RPS27A,SUMO2,TRIM21,SUMO1,KHSRP,PSMD14,CALCOCO2,LARP1,TBK1,ANAPC2,SNX9
17_Member	GO Biological Processes	GO:0061136	regulation of proteasomal protein catabolic process	-4.8849	-3.12436	11/170	207,369,1263,2932,4193,5310,5566,6613,7341,55872,56893	AKT1,ARAF,PLK3,GSK3B,MDM2,PKD1,PRKACA,SUMO2,SUMO1,PBK,UBQLN4
17_Member	GO Biological Processes	GO:0032434	regulation of proteasomal ubiquitin-dependent protein catabolic process	-4.71842	-2.99626	9/116	207,369,1263,2932,4193,6613,7341,55872,56893	AKT1,ARAF,PLK3,GSK3B,MDM2,SUMO2,SUMO1,PBK,UBQLN4
17_Member	GO Biological Processes	GO:0010498	proteasomal protein catabolic process	-4.30979	-2.49707	25/434	207,369,1263,2729,2931,2932,4193,5310,5566,5682,5707,5708,6233,6613,7319,7341,9575,10213,10616,29882,55872,56893,93611,117584,337867	AKT1,ARAF,PLK3,GCLC,GSK3A,GSK3B,MDM2,PKD1,PRKACA,PSMA1,PSMD1,PSMD2,RPS27A,SUMO2,UBE2A,SUMO1,CLOCK,PSMD14,RBCK1,ANAPC2,PBK,UBQLN4,FBXO44,RFFL,UBAC2
17_Member	GO Biological Processes	GO:0045732	positive regulation of protein catabolic process	-4.08228	-2.3223	18/268	207,975,1027,1263,2729,2931,2932,4193,5682,5707,5708,6233,6613,6811,7341,10213,29882,51429	AKT1,CD81,CDKN1B,PLK3,GCLC,GSK3A,GSK3B,MDM2,PSMA1,PSMD1,PSMD2,RPS27A,SUMO2,STX5,SUMO1,PSMD14,ANAPC2,SNX9
17_Member	GO Biological Processes	GO:1903364	positive regulation of cellular protein catabolic process	-3.95139	-2.21864	15/203	207,975,1263,2729,2931,2932,4193,5682,5707,5708,6233,6613,7341,10213,29882	AKT1,CD81,PLK3,GCLC,GSK3A,GSK3B,MDM2,PSMA1,PSMD1,PSMD2,RPS27A,SUMO2,SUMO1,PSMD14,ANAPC2
17_Member	GO Biological Processes	GO:1903052	positive regulation of proteolysis involved in cellular protein catabolic process	-3.81061	-2.1091	14/186	207,1263,2729,2931,2932,4193,5682,5707,5708,6233,6613,7341,10213,29882	AKT1,PLK3,GCLC,GSK3A,GSK3B,MDM2,PSMA1,PSMD1,PSMD2,RPS27A,SUMO2,SUMO1,PSMD14,ANAPC2
17_Member	GO Biological Processes	GO:0043161	proteasome-mediated ubiquitin-dependent protein catabolic process	-3.39676	-1.80687	21/385	207,369,1263,2729,2931,2932,4193,5682,5707,5708,6233,6613,7319,7341,9575,10213,10616,29882,55872,56893,117584	AKT1,ARAF,PLK3,GCLC,GSK3A,GSK3B,MDM2,PSMA1,PSMD1,PSMD2,RPS27A,SUMO2,UBE2A,SUMO1,CLOCK,PSMD14,RBCK1,ANAPC2,PBK,UBQLN4,RFFL
17_Member	GO Biological Processes	GO:0045862	positive regulation of proteolysis	-3.25162	-1.69175	21/395	207,351,1263,2264,2729,2931,2932,3329,3717,4193,4609,5682,5707,5708,6233,6613,7341,8738,10213,29882,51429	AKT1,APP,PLK3,FGFR4,GCLC,GSK3A,GSK3B,HSPD1,JAK2,MDM2,MYC,PSMA1,PSMD1,PSMD2,RPS27A,SUMO2,SUMO1,CRADD,PSMD14,ANAPC2,SNX9
17_Member	GO Biological Processes	GO:0032436	positive regulation of proteasomal ubiquitin-dependent protein catabolic process	-3.21186	-1.87085	6/81	207,1263,2932,4193,6613,7341	AKT1,PLK3,GSK3B,MDM2,SUMO2,SUMO1
17_Member	GO Biological Processes	GO:0044257	cellular protein catabolic process	-3.01241	-1.7251	20/714	207,369,975,1263,1521,2932,4193,5310,5566,5707,6478,6613,7341,9575,10616,23352,29882,55872,56893,93611	AKT1,ARAF,CD81,PLK3,CTSW,GSK3B,MDM2,PKD1,PRKACA,PSMD1,SIAH2,SUMO2,SUMO1,CLOCK,RBCK1,UBR4,ANAPC2,PBK,UBQLN4,FBXO44
17_Member	GO Biological Processes	GO:0051603	proteolysis involved in cellular protein catabolic process	-2.97211	-1.69831	19/667	207,369,1263,1521,2932,4193,5310,5566,5707,6478,6613,7341,9575,10616,23352,29882,55872,56893,93611	AKT1,ARAF,PLK3,CTSW,GSK3B,MDM2,PKD1,PRKACA,PSMD1,SIAH2,SUMO2,SUMO1,CLOCK,RBCK1,UBR4,ANAPC2,PBK,UBQLN4,FBXO44
17_Member	GO Biological Processes	GO:1901800	positive regulation of proteasomal protein catabolic process	-2.66945	-1.4771	6/103	207,1263,2932,4193,6613,7341	AKT1,PLK3,GSK3B,MDM2,SUMO2,SUMO1
17_Member	GO Biological Processes	GO:0019941	modification-dependent protein catabolic process	-2.12232	-0.814485	24/587	207,369,1263,2729,2931,2932,4193,5682,5707,5708,6233,6478,6613,7319,7341,9361,9575,10213,10616,23352,29882,55872,56893,117584	AKT1,ARAF,PLK3,GCLC,GSK3A,GSK3B,MDM2,PSMA1,PSMD1,PSMD2,RPS27A,SIAH2,SUMO2,UBE2A,SUMO1,LONP1,CLOCK,PSMD14,RBCK1,UBR4,ANAPC2,PBK,UBQLN4,RFFL
17_Member	GO Biological Processes	GO:0006511	ubiquitin-dependent protein catabolic process	-2.06774	-1.02867	15/582	207,369,1263,2932,4193,5707,6478,6613,7341,9575,10616,23352,29882,55872,56893	AKT1,ARAF,PLK3,GSK3B,MDM2,PSMD1,SIAH2,SUMO2,SUMO1,CLOCK,RBCK1,UBR4,ANAPC2,PBK,UBQLN4
18_Summary	KEGG Pathway	hsa05215	Prostate cancer	-8.92322	-6.43514	12/87	207,369,1385,2260,2263,2475,2932,3265,3320,4193,5594,5605,2322,2539,4914,816,3725,5062,5063,3674,3717,4296,8831,283455,1019,1613,23604,57085,5566,92,658,2264,10297,2324,5580,8837,30849,3837,5584,1263,6446,10733,51422,92579,54518,84292,5607,6093,54776,4609,5610,8738,9448,5606,1733,6811,2048,6196,6328,6334,10381,523,526,147,3778,975,5300,5868,23533,93649,5338,9776,23396,602,1521,1394,10105,2580,111…	AKT1,ARAF,CREB1,FGFR1,FGFR2,MTOR,GSK3B,HRAS,HSP90AA1,MDM2,MAPK1,MAP2K2,FLT3,G6PD,NTRK1,CAMK2B,JUN,PAK2,PAK3,ITGA2B,JAK2,MAP3K11,SYNGAP1,KSR2,CDK4,DAPK3,DAPK2,AGTRAP,PRKACA,ACVR2A,BMPR1B,FGFR4,APC2,FLT4,PRKCD,CFLAR,PIK3R4,KPNB1,PRKCI,PLK3,SGK1,PLK4,PRKAG2,G6PC3,APBB1IP,WDR83,MAP2K5,ROCK1,PPP1R12C,MYC,EIF2AK2,CRADD,MAP4K4,MAP2K3,DIO1,STX5,EPHB2,RPS6KA2,SCN3A,SCN8A,TUBB3,ATP6V1A,ATP6V1B2,ADRA1B,KCNM…
18_Member	KEGG Pathway	hsa05215	Prostate cancer	-8.92322	-6.43514	12/87	207,369,1385,2260,2263,2475,2932,3265,3320,4193,5594,5605	AKT1,ARAF,CREB1,FGFR1,FGFR2,MTOR,GSK3B,HRAS,HSP90AA1,MDM2,MAPK1,MAP2K2
18_Member	KEGG Pathway	ko05215	Prostate cancer	-8.92322	-6.43514	12/87	207,369,1385,2260,2263,2475,2932,3265,3320,4193,5594,5605	AKT1,ARAF,CREB1,FGFR1,FGFR2,MTOR,GSK3B,HRAS,HSP90AA1,MDM2,MAPK1,MAP2K2
18_Member	KEGG Pathway	hsa05230	Central carbon metabolism in cancer	-8.00248	-5.6491	10/65	207,2260,2263,2322,2475,2539,3265,4914,5594,5605	AKT1,FGFR1,FGFR2,FLT3,MTOR,G6PD,HRAS,NTRK1,MAPK1,MAP2K2
18_Member	KEGG Pathway	ko05230	Central carbon metabolism in cancer	-8.00248	-5.6491	10/65	207,2260,2263,2322,2475,2539,3265,4914,5594,5605	AKT1,FGFR1,FGFR2,FLT3,MTOR,G6PD,HRAS,NTRK1,MAPK1,MAP2K2
18_Member	KEGG Pathway	hsa04012	ErbB signaling pathway	-7.87371	-5.53975	11/86	207,369,816,2475,2932,3265,3725,5062,5063,5594,5605	AKT1,ARAF,CAMK2B,MTOR,GSK3B,HRAS,JUN,PAK2,PAK3,MAPK1,MAP2K2
18_Member	KEGG Pathway	ko04012	ErbB signaling pathway	-7.87371	-5.53975	11/86	207,369,816,2475,2932,3265,3725,5062,5063,5594,5605	AKT1,ARAF,CAMK2B,MTOR,GSK3B,HRAS,JUN,PAK2,PAK3,MAPK1,MAP2K2
18_Member	Reactome Gene Sets	R-HSA-6802949	Signaling by RAS mutants	-7.648	-5.36156	9/53	369,3265,3674,3717,4296,5594,5605,8831,283455	ARAF,HRAS,ITGA2B,JAK2,MAP3K11,MAPK1,MAP2K2,SYNGAP1,KSR2
18_Member	Reactome Gene Sets	R-HSA-6802946	Signaling by moderate kinase activity BRAF mutants	-7.44486	-5.18256	8/40	369,3265,3674,3717,4296,5594,5605,283455	ARAF,HRAS,ITGA2B,JAK2,MAP3K11,MAPK1,MAP2K2,KSR2
18_Member	Reactome Gene Sets	R-HSA-6802955	Paradoxical activation of RAF signaling by kinase inactive BRAF	-7.44486	-5.18256	8/40	369,3265,3674,3717,4296,5594,5605,283455	ARAF,HRAS,ITGA2B,JAK2,MAP3K11,MAPK1,MAP2K2,KSR2
18_Member	KEGG Pathway	hsa05219	Bladder cancer	-7.35542	-5.11225	8/41	369,1019,1613,3265,4193,5594,5605,23604	ARAF,CDK4,DAPK3,HRAS,MDM2,MAPK1,MAP2K2,DAPK2
18_Member	KEGG Pathway	ko05219	Bladder cancer	-7.35542	-5.11225	8/41	369,1019,1613,3265,4193,5594,5605,23604	ARAF,CDK4,DAPK3,HRAS,MDM2,MAPK1,MAP2K2,DAPK2
18_Member	Reactome Gene Sets	R-HSA-6802957	Oncogenic MAPK signaling	-7.32951	-5.09007	10/76	369,3265,3674,3717,4296,5594,5605,8831,57085,283455	ARAF,HRAS,ITGA2B,JAK2,MAP3K11,MAPK1,MAP2K2,SYNGAP1,AGTRAP,KSR2
18_Member	Canonical Pathways	M175	PID ERBB2 ERBB3 PATHWAY	-7.10158	-4.91346	8/44	207,2475,3265,3717,3725,5566,5594,5605	AKT1,MTOR,HRAS,JAK2,JUN,PRKACA,MAPK1,MAP2K2
18_Member	KEGG Pathway	hsa05214	Glioma	-6.90815	-4.77078	9/64	207,369,816,1019,2475,3265,4193,5594,5605	AKT1,ARAF,CAMK2B,CDK4,MTOR,HRAS,MDM2,MAPK1,MAP2K2
18_Member	KEGG Pathway	ko05214	Glioma	-6.90815	-4.77078	9/64	207,369,816,1019,2475,3265,4193,5594,5605	AKT1,ARAF,CAMK2B,CDK4,MTOR,HRAS,MDM2,MAPK1,MAP2K2
18_Member	KEGG Pathway	hsa04550	Signaling pathways regulating pluripotency of stem cells	-6.6055	-4.51272	12/139	92,207,658,2260,2263,2264,2932,3265,3717,5594,5605,10297	ACVR2A,AKT1,BMPR1B,FGFR1,FGFR2,FGFR4,GSK3B,HRAS,JAK2,MAPK1,MAP2K2,APC2
18_Member	KEGG Pathway	ko04550	Signaling pathways regulating pluripotency of stem cells	-6.6055	-4.51272	12/139	92,207,658,2260,2263,2264,2932,3265,3717,5594,5605,10297	ACVR2A,AKT1,BMPR1B,FGFR1,FGFR2,FGFR4,GSK3B,HRAS,JAK2,MAPK1,MAP2K2,APC2
18_Member	KEGG Pathway	hsa05224	Breast cancer	-6.43844	-4.3885	12/144	207,369,1019,2260,2324,2475,2932,3265,3725,5594,5605,10297	AKT1,ARAF,CDK4,FGFR1,FLT4,MTOR,GSK3B,HRAS,JUN,MAPK1,MAP2K2,APC2
18_Member	KEGG Pathway	ko05224	Breast cancer	-6.43844	-4.3885	12/144	207,369,1019,2260,2324,2475,2932,3265,3725,5594,5605,10297	AKT1,ARAF,CDK4,FGFR1,FLT4,MTOR,GSK3B,HRAS,JUN,MAPK1,MAP2K2,APC2
18_Member	KEGG Pathway	hsa01522	Endocrine resistance	-6.35494	-4.31159	10/96	207,369,1019,2475,3265,3725,4193,5566,5594,5605	AKT1,ARAF,CDK4,MTOR,HRAS,JUN,MDM2,PRKACA,MAPK1,MAP2K2
18_Member	KEGG Pathway	ko01522	Endocrine resistance	-6.35494	-4.31159	10/96	207,369,1019,2475,3265,3725,4193,5566,5594,5605	AKT1,ARAF,CDK4,MTOR,HRAS,JUN,MDM2,PRKACA,MAPK1,MAP2K2
18_Member	KEGG Pathway	hsa01521	EGFR tyrosine kinase inhibitor resistance	-6.1076	-4.11595	9/79	207,369,2263,2475,2932,3265,3717,5594,5605	AKT1,ARAF,FGFR2,MTOR,GSK3B,HRAS,JAK2,MAPK1,MAP2K2
18_Member	KEGG Pathway	ko01521	EGFR tyrosine kinase inhibitor resistance	-6.1076	-4.11595	9/79	207,369,2263,2475,2932,3265,3717,5594,5605	AKT1,ARAF,FGFR2,MTOR,GSK3B,HRAS,JAK2,MAPK1,MAP2K2
18_Member	KEGG Pathway	hsa04140	Autophagy - animal	-6.08274	-4.10859	11/128	207,1613,2475,3265,5566,5580,5594,5605,8837,23604,30849	AKT1,DAPK3,MTOR,HRAS,PRKACA,PRKCD,MAPK1,MAP2K2,CFLAR,DAPK2,PIK3R4
18_Member	KEGG Pathway	ko04140	Autophagy - animal	-6.08274	-4.10859	11/128	207,1613,2475,3265,5566,5580,5594,5605,8837,23604,30849	AKT1,DAPK3,MTOR,HRAS,PRKACA,PRKCD,MAPK1,MAP2K2,CFLAR,DAPK2,PIK3R4
18_Member	Canonical Pathways	M48	PID MET PATHWAY	-6.06063	-4.09327	9/80	207,2475,3265,3725,3837,5062,5584,5594,5605	AKT1,MTOR,HRAS,JUN,KPNB1,PAK2,PRKCI,MAPK1,MAP2K2
18_Member	Reactome Gene Sets	R-HSA-6802952	Signaling by BRAF and RAF fusions	-6.01927	-4.05604	8/60	369,3265,3674,3717,5594,5605,57085,283455	ARAF,HRAS,ITGA2B,JAK2,MAPK1,MAP2K2,AGTRAP,KSR2
18_Member	KEGG Pathway	hsa04068	FoxO signaling pathway	-5.94942	-4.00163	11/132	207,369,1263,3265,4193,5594,5605,6446,10733,51422,92579	AKT1,ARAF,PLK3,HRAS,MDM2,MAPK1,MAP2K2,SGK1,PLK4,PRKAG2,G6PC3
18_Member	KEGG Pathway	hsa04910	Insulin signaling pathway	-5.75825	-3.83084	11/138	207,369,2475,2932,3265,5566,5584,5594,5605,51422,92579	AKT1,ARAF,MTOR,GSK3B,HRAS,PRKACA,PRKCI,MAPK1,MAP2K2,PRKAG2,G6PC3
18_Member	KEGG Pathway	ko04910	Insulin signaling pathway	-5.75825	-3.83084	11/138	207,369,2475,2932,3265,5566,5584,5594,5605,51422,92579	AKT1,ARAF,MTOR,GSK3B,HRAS,PRKACA,PRKCI,MAPK1,MAP2K2,PRKAG2,G6PC3
18_Member	KEGG Pathway	hsa05211	Renal cell carcinoma	-5.74829	-3.82627	8/65	207,369,3265,3725,5062,5063,5594,5605	AKT1,ARAF,HRAS,JUN,PAK2,PAK3,MAPK1,MAP2K2
18_Member	KEGG Pathway	ko05211	Renal cell carcinoma	-5.74829	-3.82627	8/65	207,369,3265,3725,5062,5063,5594,5605	AKT1,ARAF,HRAS,JUN,PAK2,PAK3,MAPK1,MAP2K2
18_Member	KEGG Pathway	hsa05218	Melanoma	-5.54833	-3.64736	8/69	207,369,1019,2260,3265,4193,5594,5605	AKT1,ARAF,CDK4,FGFR1,HRAS,MDM2,MAPK1,MAP2K2
18_Member	KEGG Pathway	ko05218	Melanoma	-5.54833	-3.64736	8/69	207,369,1019,2260,3265,4193,5594,5605	AKT1,ARAF,CDK4,FGFR1,HRAS,MDM2,MAPK1,MAP2K2
18_Member	KEGG Pathway	hsa05213	Endometrial cancer	-5.47941	-3.60315	7/50	207,369,2932,3265,5594,5605,10297	AKT1,ARAF,GSK3B,HRAS,MAPK1,MAP2K2,APC2
18_Member	KEGG Pathway	ko05213	Endometrial cancer	-5.47941	-3.60315	7/50	207,369,2932,3265,5594,5605,10297	AKT1,ARAF,GSK3B,HRAS,MAPK1,MAP2K2,APC2
18_Member	Reactome Gene Sets	R-HSA-5674135	MAP2K and MAPK activation	-5.41595	-3.34198	8/40	369,3265,3674,5594,5605,54518,84292,283455	ARAF,HRAS,ITGA2B,MAPK1,MAP2K2,APBB1IP,WDR83,KSR2
18_Member	Reactome Gene Sets	R-HSA-6802948	Signaling by high-kinase activity BRAF mutants	-5.22416	-3.40226	6/36	369,3265,3674,5594,5605,283455	ARAF,HRAS,ITGA2B,MAPK1,MAP2K2,KSR2
18_Member	KEGG Pathway	hsa05221	Acute myeloid leukemia	-5.19534	-3.38187	7/55	207,369,2322,2475,3265,5594,5605	AKT1,ARAF,FLT3,MTOR,HRAS,MAPK1,MAP2K2
18_Member	KEGG Pathway	ko05221	Acute myeloid leukemia	-5.19534	-3.38187	7/55	207,369,2322,2475,3265,5594,5605	AKT1,ARAF,FLT3,MTOR,HRAS,MAPK1,MAP2K2
18_Member	KEGG Pathway	hsa04660	T cell receptor signaling pathway	-5.13796	-3.34222	9/103	207,1019,2932,3265,3725,5062,5063,5594,5605	AKT1,CDK4,GSK3B,HRAS,JUN,PAK2,PAK3,MAPK1,MAP2K2
18_Member	KEGG Pathway	ko04660	T cell receptor signaling pathway	-5.13796	-3.34222	9/103	207,1019,2932,3265,3725,5062,5063,5594,5605	AKT1,CDK4,GSK3B,HRAS,JUN,PAK2,PAK3,MAPK1,MAP2K2
18_Member	Canonical Pathways	M164	PID ERBB1 DOWNSTREAM PATHWAY	-5.06943	-3.28555	9/105	207,1385,2475,3265,3725,5580,5594,5605,5607	AKT1,CREB1,MTOR,HRAS,JUN,PRKCD,MAPK1,MAP2K2,MAP2K5
18_Member	KEGG Pathway	hsa05205	Proteoglycans in cancer	-4.87914	-3.12419	12/203	207,369,816,2260,2475,3265,4193,5566,5594,5605,6093,54776	AKT1,ARAF,CAMK2B,FGFR1,MTOR,HRAS,MDM2,PRKACA,MAPK1,MAP2K2,ROCK1,PPP1R12C
18_Member	KEGG Pathway	ko05205	Proteoglycans in cancer	-4.87914	-3.12419	12/203	207,369,816,2260,2475,3265,4193,5566,5594,5605,6093,54776	AKT1,ARAF,CAMK2B,FGFR1,MTOR,HRAS,MDM2,PRKACA,MAPK1,MAP2K2,ROCK1,PPP1R12C
18_Member	Reactome Gene Sets	R-HSA-5673000	RAF activation	-4.83994	-3.09341	5/25	369,3265,3717,4296,5605	ARAF,HRAS,JAK2,MAP3K11,MAP2K2
18_Member	Canonical Pathways	M8	PID ENDOTHELIN PATHWAY	-4.79773	-3.05714	7/63	207,3265,3717,3725,5580,5594,5605	AKT1,HRAS,JAK2,JUN,PRKCD,MAPK1,MAP2K2
18_Member	Canonical Pathways	M144	PID CERAMIDE PATHWAY	-4.7977	-2.88282	8/48	207,4609,5580,5594,5605,5610,8738,9448	AKT1,MYC,PRKCD,MAPK1,MAP2K2,EIF2AK2,CRADD,MAP4K4
18_Member	Canonical Pathways	M222	PID CXCR3 PATHWAY	-4.76134	-3.0289	6/43	207,2475,3265,5594,5605,5606	AKT1,MTOR,HRAS,MAPK1,MAP2K2,MAP2K3
18_Member	KEGG Pathway	hsa04919	Thyroid hormone signaling pathway	-4.71842	-2.99626	9/116	207,1733,2475,2932,3265,4193,5566,5594,5605	AKT1,DIO1,MTOR,GSK3B,HRAS,MDM2,PRKACA,MAPK1,MAP2K2
18_Member	GO Biological Processes	GO:0048313	Golgi inheritance	-4.61968	-2.92378	4/14	1263,5594,5605,6811	PLK3,MAPK1,MAP2K2,STX5
18_Member	Reactome Gene Sets	R-HSA-373760	L1CAM interactions	-4.60056	-2.90994	9/120	2048,2260,3674,5594,5605,6196,6328,6334,10381	EPHB2,FGFR1,ITGA2B,MAPK1,MAP2K2,RPS6KA2,SCN3A,SCN8A,TUBB3
18_Member	KEGG Pathway	hsa04150	mTOR signaling pathway	-4.57809	-2.89349	10/151	207,523,526,2475,2932,3265,5594,5605,6196,6446	AKT1,ATP6V1A,ATP6V1B2,MTOR,GSK3B,HRAS,MAPK1,MAP2K2,RPS6KA2,SGK1
18_Member	KEGG Pathway	ko04150	mTOR signaling pathway	-4.57809	-2.89349	10/151	207,523,526,2475,2932,3265,5594,5605,6196,6446	AKT1,ATP6V1A,ATP6V1B2,MTOR,GSK3B,HRAS,MAPK1,MAP2K2,RPS6KA2,SGK1
18_Member	KEGG Pathway	hsa04270	Vascular smooth muscle contraction	-4.57183	-2.89158	9/121	147,369,3778,5566,5580,5594,5605,6093,54776	ADRA1B,ARAF,KCNMA1,PRKACA,PRKCD,MAPK1,MAP2K2,ROCK1,PPP1R12C
18_Member	KEGG Pathway	ko04270	Vascular smooth muscle contraction	-4.57183	-2.89158	9/121	147,369,3778,5566,5580,5594,5605,6093,54776	ADRA1B,ARAF,KCNMA1,PRKACA,PRKCD,MAPK1,MAP2K2,ROCK1,PPP1R12C
18_Member	GO Biological Processes	GO:0048308	organelle inheritance	-4.48939	-2.83266	4/15	1263,5594,5605,6811	PLK3,MAPK1,MAP2K2,STX5
18_Member	KEGG Pathway	hsa04662	B cell receptor signaling pathway	-4.4548	-2.80993	7/71	207,975,2932,3265,3725,5594,5605	AKT1,CD81,GSK3B,HRAS,JUN,MAPK1,MAP2K2
18_Member	KEGG Pathway	hsa05220	Chronic myeloid leukemia	-4.4548	-2.80993	7/71	207,369,1019,3265,4193,5594,5605	AKT1,ARAF,CDK4,HRAS,MDM2,MAPK1,MAP2K2
18_Member	KEGG Pathway	ko04662	B cell receptor signaling pathway	-4.4548	-2.80993	7/71	207,975,2932,3265,3725,5594,5605	AKT1,CD81,GSK3B,HRAS,JUN,MAPK1,MAP2K2
18_Member	KEGG Pathway	ko05220	Chronic myeloid leukemia	-4.4548	-2.80993	7/71	207,369,1019,3265,4193,5594,5605	AKT1,ARAF,CDK4,HRAS,MDM2,MAPK1,MAP2K2
18_Member	Canonical Pathways	M213	PID AR NONGENOMIC PATHWAY	-4.36241	-2.74321	5/31	207,1385,3265,5594,5605	AKT1,CREB1,HRAS,MAPK1,MAP2K2
18_Member	Canonical Pathways	M18895	SA TRKA RECEPTOR	-4.25674	-2.65695	4/17	207,3265,4914,5605	AKT1,HRAS,NTRK1,MAP2K2
18_Member	Canonical Pathways	M186	PID PDGFRB PATHWAY	-4.21374	-2.42334	12/129	3265,3717,3725,4609,5300,5580,5594,5605,5610,5868,23533,93649	HRAS,JAK2,JUN,MYC,PIN1,PRKCD,MAPK1,MAP2K2,EIF2AK2,RAB5A,PIK3R5,MYOCD
18_Member	KEGG Pathway	hsa05223	Non-small cell lung cancer	-4.00916	-2.46421	6/58	207,369,1019,3265,5594,5605	AKT1,ARAF,CDK4,HRAS,MAPK1,MAP2K2
18_Member	KEGG Pathway	ko05223	Non-small cell lung cancer	-4.00916	-2.46421	6/58	207,369,1019,3265,5594,5605	AKT1,ARAF,CDK4,HRAS,MAPK1,MAP2K2
18_Member	Canonical Pathways	M22	PID GMCSF PATHWAY	-3.98056	-2.44158	5/37	3265,3717,5566,5594,5605	HRAS,JAK2,PRKACA,MAPK1,MAP2K2
18_Member	KEGG Pathway	hsa05210	Colorectal cancer	-3.92613	-2.40026	6/60	207,369,2932,3725,5594,10297	AKT1,ARAF,GSK3B,JUN,MAPK1,APC2
18_Member	KEGG Pathway	ko05210	Colorectal cancer	-3.92613	-2.40026	6/60	207,369,2932,3725,5594,10297	AKT1,ARAF,GSK3B,JUN,MAPK1,APC2
18_Member	Reactome Gene Sets	R-HSA-445144	Signal transduction by L1	-3.87383	-2.36347	4/21	2260,3674,5594,5605	FGFR1,ITGA2B,MAPK1,MAP2K2
18_Member	Canonical Pathways	M82	PID RET PATHWAY	-3.8688	-2.36129	5/39	1385,3265,3725,5566,5594	CREB1,HRAS,JUN,PRKACA,MAPK1
18_Member	Canonical Pathways	M7	PID FCER1 PATHWAY	-3.84626	-2.34617	6/62	207,3265,3725,5062,5594,5605	AKT1,HRAS,JUN,PAK2,MAPK1,MAP2K2
18_Member	Reactome Gene Sets	R-HSA-112411	MAPK1 (ERK2) activation	-3.78038	-2.29623	3/9	3717,5594,5605	JAK2,MAPK1,MAP2K2
18_Member	Canonical Pathways	M121	PID MTOR 4PATHWAY	-3.64183	-1.98283	8/69	207,2475,3265,5338,5594,5605,6446,9776	AKT1,MTOR,HRAS,PLD2,MAPK1,MAP2K2,SGK1,ATG13
18_Member	KEGG Pathway	hsa04917	Prolactin signaling pathway	-3.55447	-2.12652	6/70	207,2932,3265,3717,5594,5605	AKT1,GSK3B,HRAS,JAK2,MAPK1,MAP2K2
18_Member	KEGG Pathway	ko04917	Prolactin signaling pathway	-3.55447	-2.12652	6/70	207,2932,3265,3717,5594,5605	AKT1,GSK3B,HRAS,JAK2,MAPK1,MAP2K2
18_Member	KEGG Pathway	hsa05231	Choline metabolism in cancer	-3.53821	-2.11254	7/99	207,2475,3265,3725,5594,5605,23396	AKT1,MTOR,HRAS,JUN,MAPK1,MAP2K2,PIP5K1C
18_Member	KEGG Pathway	ko05231	Choline metabolism in cancer	-3.53821	-2.11254	7/99	207,2475,3265,3725,5594,5605,23396	AKT1,MTOR,HRAS,JUN,MAPK1,MAP2K2,PIP5K1C
18_Member	GO Biological Processes	GO:0000060	protein import into nucleus, translocation	-3.52387	-2.10386	5/46	207,602,3717,3837,5594	AKT1,BCL3,JAK2,KPNB1,MAPK1
18_Member	KEGG Pathway	hsa04210	Apoptosis	-3.37746	-1.99131	8/138	207,1521,3265,3725,4914,5594,5605,8837	AKT1,CTSW,HRAS,JUN,NTRK1,MAPK1,MAP2K2,CFLAR
18_Member	KEGG Pathway	hsa04371	Apelin signaling pathway	-3.37746	-1.99131	8/138	207,2475,3265,5566,5594,5605,30849,51422	AKT1,MTOR,HRAS,PRKACA,MAPK1,MAP2K2,PIK3R4,PRKAG2
18_Member	KEGG Pathway	ko04210	Apoptosis	-3.37746	-1.99131	8/138	207,1521,3265,3725,4914,5594,5605,8837	AKT1,CTSW,HRAS,JUN,NTRK1,MAPK1,MAP2K2,CFLAR
18_Member	KEGG Pathway	hsa05216	Thyroid cancer	-3.31027	-1.94167	4/29	3265,4914,5594,5605	HRAS,NTRK1,MAPK1,MAP2K2
18_Member	KEGG Pathway	ko05216	Thyroid cancer	-3.31027	-1.94167	4/29	3265,4914,5594,5605	HRAS,NTRK1,MAPK1,MAP2K2
18_Member	Canonical Pathways	M231	PID KIT PATHWAY	-3.27322	-1.9145	5/52	207,2932,3265,3717,5605	AKT1,GSK3B,HRAS,JAK2,MAP2K2
18_Member	Reactome Gene Sets	R-HSA-2871796	FCERI mediated MAPK activation	-3.14325	-1.82419	4/32	3265,3725,5062,5594	HRAS,JUN,PAK2,MAPK1
18_Member	KEGG Pathway	hsa04211	Longevity regulating pathway	-2.99588	-1.7108	6/89	207,1385,2475,3265,5566,51422	AKT1,CREB1,MTOR,HRAS,PRKACA,PRKAG2
18_Member	KEGG Pathway	hsa04730	Long-term depression	-2.98688	-1.70635	5/60	369,1394,3265,5594,5605	ARAF,CRHR1,HRAS,MAPK1,MAP2K2
18_Member	KEGG Pathway	ko04730	Long-term depression	-2.98688	-1.70635	5/60	369,1394,3265,5594,5605	ARAF,CRHR1,HRAS,MAPK1,MAP2K2
18_Member	GO Biological Processes	GO:1903358	regulation of Golgi organization	-2.98541	-1.70635	3/16	5594,5605,6811	MAPK1,MAP2K2,STX5
18_Member	KEGG Pathway	hsa04213	Longevity regulating pathway - multiple species	-2.92225	-1.66194	5/62	207,2475,3265,5566,51422	AKT1,MTOR,HRAS,PRKACA,PRKAG2
18_Member	KEGG Pathway	ko04213	Longevity regulating pathway - multiple species	-2.92225	-1.66194	5/62	207,2475,3265,5566,51422	AKT1,MTOR,HRAS,PRKACA,PRKAG2
18_Member	Canonical Pathways	M267	PID ANTHRAX PATHWAY	-2.90521	-1.64874	3/17	5594,5605,5606	MAPK1,MAP2K2,MAP2K3
18_Member	KEGG Pathway	hsa04022	cGMP-PKG signaling pathway	-2.904	-1.64869	8/163	147,207,1385,3778,5594,5605,6093,10105	ADRA1B,AKT1,CREB1,KCNMA1,MAPK1,MAP2K2,ROCK1,PPIF
18_Member	KEGG Pathway	ko04022	cGMP-PKG signaling pathway	-2.904	-1.64869	8/163	147,207,1385,3778,5594,5605,6093,10105	ADRA1B,AKT1,CREB1,KCNMA1,MAPK1,MAP2K2,ROCK1,PPIF
18_Member	Reactome Gene Sets	R-HSA-5675221	Negative regulation of MAPK pathway	-2.77307	-1.55145	4/40	369,3265,5594,5605	ARAF,HRAS,MAPK1,MAP2K2
18_Member	KEGG Pathway	hsa04664	Fc epsilon RI signaling pathway	-2.74224	-1.52979	5/68	207,3265,5594,5605,5606	AKT1,HRAS,MAPK1,MAP2K2,MAP2K3
18_Member	KEGG Pathway	ko04664	Fc epsilon RI signaling pathway	-2.74224	-1.52979	5/68	207,3265,5594,5605,5606	AKT1,HRAS,MAPK1,MAP2K2,MAP2K3
18_Member	GO Biological Processes	GO:0007030	Golgi organization	-2.54592	-1.38628	6/109	1263,2580,5594,5605,6811,11113	PLK3,GAK,MAPK1,MAP2K2,STX5,CIT
18_Member	Reactome Gene Sets	R-HSA-112409	RAF-independent MAPK1/3 activation	-2.51418	-1.36263	3/23	3717,5594,5605	JAK2,MAPK1,MAP2K2
18_Member	Canonical Pathways	M17200	SA B CELL RECEPTOR COMPLEXES	-2.46029	-1.32499	3/24	3265,3725,5594	HRAS,JUN,MAPK1
18_Member	Canonical Pathways	M272	PID CD8 TCR DOWNSTREAM PATHWAY	-2.35163	-0.989596	6/65	567,3265,3725,5594,5605,8784	B2M,HRAS,JUN,MAPK1,MAP2K2,TNFRSF18
18_Member	Canonical Pathways	M122	PID IL2 1PATHWAY	-2.26626	-1.17927	4/55	3265,3725,5594,5605	HRAS,JUN,MAPK1,MAP2K2
18_Member	Canonical Pathways	M55	PID S1P S1P3 PATHWAY	-2.22422	-1.14806	3/29	207,3717,5594	AKT1,JAK2,MAPK1
18_Member	KEGG Pathway	hsa04370	VEGF signaling pathway	-2.15824	-1.10104	4/59	207,3265,5594,5605	AKT1,HRAS,MAPK1,MAP2K2
18_Member	KEGG Pathway	ko04370	VEGF signaling pathway	-2.15824	-1.10104	4/59	207,3265,5594,5605	AKT1,HRAS,MAPK1,MAP2K2
18_Member	Reactome Gene Sets	R-HSA-5339562	Uptake and actions of bacterial toxins	-2.14243	-1.08959	3/31	3320,5605,5606	HSP90AA1,MAP2K2,MAP2K3
18_Member	KEGG Pathway	hsa05212	Pancreatic cancer	-2.03491	-1.00443	4/64	207,369,1019,5594	AKT1,ARAF,CDK4,MAPK1
18_Member	KEGG Pathway	ko05212	Pancreatic cancer	-2.03491	-1.00443	4/64	207,369,1019,5594	AKT1,ARAF,CDK4,MAPK1
18_Member	Canonical Pathways	M10	PID BCR 5PATHWAY	-2.01163	-0.988888	4/65	207,3265,3725,5594	AKT1,HRAS,JUN,MAPK1
19_Summary	Canonical Pathways	M81	PID CDC42 PATHWAY	-8.84815	-6.38383	11/70	2475,2932,3265,3725,3984,4296,5062,5594,5606,8476,10188,23396,29127,1027,5338,6093,11113	MTOR,GSK3B,HRAS,JUN,LIMK1,MAP3K11,PAK2,MAPK1,MAP2K3,CDC42BPA,TNK2,PIP5K1C,RACGAP1,CDKN1B,PLD2,ROCK1,CIT
19_Member	Canonical Pathways	M81	PID CDC42 PATHWAY	-8.84815	-6.38383	11/70	2475,2932,3265,3725,3984,4296,5062,5594,5606,8476,10188	MTOR,GSK3B,HRAS,JUN,LIMK1,MAP3K11,PAK2,MAPK1,MAP2K3,CDC42BPA,TNK2
19_Member	Canonical Pathways	M278	PID RAC1 PATHWAY	-5.24971	-3.42209	7/54	3725,3984,4296,5062,5606,23396,29127	JUN,LIMK1,MAP3K11,PAK2,MAP2K3,PIP5K1C,RACGAP1
19_Member	Canonical Pathways	M12	PID RHOA PATHWAY	-5.01371	-3.03188	8/45	1027,3725,3984,5338,5606,6093,11113,23396	CDKN1B,JUN,LIMK1,PLD2,MAP2K3,ROCK1,CIT,PIP5K1C
20_Summary	GO Biological Processes	GO:0009266	response to temperature stimulus	-8.4874	-5.90352	23/220	207,816,1965,2475,2729,2932,3320,3329,3356,3552,4846,4914,4923,4928,5566,5594,7341,8021,9818,9972,23165,51393,57122,567,1974,3660,3717,3837,5300,5580,5610,6233,6737,9636,9775,9830,6628,6633,6634,96764,1434,4193,5310,6830,7514,10204,10482,10768,11214,23049,10783,91754,6015,6613,1915,10055,10155,387082,2334,25978,28996,57120,83983,5437,5441,2931,10105,51422,8934,26121,351,602,10616,1263,1385,2580,5…	AKT1,CAMK2B,EIF2S1,MTOR,GCLC,GSK3B,HSP90AA1,HSPD1,HTR2A,IL1A,NOS3,NTRK1,NTSR1,NUP98,PRKACA,MAPK1,SUMO1,NUP214,NUP58,NUP153,NUP205,TRPV2,NUP107,B2M,EIF4A2,IRF2,JAK2,KPNB1,PIN1,PRKCD,EIF2AK2,RPS27A,TRIM21,ISG15,EIF4A3,TRIM14,SNRPB,SNRPD2,SNRPD3,TGS1,CSE1L,MDM2,PKD1,SUPT6H,XPO1,NUTF2,NXF1,AHCYL1,AKAP13,SMG1,NEK6,NEK9,RING1,SUMO2,EEF1A1,SAE1,TRIM28,SUMO4,AFF2,CHMP2B,HIPK2,GOPC,TSSK6,POLR2H,POLR2L,GSK…
20_Member	GO Biological Processes	GO:0009266	response to temperature stimulus	-8.4874	-5.90352	23/220	207,816,1965,2475,2729,2932,3320,3329,3356,3552,4846,4914,4923,4928,5566,5594,7341,8021,9818,9972,23165,51393,57122	AKT1,CAMK2B,EIF2S1,MTOR,GCLC,GSK3B,HSP90AA1,HSPD1,HTR2A,IL1A,NOS3,NTRK1,NTSR1,NUP98,PRKACA,MAPK1,SUMO1,NUP214,NUP58,NUP153,NUP205,TRPV2,NUP107
20_Member	GO Biological Processes	GO:0009408	response to heat	-8.15977	-5.6165	19/157	207,816,1965,2475,2729,2932,3320,3552,4846,4928,5566,5594,7341,8021,9818,9972,23165,51393,57122	AKT1,CAMK2B,EIF2S1,MTOR,GCLC,GSK3B,HSP90AA1,IL1A,NOS3,NUP98,PRKACA,MAPK1,SUMO1,NUP214,NUP58,NUP153,NUP205,TRPV2,NUP107
20_Member	Reactome Gene Sets	R-HSA-913531	Interferon Signaling	-7.99243	-5.47182	21/196	567,816,1974,3660,3717,3837,4928,5300,5580,5610,6233,6737,7341,8021,9636,9775,9818,9830,9972,23165,57122	B2M,CAMK2B,EIF4A2,IRF2,JAK2,KPNB1,NUP98,PIN1,PRKCD,EIF2AK2,RPS27A,TRIM21,SUMO1,NUP214,ISG15,EIF4A3,NUP58,TRIM14,NUP153,NUP205,NUP107
20_Member	Reactome Gene Sets	R-HSA-1169408	ISG15 antiviral mechanism	-7.95159	-5.44546	13/71	1974,3837,4928,5300,5610,6233,8021,9636,9775,9818,9972,23165,57122	EIF4A2,KPNB1,NUP98,PIN1,EIF2AK2,RPS27A,NUP214,ISG15,EIF4A3,NUP58,NUP153,NUP205,NUP107
20_Member	Reactome Gene Sets	R-HSA-1169410	Antiviral mechanism by IFN-stimulated genes	-7.95159	-5.44546	13/71	1974,3837,4928,5300,5610,6233,8021,9636,9775,9818,9972,23165,57122	EIF4A2,KPNB1,NUP98,PIN1,EIF2AK2,RPS27A,NUP214,ISG15,EIF4A3,NUP58,NUP153,NUP205,NUP107
20_Member	Reactome Gene Sets	R-HSA-191859	snRNP Assembly	-7.92581	-5.58197	7/52	4928,6628,6633,6634,9818,57122,96764	NUP98,SNRPB,SNRPD2,SNRPD3,NUP58,NUP107,TGS1
20_Member	Reactome Gene Sets	R-HSA-194441	Metabolism of non-coding RNA	-7.92581	-5.58197	7/52	4928,6628,6633,6634,9818,57122,96764	NUP98,SNRPB,SNRPD2,SNRPD3,NUP58,NUP107,TGS1
20_Member	GO Biological Processes	GO:0034605	cellular response to heat	-7.05813	-4.70117	15/114	816,1965,2475,2932,3320,3552,4928,5566,5594,7341,8021,9818,9972,23165,57122	CAMK2B,EIF2S1,MTOR,GSK3B,HSP90AA1,IL1A,NUP98,PRKACA,MAPK1,SUMO1,NUP214,NUP58,NUP153,NUP205,NUP107
20_Member	Reactome Gene Sets	R-HSA-168276	NS1 Mediated Effects on Host Pathways	-6.5906	-4.28592	9/39	3837,4928,5610,8021,9636,9818,9972,23165,57122	KPNB1,NUP98,EIF2AK2,NUP214,ISG15,NUP58,NUP153,NUP205,NUP107
20_Member	Reactome Gene Sets	R-HSA-168253	Host Interactions with Influenza Factors	-6.39066	-4.11623	9/41	3837,4928,5610,8021,9636,9818,9972,23165,57122	KPNB1,NUP98,EIF2AK2,NUP214,ISG15,NUP58,NUP153,NUP205,NUP107
20_Member	GO Biological Processes	GO:0051168	nuclear export	-6.3789	-4.11275	18/183	1434,2932,4193,4928,5310,6830,7514,8021,9775,9818,9972,10204,10482,10768,11214,23049,23165,57122	CSE1L,GSK3B,MDM2,NUP98,PKD1,SUPT6H,XPO1,NUP214,EIF4A3,NUP58,NUP153,NUTF2,NXF1,AHCYL1,AKAP13,SMG1,NUP205,NUP107
20_Member	Reactome Gene Sets	R-HSA-3301854	Nuclear Pore Complex (NPC) Disassembly	-5.98837	-3.79223	8/34	4928,8021,9818,9972,10783,23165,57122,91754	NUP98,NUP214,NUP58,NUP153,NEK6,NUP205,NUP107,NEK9
20_Member	Reactome Gene Sets	R-HSA-4570464	SUMOylation of RNA binding proteins	-5.93901	-3.7587	9/46	4928,6015,6613,7341,8021,9818,9972,23165,57122	NUP98,RING1,SUMO2,SUMO1,NUP214,NUP58,NUP153,NUP205,NUP107
20_Member	Reactome Gene Sets	R-HSA-3371556	Cellular response to heat stress	-5.93622	-3.7587	12/88	816,1915,2475,2932,3320,4928,5594,8021,9818,9972,23165,57122	CAMK2B,EEF1A1,MTOR,GSK3B,HSP90AA1,NUP98,MAPK1,NUP214,NUP58,NUP153,NUP205,NUP107
20_Member	Reactome Gene Sets	R-HSA-177243	Interactions of Rev with host cellular proteins	-5.88476	-3.71715	8/35	3837,4928,7514,8021,9818,9972,23165,57122	KPNB1,NUP98,XPO1,NUP214,NUP58,NUP153,NUP205,NUP107
20_Member	GO Biological Processes	GO:1900034	regulation of cellular response to heat	-5.63755	-3.53078	11/78	816,2475,2932,3320,4928,5594,8021,9818,9972,23165,57122	CAMK2B,MTOR,GSK3B,HSP90AA1,NUP98,MAPK1,NUP214,NUP58,NUP153,NUP205,NUP107
20_Member	GO Biological Processes	GO:0016925	protein sumoylation	-5.62587	-3.52193	12/94	4193,4928,6613,7341,8021,9818,9972,10055,10155,23165,57122,387082	MDM2,NUP98,SUMO2,SUMO1,NUP214,NUP58,NUP153,SAE1,TRIM28,NUP205,NUP107,SUMO4
20_Member	GO Biological Processes	GO:0006997	nucleus organization	-5.61699	-3.51586	15/147	2334,4928,7341,8021,9818,9972,10204,10783,23165,25978,28996,57120,57122,83983,91754	AFF2,NUP98,SUMO1,NUP214,NUP58,NUP153,NUTF2,NEK6,NUP205,CHMP2B,HIPK2,GOPC,NUP107,TSSK6,NEK9
20_Member	Reactome Gene Sets	R-HSA-168271	Transport of Ribonucleoproteins into the Host Nucleus	-5.27921	-3.2283	7/30	3837,4928,8021,9818,9972,23165,57122	KPNB1,NUP98,NUP214,NUP58,NUP153,NUP205,NUP107
20_Member	Reactome Gene Sets	R-HSA-168333	NEP/NS2 Interacts with the Cellular Export Machinery	-5.27921	-3.2283	7/30	4928,7514,8021,9818,9972,23165,57122	NUP98,XPO1,NUP214,NUP58,NUP153,NUP205,NUP107
20_Member	Reactome Gene Sets	R-HSA-168325	Viral Messenger RNA Synthesis	-5.24806	-3.20946	8/42	4928,5437,5441,8021,9818,9972,23165,57122	NUP98,POLR2H,POLR2L,NUP214,NUP58,NUP153,NUP205,NUP107
20_Member	GO Biological Processes	GO:0043467	regulation of generation of precursor metabolites and energy	-5.19417	-3.16279	13/121	207,2475,2931,2932,3356,4928,8021,9818,9972,10105,23165,51422,57122	AKT1,MTOR,GSK3A,GSK3B,HTR2A,NUP98,NUP214,NUP58,NUP153,PPIF,NUP205,PRKAG2,NUP107
20_Member	GO Biological Processes	GO:0007077	mitotic nuclear envelope disassembly	-5.08965	-3.07923	8/44	4928,8021,9818,9972,10783,23165,57122,91754	NUP98,NUP214,NUP58,NUP153,NEK6,NUP205,NUP107,NEK9
20_Member	Reactome Gene Sets	R-HSA-4615885	SUMOylation of DNA replication proteins	-5.08965	-3.07923	8/44	4928,6613,7341,8021,9818,9972,23165,57122	NUP98,SUMO2,SUMO1,NUP214,NUP58,NUP153,NUP205,NUP107
20_Member	Reactome Gene Sets	R-HSA-168274	Export of Viral Ribonucleoproteins from Nucleus	-5.07876	-3.07591	7/32	4928,7514,8021,9818,9972,23165,57122	NUP98,XPO1,NUP214,NUP58,NUP153,NUP205,NUP107
20_Member	Reactome Gene Sets	R-HSA-180746	Nuclear import of Rev protein	-5.07876	-3.07591	7/32	3837,4928,8021,9818,9972,23165,57122	KPNB1,NUP98,NUP214,NUP58,NUP153,NUP205,NUP107
20_Member	GO Biological Processes	GO:0075733	intracellular transport of virus	-5.06381	-3.06902	9/58	3837,4928,6233,7514,8021,9818,9972,23165,57122	KPNB1,NUP98,RPS27A,XPO1,NUP214,NUP58,NUP153,NUP205,NUP107
20_Member	GO Biological Processes	GO:0044766	multi-organism transport	-5.00821	-3.03062	10/74	3837,4928,6233,7514,8021,8934,9818,9972,23165,57122	KPNB1,NUP98,RPS27A,XPO1,NUP214,RAB29,NUP58,NUP153,NUP205,NUP107
20_Member	GO Biological Processes	GO:1902579	multi-organism localization	-5.00821	-3.03062	10/74	3837,4928,6233,7514,8021,8934,9818,9972,23165,57122	KPNB1,NUP98,RPS27A,XPO1,NUP214,RAB29,NUP58,NUP153,NUP205,NUP107
20_Member	Reactome Gene Sets	R-HSA-159227	Transport of the SLBP independent Mature mRNA	-4.98417	-3.017	7/33	4928,8021,9818,9972,10482,23165,57122	NUP98,NUP214,NUP58,NUP153,NXF1,NUP205,NUP107
20_Member	Reactome Gene Sets	R-HSA-165054	Rev-mediated nuclear export of HIV RNA	-4.98417	-3.017	7/33	4928,7514,8021,9818,9972,23165,57122	NUP98,XPO1,NUP214,NUP58,NUP153,NUP205,NUP107
20_Member	Reactome Gene Sets	R-HSA-159230	Transport of the SLBP Dependant Mature mRNA	-4.893	-2.95757	7/34	4928,8021,9818,9972,10482,23165,57122	NUP98,NUP214,NUP58,NUP153,NXF1,NUP205,NUP107
20_Member	GO Biological Processes	GO:0071166	ribonucleoprotein complex localization	-4.88909	-2.95557	13/129	4928,6830,7514,8021,9775,9818,9972,10482,23049,23165,26121,57122,96764	NUP98,SUPT6H,XPO1,NUP214,EIF4A3,NUP58,NUP153,NXF1,SMG1,NUP205,PRPF31,NUP107,TGS1
20_Member	GO Biological Processes	GO:0046794	transport of virus	-4.87948	-2.949	9/61	3837,4928,6233,7514,8021,9818,9972,23165,57122	KPNB1,NUP98,RPS27A,XPO1,NUP214,NUP58,NUP153,NUP205,NUP107
20_Member	GO Biological Processes	GO:0051169	nuclear transport	-4.81192	-2.88782	16/192	351,602,3717,4928,6830,7514,8021,9775,9818,9972,10482,10616,23049,23165,57122,96764	APP,BCL3,JAK2,NUP98,SUPT6H,XPO1,NUP214,EIF4A3,NUP58,NUP153,NXF1,RBCK1,SMG1,NUP205,NUP107,TGS1
20_Member	GO Biological Processes	GO:0030397	membrane disassembly	-4.7977	-2.88282	8/48	4928,8021,9818,9972,10783,23165,57122,91754	NUP98,NUP214,NUP58,NUP153,NEK6,NUP205,NUP107,NEK9
20_Member	GO Biological Processes	GO:0051081	nuclear envelope disassembly	-4.7977	-2.88282	8/48	4928,8021,9818,9972,10783,23165,57122,91754	NUP98,NUP214,NUP58,NUP153,NEK6,NUP205,NUP107,NEK9
20_Member	Reactome Gene Sets	R-HSA-2980766	Nuclear Envelope Breakdown	-4.59763	-2.72282	8/51	4928,8021,9818,9972,10783,23165,57122,91754	NUP98,NUP214,NUP58,NUP153,NEK6,NUP205,NUP107,NEK9
20_Member	GO Biological Processes	GO:0010256	endomembrane system organization	-4.45645	-2.60904	24/399	207,1263,1385,2580,4928,5580,5594,5605,5798,6811,7341,8021,8934,9818,9972,10204,10783,11113,23165,25978,51429,57122,64400,91754	AKT1,PLK3,CREB1,GAK,NUP98,PRKCD,MAPK1,MAP2K2,PTPRN,STX5,SUMO1,NUP214,RAB29,NUP58,NUP153,NUTF2,NEK6,CIT,NUP205,CHMP2B,SNX9,NUP107,AKTIP,NEK9
20_Member	GO Biological Processes	GO:0006998	nuclear envelope organization	-4.42607	-2.58688	10/86	4928,7341,8021,9818,9972,10204,10783,23165,57122,91754	NUP98,SUMO1,NUP214,NUP58,NUP153,NUTF2,NEK6,NUP205,NUP107,NEK9
20_Member	Reactome Gene Sets	R-HSA-159231	Transport of Mature mRNA Derived from an Intronless Transcript	-4.40684	-2.57405	7/40	4928,8021,9818,9972,10482,23165,57122	NUP98,NUP214,NUP58,NUP153,NXF1,NUP205,NUP107
20_Member	Reactome Gene Sets	R-HSA-4551638	SUMOylation of chromatin organization proteins	-4.38772	-2.55716	9/70	4928,6015,6613,7341,8021,9818,9972,23165,57122	NUP98,RING1,SUMO2,SUMO1,NUP214,NUP58,NUP153,NUP205,NUP107
20_Member	GO Biological Processes	GO:0005975	carbohydrate metabolic process	-4.36084	-2.53477	31/595	207,2475,2539,2729,2931,2932,3356,3767,4125,4886,4923,4928,5165,5226,6233,6514,8021,8704,9818,9972,10559,23165,23563,27329,30815,51172,51422,55577,57122,84197,92579	AKT1,MTOR,G6PD,GCLC,GSK3A,GSK3B,HTR2A,KCNJ11,MAN2B1,NPY1R,NTSR1,NUP98,PDK3,PGD,RPS27A,SLC2A2,NUP214,B4GALT2,NUP58,NUP153,SLC35A1,NUP205,CHST5,ANGPTL3,ST6GALNAC6,NAGPA,PRKAG2,NAGK,NUP107,POMK,G6PC3
20_Member	Reactome Gene Sets	R-HSA-159234	Transport of Mature mRNAs Derived from Intronless Transcripts	-4.33446	-2.51722	7/41	4928,8021,9818,9972,10482,23165,57122	NUP98,NUP214,NUP58,NUP153,NXF1,NUP205,NUP107
20_Member	GO Biological Processes	GO:0051028	mRNA transport	-4.25528	-2.45518	13/148	4928,6830,7514,8021,8570,9775,9818,9972,10204,10482,23049,23165,57122	NUP98,SUPT6H,XPO1,NUP214,KHSRP,EIF4A3,NUP58,NUP153,NUTF2,NXF1,SMG1,NUP205,NUP107
20_Member	Reactome Gene Sets	R-HSA-170822	Regulation of Glucokinase by Glucokinase Regulatory Protein	-4.19071	-2.40304	6/30	4928,8021,9818,9972,23165,57122	NUP98,NUP214,NUP58,NUP153,NUP205,NUP107
20_Member	GO Biological Processes	GO:0043470	regulation of carbohydrate catabolic process	-4.14752	-2.36794	9/75	2931,3356,4928,8021,9818,9972,23165,51422,57122	GSK3A,HTR2A,NUP98,NUP214,NUP58,NUP153,NUP205,PRKAG2,NUP107
20_Member	GO Biological Processes	GO:0006109	regulation of carbohydrate metabolic process	-4.11908	-2.34745	14/174	207,2475,2931,2932,3356,4923,4928,5165,8021,9818,9972,23165,51422,57122	AKT1,MTOR,GSK3A,GSK3B,HTR2A,NTSR1,NUP98,PDK3,NUP214,NUP58,NUP153,NUP205,PRKAG2,NUP107
20_Member	Reactome Gene Sets	R-HSA-3108214	SUMOylation of DNA damage response and repair proteins	-4.1019	-2.33289	9/76	4928,6015,6613,7341,8021,9818,9972,23165,57122	NUP98,RING1,SUMO2,SUMO1,NUP214,NUP58,NUP153,NUP205,NUP107
20_Member	Reactome Gene Sets	R-HSA-180910	Vpr-mediated nuclear import of PICs	-4.02463	-2.28126	6/32	4928,8021,9818,9972,23165,57122	NUP98,NUP214,NUP58,NUP153,NUP205,NUP107
20_Member	GO Biological Processes	GO:0006409	tRNA export from nucleus	-3.94624	-2.21662	6/33	4928,8021,9818,9972,23165,57122	NUP98,NUP214,NUP58,NUP153,NUP205,NUP107
20_Member	GO Biological Processes	GO:0071431	tRNA-containing ribonucleoprotein complex export from nucleus	-3.94624	-2.21662	6/33	4928,8021,9818,9972,23165,57122	NUP98,NUP214,NUP58,NUP153,NUP205,NUP107
20_Member	GO Biological Processes	GO:0051031	tRNA transport	-3.79774	-2.09957	6/35	4928,8021,9818,9972,23165,57122	NUP98,NUP214,NUP58,NUP153,NUP205,NUP107
20_Member	GO Biological Processes	GO:0097064	ncRNA export from nucleus	-3.79774	-2.09957	6/35	4928,8021,9818,9972,23165,57122	NUP98,NUP214,NUP58,NUP153,NUP205,NUP107
20_Member	Reactome Gene Sets	R-HSA-176033	Interactions of Vpr with host cellular proteins	-3.79774	-2.09957	6/35	4928,8021,9818,9972,23165,57122	NUP98,NUP214,NUP58,NUP153,NUP205,NUP107
20_Member	GO Biological Processes	GO:0006110	regulation of glycolytic process	-3.73169	-2.04769	8/67	3356,4928,8021,9818,9972,23165,51422,57122	HTR2A,NUP98,NUP214,NUP58,NUP153,NUP205,PRKAG2,NUP107
20_Member	Reactome Gene Sets	R-HSA-3371453	Regulation of HSF1-mediated heat shock response	-3.68634	-2.01189	8/68	2932,4928,5594,8021,9818,9972,23165,57122	GSK3B,NUP98,MAPK1,NUP214,NUP58,NUP153,NUP205,NUP107
20_Member	GO Biological Processes	GO:0050657	nucleic acid transport	-3.66676	-1.99856	14/192	4928,6830,7514,8021,8570,9775,9818,9972,10204,10482,23049,23165,57122,96764	NUP98,SUPT6H,XPO1,NUP214,KHSRP,EIF4A3,NUP58,NUP153,NUTF2,NXF1,SMG1,NUP205,NUP107,TGS1
20_Member	GO Biological Processes	GO:0050658	RNA transport	-3.66676	-1.99856	14/192	4928,6830,7514,8021,8570,9775,9818,9972,10204,10482,23049,23165,57122,96764	NUP98,SUPT6H,XPO1,NUP214,KHSRP,EIF4A3,NUP58,NUP153,NUTF2,NXF1,SMG1,NUP205,NUP107,TGS1
20_Member	GO Biological Processes	GO:0071426	ribonucleoprotein complex export from nucleus	-3.63532	-1.97733	11/127	4928,6830,7514,8021,9775,9818,9972,10482,23049,23165,57122	NUP98,SUPT6H,XPO1,NUP214,EIF4A3,NUP58,NUP153,NXF1,SMG1,NUP205,NUP107
20_Member	GO Biological Processes	GO:0006403	RNA localization	-3.61562	-2.16834	7/229	4928,9818,10204,10482,26121,57122,96764	NUP98,NUP58,NUTF2,NXF1,PRPF31,NUP107,TGS1
20_Member	GO Biological Processes	GO:0051196	regulation of coenzyme metabolic process	-3.60799	-1.95602	9/88	3356,4928,5165,8021,9818,9972,23165,51422,57122	HTR2A,NUP98,PDK3,NUP214,NUP58,NUP153,NUP205,PRKAG2,NUP107
20_Member	GO Biological Processes	GO:0051236	establishment of RNA localization	-3.59724	-1.94912	14/195	4928,6830,7514,8021,8570,9775,9818,9972,10204,10482,23049,23165,57122,96764	NUP98,SUPT6H,XPO1,NUP214,KHSRP,EIF4A3,NUP58,NUP153,NUTF2,NXF1,SMG1,NUP205,NUP107,TGS1
20_Member	GO Biological Processes	GO:0015931	nucleobase-containing compound transport	-3.58126	-2.1458	7/232	4928,9818,10204,10482,10559,57122,96764	NUP98,NUP58,NUTF2,NXF1,SLC35A1,NUP107,TGS1
20_Member	GO Biological Processes	GO:0006406	mRNA export from nucleus	-3.55669	-1.92324	10/109	4928,6830,8021,9775,9818,9972,10482,23049,23165,57122	NUP98,SUPT6H,NUP214,EIF4A3,NUP58,NUP153,NXF1,SMG1,NUP205,NUP107
20_Member	GO Biological Processes	GO:0071427	mRNA-containing ribonucleoprotein complex export from nucleus	-3.55669	-1.92324	10/109	4928,6830,8021,9775,9818,9972,10482,23049,23165,57122	NUP98,SUPT6H,NUP214,EIF4A3,NUP58,NUP153,NXF1,SMG1,NUP205,NUP107
20_Member	GO Biological Processes	GO:0006732	coenzyme metabolic process	-3.54834	-1.91869	21/375	191,2346,2539,2729,3356,4928,5096,5165,5226,5805,8021,8875,9818,9972,10768,23165,51422,55229,56997,57122,65220	AHCY,FOLH1,G6PD,GCLC,HTR2A,NUP98,PCCB,PDK3,PGD,PTS,NUP214,VNN2,NUP58,NUP153,AHCYL1,NUP205,PRKAG2,PANK4,COQ8A,NUP107,NADK
20_Member	GO Biological Processes	GO:1903578	regulation of ATP metabolic process	-3.53411	-1.90824	9/90	3356,4928,8021,9818,9972,10105,23165,51422,57122	HTR2A,NUP98,NUP214,NUP58,NUP153,PPIF,NUP205,PRKAG2,NUP107
20_Member	Reactome Gene Sets	R-HSA-2990846	SUMOylation	-3.518	-1.89957	11/131	4193,4928,6015,6613,7341,8021,9818,9972,10055,23165,57122	MDM2,NUP98,RING1,SUMO2,SUMO1,NUP214,NUP58,NUP153,SAE1,NUP205,NUP107
20_Member	GO Biological Processes	GO:0060968	regulation of gene silencing	-3.46116	-1.85812	11/133	4928,5253,5437,5441,5605,8021,9818,9972,10155,23165,57122	NUP98,PHF2,POLR2H,POLR2L,MAP2K2,NUP214,NUP58,NUP153,TRIM28,NUP205,NUP107
20_Member	Reactome Gene Sets	R-HSA-159236	Transport of Mature mRNA derived from an Intron-Containing Transcript	-3.43094	-1.83584	8/74	4928,8021,9775,9818,9972,10482,23165,57122	NUP98,NUP214,EIF4A3,NUP58,NUP153,NXF1,NUP205,NUP107
20_Member	GO Biological Processes	GO:0055086	nucleobase-containing small molecule metabolic process	-3.36336	-1.77862	34/769	191,477,515,523,526,790,1394,1740,2475,2539,2550,2931,2936,3356,4714,4846,4913,4928,5226,5594,5631,8021,9818,9972,10105,10768,23165,27233,51422,55229,55577,57122,65220,377841	AHCY,ATP1A2,ATP5PB,ATP6V1A,ATP6V1B2,CAD,CRHR1,DLG2,MTOR,G6PD,GABBR1,GSK3A,GSR,HTR2A,NDUFB8,NOS3,NTHL1,NUP98,PGD,MAPK1,PRPS1,NUP214,NUP58,NUP153,PPIF,AHCYL1,NUP205,SULT1C4,PRKAG2,PANK4,NAGK,NUP107,NADK,ENTPD8
20_Member	Reactome Gene Sets	R-HSA-162599	Late Phase of HIV Life Cycle	-3.27113	-1.70617	11/140	4928,5437,5441,6233,7514,8021,9818,9972,23165,25978,57122	NUP98,POLR2H,POLR2L,RPS27A,XPO1,NUP214,NUP58,NUP153,NUP205,CHMP2B,NUP107
20_Member	Reactome Gene Sets	R-HSA-72202	Transport of Mature Transcript to Cytoplasm	-3.09393	-1.57696	8/83	4928,8021,9775,9818,9972,10482,23165,57122	NUP98,NUP214,EIF4A3,NUP58,NUP153,NXF1,NUP205,NUP107
20_Member	Reactome Gene Sets	R-HSA-3108232	SUMO E3 ligases SUMOylate target proteins	-3.08393	-1.56844	10/125	4193,4928,6015,6613,7341,8021,9818,9972,23165,57122	MDM2,NUP98,RING1,SUMO2,SUMO1,NUP214,NUP58,NUP153,NUP205,NUP107
20_Member	Reactome Gene Sets	R-HSA-5578749	Transcriptional regulation by small RNAs	-3.04129	-1.53729	9/105	4928,5437,5441,8021,8341,9818,9972,23165,57122	NUP98,POLR2H,POLR2L,NUP214,HIST1H2BN,NUP58,NUP153,NUP205,NUP107
20_Member	GO Biological Processes	GO:0006405	RNA export from nucleus	-3.03065	-1.53089	10/127	4928,6830,8021,9775,9818,9972,10482,23049,23165,57122	NUP98,SUPT6H,NUP214,EIF4A3,NUP58,NUP153,NXF1,SMG1,NUP205,NUP107
20_Member	Reactome Gene Sets	R-HSA-72306	tRNA processing	-3.0118	-1.519	9/106	1787,2058,4928,8021,9818,9972,23165,57122,115708	TRDMT1,EPRS,NUP98,NUP214,NUP58,NUP153,NUP205,NUP107,TRMT61A
20_Member	GO Biological Processes	GO:0060964	regulation of gene silencing by miRNA	-2.9827	-1.49877	9/107	4928,5437,5441,5605,8021,9818,9972,23165,57122	NUP98,POLR2H,POLR2L,MAP2K2,NUP214,NUP58,NUP153,NUP205,NUP107
20_Member	GO Biological Processes	GO:0060147	regulation of posttranscriptional gene silencing	-2.89754	-1.43346	9/110	4928,5437,5441,5605,8021,9818,9972,23165,57122	NUP98,POLR2H,POLR2L,MAP2K2,NUP214,NUP58,NUP153,NUP205,NUP107
20_Member	GO Biological Processes	GO:0060966	regulation of gene silencing by RNA	-2.89754	-1.43346	9/110	4928,5437,5441,5605,8021,9818,9972,23165,57122	NUP98,POLR2H,POLR2L,MAP2K2,NUP214,NUP58,NUP153,NUP205,NUP107
20_Member	Reactome Gene Sets	R-HSA-70171	Glycolysis	-2.86501	-1.40968	7/70	4928,5566,8021,9818,9972,23165,57122	NUP98,PRKACA,NUP214,NUP58,NUP153,NUP205,NUP107
20_Member	Reactome Gene Sets	R-HSA-211000	Gene Silencing by RNA	-2.82871	-1.38359	10/135	3320,4928,5437,5441,8021,8341,9818,9972,23165,57122	HSP90AA1,NUP98,POLR2H,POLR2L,NUP214,HIST1H2BN,NUP58,NUP153,NUP205,NUP107
20_Member	Reactome Gene Sets	R-HSA-6784531	tRNA processing in the nucleus	-2.6794	-1.263	6/56	4928,8021,9818,9972,23165,57122	NUP98,NUP214,NUP58,NUP153,NUP205,NUP107
