# Supplementary material for: Metascape provides a biologist-oriented resource for the analysis of systems-level datasets
Source: Nat Commun. 2019 Apr 3;10:1523. doi: 10.1038/s41467-019-09234-6 (PMC6447622; doi:10.1038/s41467-019-09234-6)
Supplement: Supplementary file 7 — Supplementary Data 5 [file 41467_2019_9234_MOESM7_ESM.xlsx]

## Sheet: Supplementary Data 5
Supplementary Data 5: Applications of Metascape visualizations and spreadsheets in publications.
		Citations	9	83	32	48	9	1	39	35	83	112
		Example Screenshot
PubMed ID	Reference	Journal	Circos Plot	Enrichment Bar Graph	Enrichment Heatmap	Enrichment Network	Protein Complex Network	Membership Pie Chart	Spreadsheet	Multiple	Single	Either
30456386	Furth et al. 2018	Life Science Alliance			Figure S7					1	0	1
30456384	Tabaglio et al. 2018	Life Science Alliance		Figure 5.A,C						0	1	1
30417100	Wang et al. 2018	Science advances		Fig S3.D						0	1	1
30397315	Michel et al. 2018	Nature cell biology		Suppl Figure 5.a						0	1	1
30374110	Gao et al. 2018	Nature communications			Suppl Figure 6, Suppl Figure 9.d					1	0	1
n/a	Gao et al. 2018	Int J Clin Exp Med		Figure 10						0	1	1
30368216	Tian et al. 2018	Mol Therapy Nucl Acids		Figure 8.B		Figure 8.A			Suppl Table 2	0	1	1
30368216	Tian et al. 2018	Molecular therapy. Nucleic acids		Figure 8.B		Figure 8.A			Suppl Table 2	0	1	1
30367091	Li et al. 2018	Scientific reports					Figure 5.D			0	0	0
n/a	Wang et al. 2018	Exp and Ther Med							Table II, III	0	0	0
n/a	Piche et al. 2018	Cell and Mol Gastroenterology and Hepatology							Table S2, S4, S6, S8	0	0	0
30365225	Zhu et al. 2018	Proteomics. Clinical applications					Figure 4.B-D,G-L		Table S6	0	0	0
30340042	Liang et al. 2018	Cell				Figure 6.D				0	0	0
30333187	Yao et al. 2018	Proceedings of the National Academy of Sciences of the United States of America	Fig S8.A		Fig S8.A-B					1	0	1
30332641	Zhang et al. 2018	Cell reports		Figure 2.F, Figure S6.F						0	1	1
30324908	Putzbach et al. 2018	eLife			Figure 2.D					1	0	1
30312658	Li et al. 2018	Cellular signalling				Figure 3.D				0	0	0
30309298	Rytkonen et al. 2018	Reproductive sciences (Thousand Oaks, Calif.)	Figure 1.A-B, Figure 2.A		Figure 3.A				Suppl Table S3.A-E	1	0	1
30297870	Zhang et al. 2018	Cell research				Figure 4.C				0	0	0
n/a	Xu et al. 2018	Int J Clin Exp Med				Figure 2				0	0	0
30269951	Admasu et al. 2018	Developmental cell	Figure 2.A, Figure S3.A							1	0	1
30269365	Zheng et al. 2018	Journal of cellular biochemistry		Figure 3.A		Figure 3.B, Figure 4.D				0	1	1
30266403	Zhang et al. 2018	Biochem Biophy Res Comm		Fig 3.G-J						0	1	1
30262563	Portale et al. 2018	Haematologica		Suppl Figure 3.A						0	1	1
30247986	Yang et al. 2018	FASEB journal : official publication of the Federation of American Societies for Experimental Biology		Figure 7.C-D						0	1	1
30247731	Laing et al. 2018	Sleep							DataSet S2	0	0	0
30247619	Herrera et al. 2018	Nucleic acids research				Figure 4.B				0	0	0
30233637	Gao et al. 2018	Frontiers in genetics		Figure 3			Figure 4		Table S2	0	1	1
30214455	Li et al. 2018	Frontiers in genetics		Figure 4			Figure 5			0	1	1
30206359	Iness et al. 2018	Oncogene			Figure S4.C,D					1	0	1
30205363	Lin et al. 2018	Aging		Figure 5.B		Figure 5.C				0	1	1
30197754	Ojalill et al. 2018	Oncotarget		Figure 5.B						0	1	1
30197081	Meyer et al. 2018	Cell		Figure 4.C						0	1	1
30165428	Cuthbert et al. 2018	Biology of reproduction			Figure 3.A	Figure 3.B			Supplementary File 2	1	0	1
30158870	Qiu et al. 2018	Frontiers in pharmacology					Figure 4, Supplementary Figure 1-6		Table 4	0	0	0
30154460	Yong et al. 2018	Cell death & disease		Fig 7.B		Fig 7.C			Suppl. Table 3	0	1	1
30154100	Browning et al. 2018	Science signaling				Fig 5.C			Table S2	0	0	0
30143619	Peterson et al. 2018	Nature communications				Fig 4.e				0	0	0
30139326	Wu et al. 2018	BMC genomics		Additional File 11-13						0	1	1
30137431	Vervoort et al. 2018	Nucleic acids research		Figure 3.B						0	1	1
30135482	Scavuzzo et al. 2018	Nature communications		Suppl Figure 15.c						0	1	1
30125946	Palma et al. 2018	British journal of haematology			Figure 2.B					1	0	1
30119248	Tao et al. 2018	Biomedicine & Pharmacotherapy		Figure 1.C		Figure 1.D				0	1	1
30078555	Veerapandian et al. 2018	Stem cell reports		Figure 5.E						0	1	1
30063863	Matteucci et al. 2018	Expert opinion on biological therapy		Figure 1.A-B		Figure 2, Figure 3				0	1	1
30037849	Kerdidani et al. 2018	Journal of immunology (Baltimore, Md. : 1950)			Figure 5.D-E					1	0	1
30026672	Tian et al. 2018	Cancer cell international		Figure 5.b		Figure 5.a			Table S2	0	1	1
30018179	Gu et al. 2018	Aging		Figure 4.b		Figure 4.c				0	1	1
30006544	Gauvrit et al. 2018	Nature communications		Suppl. Figure 7.a-d						0	1	1
29982443	Wang et al. 2018	The international journal of neuropsychopharmacology		Figure 2.D, Figure 3.B	Figure 3.D					1	1	1
29974865	Lee et al. 2018	Developmental cell							Table S1	0	0	0
29972774	Gegonne et al. 2018	Cell reports		Figure S3, Figrue S4.A-B, Figure S5, Figure S6.A-B						0	1	1
29931229	Rozenberg et al. 2018	Nucleic acids research				Figure 3.B-C, Suppl. Fig4.B-C				0	0	0
29912901	Halliday et al. 2018	PLoS genetics							Suppl. Table 2	0	0	0
29900229	Hong et al. 2018	Data in Brief		Figure 2.A						0	1	1
29895831	Sumi et al. 2018	Scientific reports		Figure 6.a						0	1	1
29871935	Li et al. 2018	Cancer research							Suppl. Table 2	0	0	0
29871653	Abdelmoez et al. 2018	Genome biology		Figure 2.b, Figure 3.b						0	1	1
29871627	Wang et al. 2018	BMC medical genomics		Figure S1			Figure S2			0	1	1
29870118	Marsman et al. 2018	Immunology and cell biology		Figure S2.a						0	1	1
29866656	Fischietti et al. 2018	Molecular and cellular biology		Figure 1.D,E, Figure 6.B						0	1	1
29849141	Fraietta et al. 2018	Nature		Extended Data Fig. 6 b-c					Suppl. Table 5	0	1	1
29805765	Hamilton et al. 2018	Oncotarget							Suppl. Table 1	0	0	0
29785026	Wang et al. 2018	Nature medicine		Suppl Figure 6.a,d						0	1	1
29775899	Wu et al. 2018	Biomedicine & pharmacotherapy		Figure 1.C		Figure 1.D				0	1	1
29768211	Stelekati et al. 2018	Cell reports		Figure 3.A		Figure 3.B				0	1	1
29760954	Miyazaki et al. 2018	Cell death discovery							Suppl. Table 1	0	0	0
29759984	Fei et al. 2018	Genes & development		Suppl S6.B						0	1	1
29748445	Zhang et al. 2018	Haematologica				Figure 2.B				0	0	0
29743643	Vdovikova et al. 2018	Scientific reports			Figure 1.F, Figure 2.D, Figure 3.C					1	0	1
29706538	Zirkel et al. 2018	Molecular cell		Figure S1.E,G,I, Figure S7.B,E, Figure S9.M	Figure 1.B, Figure 5.A-B, Figure S1.F					1	1	1
29703840	Zook et al. 2018	Science immunology							Table S2	0	0	0
29691479	Zhang et al. 2018	Scientific reports			Figure 2.B, Figure 3.B, Figure 5, Figure S1.A, Figure S2					1	0	1
29689192	Xiao et al. 2018	Developmental cell							Suppl Table	0	0	0
29670286	Kim et al. 2018	Nature		Extend Figure 3.d						0	1	1
29599141	Wagner et al. 2018	Arteriosclerosis, thrombosis, and vascular biology		Figure SIV.A,C						0	1	1
29579224	Yang et al. 2018	Briefings in bioinformatics		Figure 3.A		Figure 3.B				0	1	1
29545475	Fang et al. 2018	Molecular cancer research : MCR		Figure S4A-B						0	1	1
29540203	Dong et al. 2018	Genome biology	Figure 2.c, Figure 3.c	Figure S5.c	Figure 3.b, Figure 9.f, Figure S1.e, Figure S2.c, Figure S7.e	Figure 3.d, Figure 7.c				1	1	1
29526696	Tarumoto et al. 2018	Molecular cell		Figure S3.D-E						0	1	1
29523209	Lei et al. 2018	Stem cell research & therapy		Figure 4.e-f						0	1	1
29523163	Sasagawa et al. 2018	Genome biology							Additional File 4	0	0	0
29521008	Aguado et al. 2018	Advanced healthcare materials		Figure 1c-d						0	1	1
29490948	Ye et al. 2018	Cancer research		Figure 2.G-I, Figure 5.G-H						0	1	1
29490283	Jain et al. 2018	Cell reports		Figure 1.E						0	1	1
29478914	Yamauchi et al. 2018	Cancer cell		Figure S3.D-E						0	1	1
29453249	Jackson et al. 2018	Blood advances		Figure S2.A		Figure S2.B				0	1	1
29440125	Murmann et al. 2018	EMBO reports			Figure 3.F, Figure S8, Figure S12.C					1	0	1
29439675	Wan et al. 2018	BMC cardiovascular disorders		Figure 2-4						0	1	1
29434723	Xu et al. 2018	Exp Ther Med		Figure 2, Figure 3						0	1	1
29434199	Hayashi et al. 2018	Nature communications							Suppl Data 1	0	0	0
29431742	Sallam et al. 2018	Nature medicine				Figure S1.c			Table S2	0	0	0
29417179	Gregoire et al. 2018	Cellular and molecular life sciences : CMLS		Figure 4.c, Figiure S3						0	1	1
29396410	Caires-Junior et al. 2018	Nature communications				Figure 4.C				0	0	0
29396395	Puri et al. 2018	Nature communications		Figure 5.d, Figure S5.b		Figure 5.f				0	1	1
29391168	Brutman et al. 2018	Physiology & behavior			Figure 3.D					1	0	1
29388248	Zhang et al. 2018	Animal genetics		Figure 2.a'-c'						0	1	1
29320737	Henrickson et al. 2018	Cell reports	Figure 1.D-E, Figure 5.B	Figure 3.C-F	Figure S5.A	Figure S4.B, Figure S5.C	Figure S4.A, Figure S5.B			1	1	1
29320702	Hasegawa et al. 2018	Cell metabolism		Figure S3.B						0	1	1
29298685	Kuno et al. 2018	BMC genomics		Figure 3			Figure 3			0	1	1
29273797	Shentu et al. 2017	Scientific reports		Figure 5.A					Table S3	0	1	1
29268566	Chang et al. 2018	Cancer research and treatment : official journal of Korean Cancer Association			Figure 1.c					1	0	1
29257131	Lotan et al. 2018	Molecular psychiatry	Figure 2.I, Figure 3.a, Figure 5.a, Figure S2		Figure 5.c, Figure S3	Figure 3.b-d, Figure 4.d-e, Figure 5.-d, Figure S4		Figure 4.a,f, Figure 5.e-f, Figure S4		1	0	1
29229769	Winata et al. 2018	Development (Cambridge, England)		Figure 5.B		Figure 5.B				0	1	1
29211796	Saison-Ridinger et al. 2017	PloS one		Figure S3.G						0	1	1
29138472	Chechi et al. 2017	Scientific reports		Figure 4.a		Figure 4.e			Table S7	0	1	1
29138277	Aarts et al. 2017	Genes & development				Figure 2.H-I, Figure S1.D-E				0	0	0
-29127100	Shilatifard et al. 2017	Patent				Figure 4.F				0	0	0
29127063	Chymkowitch et al. 2018	Biochimica et biophysica acta		Figure 4.B		Figure 4.C				0	1	1
29117556	Galbraith et al. 2017	Cell reports		Figure 3.F	Figure S3.E				Table S2	1	1	1
29104227	Taye et al. 2017	International journal of molecular sciences			Figure 2, Figure 5.B-C, Figure S1					1	0	1
29101221	Xie et al. 2018	FASEB journal : official publication of the Federation of American Societies for Experimental Biolog		Figure 4, Figure 7.A		Figure 7.B				0	1	1
29093484	Sullivan et al. 2017	Scientific reports		Figure S3		Figure 1.e, Figure 2.a, Figure 3.a, Figure 4.a			Suppl. File 1	0	1	1
29072292	Molgora et al. 2017	Nature		Extended Data Figure 4					Suppl Table 1	0	1	1
29063830	Putzbach et al. 2017	eLife			Figure 4.F					1	0	1
29046292	Chou et al. 2018	American journal of physiology. Cell physiology			Figure 9.A					1	0	1
29020636	Watanabe et al. 2017	Cell reports			Figure 6.C					1	0	1
28963538	Rahnamoun et al. 2017	Nature communications		Figure 1.c						0	1	1
28945704	Liu et al. 2017	Nature methods				Figure S6.b				0	0	0
28923083	Hernandez et al. 2017	Molecular neurodegeneration							Additional File 6	0	0	0
28882874	Loregger et al. 2017	Arteriosclerosis, thrombosis, and vascular biology		Figure S.IV						0	1	1
28808080	Siu et al. 2017	The Journal of endocrinology		Figure 7.B						0	1	1
28801683	Okabe et al. 2017	Scientific reports			Figure 2.d, Figure 3.d				Table S1-S6	1	0	1
28794002	Li et al. 2017	Circulation		Figure S2						0	1	1
28754678	Carpenter et al. 2017	Journal of immunology (Baltimore, Md. : 1950)		Figure S2.E						0	1	1
28719624	Allevato et al. 2017	PloS one		Figure S7					Table S2, Table S3	0	1	1
28714979	Araki et al. 2017	Nature immunology			Figure 3.b					1	0	1
28698297	Thomas et al. 2017	Genes & development				Figure S6.F				0	0	0
28683259	Banerjee et al. 2017	Translational research : the journal of laboratory and clinical medicine			Figure 3.B	Figure 3.C			Suppl. Sheet	1	0	1
28679947	Lefebvre et al. 2017	JCI insight	Figure S6			Figure 3.E, Figure S3.B, Figure S4, Figure S5, Figure S7, Figure S8				1	0	1
28630416	Okamoto et al. 2017	Scientific reports		Figure S3.a						0	1	1
28625551	Chen et al. 2017	Molecular cell			Figure 2.A					1	0	1
28588076	Flevaris et al. 2017	Circulation			Figure 6.D					1	0	1
28558796	Taye et al. 2017	BMC genomics			Figure 3, Figure S1.d					1	0	1
28556776	Wu et al. 2017	eLife		Figure S4						0	1	1
28529766	Landfors et al. 2017	Cell discovery		Figure 3.c-d		Figure 3.c-d				0	1	1
28514688	Miyazaki et al. 2017	Immunity				Figure 6.C				0	0	0
28476932	Chhiba et al. 2017	Journal of immunology (Baltimore, Md. : 1950)	Figure 8.A							1	0	1
28445719	Acharya et al. 2017	Cell reports		Figure S2.A-B						0	1	1
28428242	Zimmermann et al. 2017	G3 (Bethesda, Md.)		Figure 3.A		Figure 3.B-C				0	1	1
28416637	Audetat et al. 2017	Molecular and cellular biology			Figure 3.E, Figure 6.B				Table S5	1	0	1
28322580	Neele et al. 2017	Epigenomics	Figure 2.C	Figure 1.C, Figure 2.A	Figure 2.B					1	1	1
28296633	Miles et al. 2017	eLife							Suppl. File 1	0	0	0
28272987	Strikoudis et al. 2017	Cell cycle (Georgetown, Tex.)		Figure 1.c			Figure 1.d-e			0	1	1
28248290	Soonthornvacharin et al. 2017	Nature microbiology				Figure 1.e			Table S5	0	0	0
28193876	Sheridan et al. 2017	Proceedings of the National Academy of Sciences of the United States of America				Figure 3			Table S1	0	0	0
28157506	Hu et al. 2017	Molecular cell				Figure 4.B			Table S1	0	0	0
28065413	Liang et al. 2017	Cell				Figure 4.F			Table S3, Table S4	0	0	0
27980230	Ouimet et al. 2017	Oncotarget		Figure 4.A, Figure S6.A						0	1	1
27656401	van et al. 2016	Molecular metabolism				Figure 2.B				0	0	0
